# Supplementary material for: Sub-centrosomal mapping identifies augmin-γTuRC as part of a centriole-stabilizing scaffold
Source: Nat Commun. 2021 Oct 15;12:6042. doi: 10.1038/s41467-021-26252-5 (PMC8519919; doi:10.1038/s41467-021-26252-5)
Supplement: Supplementary file 3 — Supplementary Dataset 1 [file 41467_2021_26252_MOESM3_ESM.xlsx]

## Sheet: Bait
IP	Bait	Indicator	Soft
3836_CL_CT_C_01	CT	C	PD+MQ
3836_CL_CT_C_02	CT	C	PD+MQ
3836_CL_FlagBirAHaus6_T_01	FlagBirAHaus6	T	PD+MQ
3836_CL_FlagBirAHaus6_T_02	FlagBirAHaus6	T	PD+MQ

## Sheet: Raw
Experiment	Bait	Prey	Gene	Description	CRAP score	T count	T sum	T mean	T replicates	C count	C sum	C mean	C replicates	p mean	FC	BFDR	Soft	SAINT	Variable
3836_CL_a	FlagBirAHaus6	A0FGR8	ESYT2	Extended synaptotagmin-2 (E-Syt2) (Chr2Syt)	0.725033	2|2	4	2	2	4|4	8	4	2	0	0.5	0.83	PD+MQ	e	PSM
3836_CL_a	FlagBirAHaus6	A1L0T0	ILVBL	2-hydroxyacyl-CoA lyase 2 (EC 4.1.2.-) (Acetolactate synthase-like protein) (IlvB-like protein)	0	3|3	6	3	2	0|0	0	0	2	0.99	30	0	PD+MQ	e	PSM
3836_CL_a	FlagBirAHaus6	A2A3N6	PIPSL	Putative PIP5K1A and PSMD4-like protein (PIP5K1A-PSMD4)	0	2|1	3	1.5	2	1|0	1	0.5	2	0.17	3	0.48	PD+MQ	e	PSM
3836_CL_a	FlagBirAHaus6	A2RRP1	NBAS	Neuroblastoma-amplified sequence (Neuroblastoma-amplified gene protein)	0.308233	1|1	2	1	2	1|0	1	0.5	2	0	2	0.83	PD+MQ	e	PSM
3836_CL_a	FlagBirAHaus6	A3KN83	SBNO1	Protein strawberry notch homolog 1 (Monocyte protein 3) (MOP-3)	0.687971	2|3	5	2.5	2	5|4	9	4.5	2	0	0.56	0.83	PD+MQ	e	PSM
3836_CL_a	FlagBirAHaus6	A4D1E9	GTPBP10	GTP-binding protein 10 (Protein obg homolog 2) (ObgH2)	0.501883	3|1	4	2	2	0|0	0	0	2	0.49	20	0.25	PD+MQ	e	PSM
3836_CL_a	FlagBirAHaus6	A5D8V6	VPS37C	Vacuolar protein sorting-associated protein 37C (hVps37C) (ESCRT-I complex subunit VPS37C)	0	1|0	1	0.5	2	0|0	0	0	2	0	5	0.83	PD+MQ	e	PSM
3836_CL_a	FlagBirAHaus6	A5YKK6	CNOT1	CCR4-NOT transcription complex subunit 1 (CCR4-associated factor 1) (Negative regulator of transcription subunit 1 homolog) (NOT1H) (hNOT1)	0.859023	12|14	26	13	2	17|15	32	16	2	0	0.81	0.83	PD+MQ	e	PSM
3836_CL_a	FlagBirAHaus6	A6NDG6	PGP	Glycerol-3-phosphate phosphatase (G3PP) (EC 3.1.3.21) (Aspartate-based ubiquitous Mg(2+)-dependent phosphatase) (AUM) (EC 3.1.3.48) (Phosphoglycolate phosphatase) (PGP)	0.518371	1|1	2	1	2	0|0	0	0	2	0	10	0.83	PD+MQ	e	PSM
3836_CL_a	FlagBirAHaus6	A6NDU8	C5orf51	UPF0600 protein C5orf51	0.308233	1|1	2	1	2	0|0	0	0	2	0	10	0.83	PD+MQ	e	PSM
3836_CL_a	FlagBirAHaus6	A6NFI3	ZNF316	Zinc finger protein 316	0	3|2	5	2.5	2	1|2	3	1.5	2	0.04	1.67	0.63	PD+MQ	e	PSM
3836_CL_a	FlagBirAHaus6	A6NHL2	TUBAL3	Tubulin alpha chain-like 3	0.972303	2|2	4	2	2	3|3	6	3	2	0	0.67	0.83	PD+MQ	e	PSM
3836_CL_a	FlagBirAHaus6	A6NHR9	SMCHD1	Structural maintenance of chromosomes flexible hinge domain-containing protein 1 (SMC hinge domain-containing protein 1) (EC 3.6.1.-)	0.868232	23|20	43	21.5	2	13|14	27	13.5	2	0	1.59	0.81	PD+MQ	e	PSM
3836_CL_a	FlagBirAHaus6	A6NJ78	METTL15	12S rRNA N4-methylcytidine (m4C) methyltransferase (12S rRNA m4C methyltransferase) (EC 2.1.1.-) (Methyltransferase 5 domain-containing protein 1) (Methyltransferase-like protein 15)	0.125442	4|3	7	3.5	2	2|2	4	2	2	0.03	1.75	0.64	PD+MQ	e	PSM
3836_CL_a	FlagBirAHaus6	A6NKT7	RGPD3	RanBP2-like and GRIP domain-containing protein 3	0.924266	1|1	2	1	2	1|1	2	1	2	0	1	0.83	PD+MQ	e	PSM
3836_CL_a	FlagBirAHaus6	A7E2V4	ZSWIM8	Zinc finger SWIM domain-containing protein 8	0.468186	1|0	1	0.5	2	1|0	1	0.5	2	0	1	0.83	PD+MQ	e	PSM
3836_CL_a	FlagBirAHaus6	A8CG34	POM121C	Nuclear envelope pore membrane protein POM 121C (Nuclear pore membrane protein 121-2) (POM121-2) (Pore membrane protein of 121 kDa C)	0.730257	3|1	4	2	2	1|0	1	0.5	2	0.33	4	0.4	PD+MQ	e	PSM
3836_CL_a	FlagBirAHaus6	A8MV65	VGLL3	Transcription cofactor vestigial-like protein 3 (Vgl-3)	0	3|1	4	2	2	0|0	0	0	2	0.49	20	0.25	PD+MQ	e	PSM
3836_CL_a	FlagBirAHaus6	BirAFlag	Undefined	Undefined	0	115|354	469	234.5	2	955|1020	1975	987.5	2	0	0.24	0.83	PD+MQ	e	PSM
3836_CL_a	FlagBirAHaus6	C9J798	RASA4B	Ras GTPase-activating protein 4B	0	3|0	3	1.5	2	0|1	1	0.5	2	0.33	3	0.4	PD+MQ	e	PSM
3836_CL_a	FlagBirAHaus6	E9PAV3	NACA	Nascent polypeptide-associated complex subunit alpha, muscle-specific form (Alpha-NAC, muscle-specific form) (skNAC)	0	3|4	7	3.5	2	4|5	9	4.5	2	0	0.78	0.83	PD+MQ	e	PSM
3836_CL_a	FlagBirAHaus6	E9PRG8	C11orf98	Uncharacterized protein C11orf98	0	1|1	2	1	2	0|0	0	0	2	0	10	0.83	PD+MQ	e	PSM
3836_CL_a	FlagBirAHaus6	Haus6CL Q7Z4H7	Undefined	Undefined	0	96|52	148	74	2	20|3	23	11.5	2	0.93	6.43	0.02	PD+MQ	e	PSM
3836_CL_a	FlagBirAHaus6	O00116	AGPS	Alkyldihydroxyacetonephosphate synthase, peroxisomal (Alkyl-DHAP synthase) (EC 2.5.1.26) (Aging-associated gene 5 protein) (Alkylglycerone-phosphate synthase)	0.654694	5|2	7	3.5	2	2|1	3	1.5	2	0.24	2.33	0.45	PD+MQ	e	PSM
3836_CL_a	FlagBirAHaus6	O00148	DDX39A	ATP-dependent RNA helicase DDX39A (EC 3.6.4.13) (DEAD box protein 39) (Nuclear RNA helicase URH49)	0.952173	6|8	14	7	2	4|4	8	4	2	0.01	1.75	0.71	PD+MQ	e	PSM
3836_CL_a	FlagBirAHaus6	O00154	ACOT7	Cytosolic acyl coenzyme A thioester hydrolase (EC 3.1.2.2) (Acyl-CoA thioesterase 7) (Brain acyl-CoA hydrolase) (BACH) (hBACH) (CTE-IIa) (CTE-II) (Long chain acyl-CoA thioester hydrolase)	0.78585	10|4	14	7	2	11|7	18	9	2	0	0.78	0.81	PD+MQ	e	PSM
3836_CL_a	FlagBirAHaus6	O00159	MYO1C	Unconventional myosin-Ic (Myosin I beta) (MMI-beta) (MMIb)	0.92563	31|33	64	32	2	15|13	28	14	2	0	2.29	0.73	PD+MQ	e	PSM
3836_CL_a	FlagBirAHaus6	O00165	HAX1	HCLS1-associated protein X-1 (HS1-associating protein X-1) (HAX-1) (HS1-binding protein 1) (HSP1BP-1)	0.781408	12|11	23	11.5	2	7|5	12	6	2	0	1.92	0.74	PD+MQ	e	PSM
3836_CL_a	FlagBirAHaus6	O00192	ARVCF	Armadillo repeat protein deleted in velo-cardio-facial syndrome	0.484775	2|0	2	1	2	0|0	0	0	2	0.46	10	0.3	PD+MQ	e	PSM
3836_CL_a	FlagBirAHaus6	O00203	AP3B1	AP-3 complex subunit beta-1 (Adaptor protein complex AP-3 subunit beta-1) (Adaptor-related protein complex 3 subunit beta-1) (Beta-3A-adaptin) (Clathrin assembly protein complex 3 beta-1 large chain)	0.832249	4|6	10	5	2	11|8	19	9.5	2	0	0.53	0.83	PD+MQ	e	PSM
3836_CL_a	FlagBirAHaus6	O00217	NDUFS8	NADH dehydrogenase [ubiquinone] iron-sulfur protein 8, mitochondrial (EC 7.1.1.2) (Complex I-23kD) (CI-23kD) (NADH-ubiquinone oxidoreductase 23 kDa subunit) (TYKY subunit)	0.557955	1|2	3	1.5	2	1|1	2	1	2	0.04	1.5	0.59	PD+MQ	e	PSM
3836_CL_a	FlagBirAHaus6	O00231	PSMD11	26S proteasome non-ATPase regulatory subunit 11 (26S proteasome regulatory subunit RPN6) (26S proteasome regulatory subunit S9) (26S proteasome regulatory subunit p44.5)	0.933262	5|6	11	5.5	2	3|7	10	5	2	0	1.1	0.79	PD+MQ	e	PSM
3836_CL_a	FlagBirAHaus6	O00232	PSMD12	26S proteasome non-ATPase regulatory subunit 12 (26S proteasome regulatory subunit RPN5) (26S proteasome regulatory subunit p55)	0.921854	4|4	8	4	2	3|4	7	3.5	2	0	1.14	0.76	PD+MQ	e	PSM
3836_CL_a	FlagBirAHaus6	O00255	MEN1	Menin	0.397646	1|0	1	0.5	2	1|0	1	0.5	2	0	1	0.83	PD+MQ	e	PSM
3836_CL_a	FlagBirAHaus6	O00257	CBX4	E3 SUMO-protein ligase CBX4 (EC 2.3.2.-) (Chromobox protein homolog 4) (Polycomb 2 homolog) (Pc2) (hPc2)	0.56714	1|0	1	0.5	2	0|1	1	0.5	2	0	1	0.83	PD+MQ	e	PSM
3836_CL_a	FlagBirAHaus6	O00264	PGRMC1	Membrane-associated progesterone receptor component 1 (mPR) (Dap1) (IZA)	0.815307	4|4	8	4	2	3|3	6	3	2	0	1.33	0.74	PD+MQ	e	PSM
3836_CL_a	FlagBirAHaus6	O00267	SUPT5H	Transcription elongation factor SPT5 (hSPT5) (DRB sensitivity-inducing factor 160 kDa subunit) (DSIF p160) (DRB sensitivity-inducing factor large subunit) (DSIF large subunit) (Tat-cotransactivator 1 protein) (Tat-CT1 protein)	0.88424	2|3	5	2.5	2	4|4	8	4	2	0	0.62	0.83	PD+MQ	e	PSM
3836_CL_a	FlagBirAHaus6	O00268	TAF4	Transcription initiation factor TFIID subunit 4 (RNA polymerase II TBP-associated factor subunit C) (TBP-associated factor 4) (Transcription initiation factor TFIID 130 kDa subunit) (TAF(II)130) (TAFII-130) (TAFII130) (Transcription initiation factor TFIID 135 kDa subunit) (TAF(II)135) (TAFII-135) (TAFII135)	0.885989	11|6	17	8.5	2	1|1	2	1	2	0.96	8.5	0.01	PD+MQ	e	PSM
3836_CL_a	FlagBirAHaus6	O00291	HIP1	Huntingtin-interacting protein 1 (HIP-1) (Huntingtin-interacting protein I) (HIP-I)	0.125442	1|0	1	0.5	2	0|0	0	0	2	0	5	0.83	PD+MQ	e	PSM
3836_CL_a	FlagBirAHaus6	O00303	EIF3F	Eukaryotic translation initiation factor 3 subunit F (eIF3f) (Deubiquitinating enzyme eIF3f) (EC 3.4.19.12) (Eukaryotic translation initiation factor 3 subunit 5) (eIF-3-epsilon) (eIF3 p47)	0.930366	12|11	23	11.5	2	14|10	24	12	2	0	0.96	0.83	PD+MQ	e	PSM
3836_CL_a	FlagBirAHaus6	O00311	CDC7	Cell division cycle 7-related protein kinase (CDC7-related kinase) (HsCdc7) (huCdc7) (EC 2.7.11.1)	0.222923	2|0	2	1	2	1|1	2	1	2	0.04	1	0.59	PD+MQ	e	PSM
3836_CL_a	FlagBirAHaus6	O00330	PDHX	Pyruvate dehydrogenase protein X component, mitochondrial (Dihydrolipoamide dehydrogenase-binding protein of pyruvate dehydrogenase complex) (E3-binding protein) (E3BP) (Lipoyl-containing pyruvate dehydrogenase complex component X) (proX)	0.702736	1|0	1	0.5	2	0|1	1	0.5	2	0	1	0.83	PD+MQ	e	PSM
3836_CL_a	FlagBirAHaus6	O00400	SLC33A1	Acetyl-coenzyme A transporter 1 (AT-1) (Acetyl-CoA transporter 1) (Solute carrier family 33 member 1)	0	1|1	2	1	2	1|1	2	1	2	0	1	0.83	PD+MQ	e	PSM
3836_CL_a	FlagBirAHaus6	O00410	IPO5	Importin-5 (Imp5) (Importin subunit beta-3) (Karyopherin beta-3) (Ran-binding protein 5) (RanBP5)	0.916097	4|3	7	3.5	2	2|0	2	1	2	0.38	3.5	0.39	PD+MQ	e	PSM
3836_CL_a	FlagBirAHaus6	O00411	POLRMT	DNA-directed RNA polymerase, mitochondrial (MtRPOL) (EC 2.7.7.6)	0.8165	7|3	10	5	2	0|0	0	0	2	0.99	50	0	PD+MQ	e	PSM
3836_CL_a	FlagBirAHaus6	O00422	SAP18	Histone deacetylase complex subunit SAP18 (18 kDa Sin3-associated polypeptide) (2HOR0202) (Cell growth-inhibiting gene 38 protein) (Sin3-associated polypeptide p18)	0.895642	1|2	3	1.5	2	3|1	4	2	2	0	0.75	0.83	PD+MQ	e	PSM
3836_CL_a	FlagBirAHaus6	O00425	IGF2BP3	Insulin-like growth factor 2 mRNA-binding protein 3 (IGF2 mRNA-binding protein 3) (IMP-3) (IGF-II mRNA-binding protein 3) (KH domain-containing protein overexpressed in cancer) (hKOC) (VICKZ family member 3)	0.922254	2|2	4	2	2	0|0	0	0	2	0.92	20	0.03	PD+MQ	e	PSM
3836_CL_a	FlagBirAHaus6	O00429	DNM1L	Dynamin-1-like protein (EC 3.6.5.5) (Dnm1p/Vps1p-like protein) (DVLP) (Dynamin family member proline-rich carboxyl-terminal domain less) (Dymple) (Dynamin-like protein) (Dynamin-like protein 4) (Dynamin-like protein IV) (HdynIV) (Dynamin-related protein 1)	0.840987	18|13	31	15.5	2	12|10	22	11	2	0	1.41	0.8	PD+MQ	e	PSM
3836_CL_a	FlagBirAHaus6	O00442	RTCA	RNA 3'-terminal phosphate cyclase (RNA cyclase) (RNA-3'-phosphate cyclase) (EC 6.5.1.4) (RNA terminal phosphate cyclase domain-containing protein 1) (RTC domain-containing protein 1)	0.451197	4|3	7	3.5	2	2|0	2	1	2	0.38	3.5	0.39	PD+MQ	e	PSM
3836_CL_a	FlagBirAHaus6	O00443	PIK3C2A	Phosphatidylinositol 4-phosphate 3-kinase C2 domain-containing subunit alpha (PI3K-C2-alpha) (PtdIns-3-kinase C2 subunit alpha) (EC 2.7.1.137) (EC 2.7.1.153) (EC 2.7.1.154) (Phosphoinositide 3-kinase-C2-alpha)	0.731303	23|13	36	18	2	12|10	22	11	2	0	1.64	0.77	PD+MQ	e	PSM
3836_CL_a	FlagBirAHaus6	O00483	NDUFA4	Cytochrome c oxidase subunit NDUFA4 (Complex I-MLRQ) (CI-MLRQ) (NADH-ubiquinone oxidoreductase MLRQ subunit)	0.56433	1|1	2	1	2	1|1	2	1	2	0	1	0.83	PD+MQ	e	PSM
3836_CL_a	FlagBirAHaus6	O00487	PSMD14	26S proteasome non-ATPase regulatory subunit 14 (EC 3.4.19.-) (26S proteasome regulatory subunit RPN11) (26S proteasome-associated PAD1 homolog 1)	0.899218	9|10	19	9.5	2	8|8	16	8	2	0	1.19	0.8	PD+MQ	e	PSM
3836_CL_a	FlagBirAHaus6	O00505	KPNA3	Importin subunit alpha-4 (Importin alpha Q2) (Qip2) (Karyopherin subunit alpha-3) (SRP1-gamma)	0.842585	1|2	3	1.5	2	2|4	6	3	2	0	0.5	0.83	PD+MQ	e	PSM
3836_CL_a	FlagBirAHaus6	O00506	STK25	Serine/threonine-protein kinase 25 (EC 2.7.11.1) (Ste20-like kinase) (Sterile 20/oxidant stress-response kinase 1) (SOK-1) (Ste20/oxidant stress response kinase 1)	0.683755	1|0	1	0.5	2	0|0	0	0	2	0	5	0.83	PD+MQ	e	PSM
3836_CL_a	FlagBirAHaus6	O00512	BCL9	B-cell CLL/lymphoma 9 protein (B-cell lymphoma 9 protein) (Bcl-9) (Protein legless homolog)	0	2|1	3	1.5	2	2|2	4	2	2	0	0.75	0.83	PD+MQ	e	PSM
3836_CL_a	FlagBirAHaus6	O00541	PES1	Pescadillo homolog	0.90045	3|7	10	5	2	5|8	13	6.5	2	0	0.77	0.8	PD+MQ	e	PSM
3836_CL_a	FlagBirAHaus6	O00567	NOP56	Nucleolar protein 56 (Nucleolar protein 5A)	0.935457	9|13	22	11	2	10|7	17	8.5	2	0	1.29	0.8	PD+MQ	e	PSM
3836_CL_a	FlagBirAHaus6	O00571	DDX3X	ATP-dependent RNA helicase DDX3X (EC 3.6.4.13) (CAP-Rf) (DEAD box protein 3, X-chromosomal) (DEAD box, X isoform) (DBX) (Helicase-like protein 2) (HLP2)	0.980995	38|29	67	33.5	2	25|25	50	25	2	0	1.34	0.82	PD+MQ	e	PSM
3836_CL_a	FlagBirAHaus6	O00629	KPNA4	Importin subunit alpha-3 (Importin alpha Q1) (Qip1) (Karyopherin subunit alpha-4)	0.855036	3|4	7	3.5	2	3|4	7	3.5	2	0	1	0.77	PD+MQ	e	PSM
3836_CL_a	FlagBirAHaus6	O00712	NFIB	Nuclear factor 1 B-type (NF1-B) (Nuclear factor 1/B) (CCAAT-box-binding transcription factor) (CTF) (Nuclear factor I/B) (NF-I/B) (NFI-B) (TGGCA-binding protein)	0.536361	1|1	2	1	2	0|2	2	1	2	0	1	0.83	PD+MQ	e	PSM
3836_CL_a	FlagBirAHaus6	O00763	ACACB	Acetyl-CoA carboxylase 2 (EC 6.4.1.2) (ACC-beta)	0.935733	36|17	53	26.5	2	4|2	6	3	2	1	8.83	0	PD+MQ	e	PSM
3836_CL_a	FlagBirAHaus6	O00767	SCD	Stearoyl-CoA desaturase (hSCD1) (EC 1.14.19.1) (Acyl-CoA desaturase) (Delta(9)-desaturase) (Delta-9 desaturase) (Fatty acid desaturase)	0	3|1	4	2	2	2|1	3	1.5	2	0.03	1.33	0.63	PD+MQ	e	PSM
3836_CL_a	FlagBirAHaus6	O14497	ARID1A	AT-rich interactive domain-containing protein 1A (ARID domain-containing protein 1A) (B120) (BRG1-associated factor 250) (BAF250) (BRG1-associated factor 250a) (BAF250A) (Osa homolog 1) (hOSA1) (SWI-like protein) (SWI/SNF complex protein p270) (SWI/SNF-related, matrix-associated, actin-dependent regulator of chromatin subfamily F member 1) (hELD)	0.771099	4|9	13	6.5	2	11|9	20	10	2	0	0.65	0.83	PD+MQ	e	PSM
3836_CL_a	FlagBirAHaus6	O14530	TXNDC9	Thioredoxin domain-containing protein 9 (ATP-binding protein associated with cell differentiation) (Protein 1-4)	0.669103	5|5	10	5	2	10|7	17	8.5	2	0	0.59	0.83	PD+MQ	e	PSM
3836_CL_a	FlagBirAHaus6	O14531	DPYSL4	Dihydropyrimidinase-related protein 4 (DRP-4) (Collapsin response mediator protein 3) (CRMP-3) (UNC33-like phosphoprotein 4) (ULIP-4)	0.660982	2|14	16	8	2	22|22	44	22	2	0	0.36	0.83	PD+MQ	e	PSM
3836_CL_a	FlagBirAHaus6	O14579	COPE	Coatomer subunit epsilon (Epsilon-coat protein) (Epsilon-COP)	0.807138	4|3	7	3.5	2	4|2	6	3	2	0	1.17	0.75	PD+MQ	e	PSM
3836_CL_a	FlagBirAHaus6	O14617	AP3D1	AP-3 complex subunit delta-1 (AP-3 complex subunit delta) (Adaptor-related protein complex 3 subunit delta-1) (Delta-adaptin)	0.894153	6|9	15	7.5	2	13|9	22	11	2	0	0.68	0.83	PD+MQ	e	PSM
3836_CL_a	FlagBirAHaus6	O14639	ABLIM1	Actin-binding LIM protein 1 (abLIM-1) (Actin-binding LIM protein family member 1) (Actin-binding double zinc finger protein) (LIMAB1) (Limatin)	0.804279	11|15	26	13	2	24|18	42	21	2	0	0.62	0.83	PD+MQ	e	PSM
3836_CL_a	FlagBirAHaus6	O14641	DVL2	Segment polarity protein dishevelled homolog DVL-2 (Dishevelled-2) (DSH homolog 2)	0.839202	1|2	3	1.5	2	3|3	6	3	2	0	0.5	0.83	PD+MQ	e	PSM
3836_CL_a	FlagBirAHaus6	O14683	TP53I11	Tumor protein p53-inducible protein 11 (p53-induced gene 11 protein)	0	2|1	3	1.5	2	2|1	3	1.5	2	0.01	1	0.68	PD+MQ	e	PSM
3836_CL_a	FlagBirAHaus6	O14735	CDIPT	CDP-diacylglycerol--inositol 3-phosphatidyltransferase (EC 2.7.8.11) (Phosphatidylinositol synthase) (PI synthase) (PtdIns synthase)	0.617084	1|0	1	0.5	2	0|1	1	0.5	2	0	1	0.83	PD+MQ	e	PSM
3836_CL_a	FlagBirAHaus6	O14744	PRMT5	Protein arginine N-methyltransferase 5 (PRMT5) (EC 2.1.1.320) (72 kDa ICln-binding protein) (Histone-arginine N-methyltransferase PRMT5) (Jak-binding protein 1) (Shk1 kinase-binding protein 1 homolog) (SKB1 homolog) (SKB1Hs) [Cleaved into: Protein arginine N-methyltransferase 5, N-terminally processed]	0.986183	1|1	2	1	2	2|1	3	1.5	2	0	0.67	0.83	PD+MQ	e	PSM
3836_CL_a	FlagBirAHaus6	O14757	CHEK1	Serine/threonine-protein kinase Chk1 (EC 2.7.11.1) (CHK1 checkpoint homolog) (Cell cycle checkpoint kinase) (Checkpoint kinase-1)	0.451197	2|1	3	1.5	2	1|0	1	0.5	2	0.17	3	0.48	PD+MQ	e	PSM
3836_CL_a	FlagBirAHaus6	O14776	TCERG1	Transcription elongation regulator 1 (TATA box-binding protein-associated factor 2S) (Transcription factor CA150)	0.892646	1|3	4	2	2	4|8	12	6	2	0	0.33	0.83	PD+MQ	e	PSM
3836_CL_a	FlagBirAHaus6	O14777	NDC80	Kinetochore protein NDC80 homolog (Highly expressed in cancer protein) (Kinetochore protein Hec1) (HsHec1) (Kinetochore-associated protein 2) (Retinoblastoma-associated protein HEC)	0	2|3	5	2.5	2	2|4	6	3	2	0	0.83	0.83	PD+MQ	e	PSM
3836_CL_a	FlagBirAHaus6	O14818	PSMA7	Proteasome subunit alpha type-7 (Proteasome subunit RC6-1) (Proteasome subunit XAPC7)	0.918004	3|3	6	3	2	4|5	9	4.5	2	0	0.67	0.83	PD+MQ	e	PSM
3836_CL_a	FlagBirAHaus6	O14828	SCAMP3	Secretory carrier-associated membrane protein 3 (Secretory carrier membrane protein 3)	0.727668	2|1	3	1.5	2	2|1	3	1.5	2	0.01	1	0.68	PD+MQ	e	PSM
3836_CL_a	FlagBirAHaus6	O14874	BCKDK	[3-methyl-2-oxobutanoate dehydrogenase [lipoamide]] kinase, mitochondrial (EC 2.7.11.4) (Branched-chain alpha-ketoacid dehydrogenase kinase) (BCKD-kinase) (BCKDHKIN)	0.845385	2|1	3	1.5	2	0|1	1	0.5	2	0.17	3	0.48	PD+MQ	e	PSM
3836_CL_a	FlagBirAHaus6	O14880	MGST3	Microsomal glutathione S-transferase 3 (Microsomal GST-3) (Glutathione peroxidase MGST3) (EC 1.11.1.-) (LTC4 synthase MGST3) (EC 4.4.1.20) (Microsomal glutathione S-transferase III) (Microsomal GST-III)	0.574891	1|1	2	1	2	1|1	2	1	2	0	1	0.83	PD+MQ	e	PSM
3836_CL_a	FlagBirAHaus6	O14908	GIPC1	PDZ domain-containing protein GIPC1 (GAIP C-terminus-interacting protein) (RGS-GAIP-interacting protein) (RGS19-interacting protein 1) (Synectin) (Tax interaction protein 2) (TIP-2)	0.594154	1|0	1	0.5	2	0|0	0	0	2	0	5	0.83	PD+MQ	e	PSM
3836_CL_a	FlagBirAHaus6	O14925	TIMM23	Mitochondrial import inner membrane translocase subunit Tim23	0.666034	2|1	3	1.5	2	2|3	5	2.5	2	0	0.6	0.83	PD+MQ	e	PSM
3836_CL_a	FlagBirAHaus6	O14929	HAT1	Histone acetyltransferase type B catalytic subunit (EC 2.3.1.48) (Histone acetyltransferase 1)	0.826347	2|0	2	1	2	4|4	8	4	2	0	0.25	0.83	PD+MQ	e	PSM
3836_CL_a	FlagBirAHaus6	O14933	UBE2L6	Ubiquitin/ISG15-conjugating enzyme E2 L6 (EC 2.3.2.23) (E2 ubiquitin-conjugating enzyme L6) (Retinoic acid-induced gene B protein) (RIG-B) (UbcH8) (Ubiquitin carrier protein L6) (Ubiquitin-protein ligase L6)	0	2|1	3	1.5	2	0|2	2	1	2	0.06	1.5	0.58	PD+MQ	e	PSM
3836_CL_a	FlagBirAHaus6	O14950	MYL12B	Myosin regulatory light chain 12B (MLC-2A) (MLC-2) (Myosin regulatory light chain 2-B, smooth muscle isoform) (Myosin regulatory light chain 20 kDa) (MLC20) (Myosin regulatory light chain MRLC2) (SHUJUN-1)	0.951082	8|4	12	6	2	6|5	11	5.5	2	0	1.09	0.78	PD+MQ	e	PSM
3836_CL_a	FlagBirAHaus6	O14965	AURKA	Aurora kinase A (EC 2.7.11.1) (Aurora 2) (Aurora/IPL1-related kinase 1) (ARK-1) (Aurora-related kinase 1) (hARK1) (Breast tumor-amplified kinase) (Serine/threonine-protein kinase 15) (Serine/threonine-protein kinase 6) (Serine/threonine-protein kinase aurora-A)	0.787901	1|2	3	1.5	2	2|2	4	2	2	0	0.75	0.83	PD+MQ	e	PSM
3836_CL_a	FlagBirAHaus6	O14972	VPS26C	Vacuolar protein sorting-associated protein 26C (Down syndrome critical region protein 3) (Down syndrome critical region protein A)	0	1|0	1	0.5	2	0|1	1	0.5	2	0	1	0.83	PD+MQ	e	PSM
3836_CL_a	FlagBirAHaus6	O14979	HNRNPDL	Heterogeneous nuclear ribonucleoprotein D-like (hnRNP D-like) (hnRNP DL) (AU-rich element RNA-binding factor) (JKT41-binding protein) (Protein laAUF1)	0.941871	4|6	10	5	2	6|4	10	5	2	0	1	0.79	PD+MQ	e	PSM
3836_CL_a	FlagBirAHaus6	O14980	XPO1	Exportin-1 (Exp1) (Chromosome region maintenance 1 protein homolog)	0.924257	28|29	57	28.5	2	22|18	40	20	2	0	1.43	0.82	PD+MQ	e	PSM
3836_CL_a	FlagBirAHaus6	O14981	BTAF1	TATA-binding protein-associated factor 172 (EC 3.6.4.-) (ATP-dependent helicase BTAF1) (B-TFIID transcription factor-associated 170 kDa subunit) (TAF(II)170) (TBP-associated factor 172) (TAF-172)	0.622066	1|3	4	2	2	1|2	3	1.5	2	0.03	1.33	0.63	PD+MQ	e	PSM
3836_CL_a	FlagBirAHaus6	O15014	ZNF609	Zinc finger protein 609	0.676648	7|6	13	6.5	2	6|3	9	4.5	2	0	1.44	0.76	PD+MQ	e	PSM
3836_CL_a	FlagBirAHaus6	O15027	SEC16A	Protein transport protein Sec16A (SEC16 homolog A) (p250)	0.857509	16|13	29	14.5	2	5|2	7	3.5	2	0.98	4.14	0	PD+MQ	e	PSM
3836_CL_a	FlagBirAHaus6	O15042	U2SURP	U2 snRNP-associated SURP motif-containing protein (140 kDa Ser/Arg-rich domain protein) (U2-associated protein SR140)	0.952922	7|16	23	11.5	2	15|20	35	17.5	2	0	0.66	0.83	PD+MQ	e	PSM
3836_CL_a	FlagBirAHaus6	O15056	SYNJ2	Synaptojanin-2 (EC 3.1.3.36) (Synaptic inositol 1,4,5-trisphosphate 5-phosphatase 2)	0.541857	1|8	9	4.5	2	14|15	29	14.5	2	0	0.31	0.83	PD+MQ	e	PSM
3836_CL_a	FlagBirAHaus6	O15063	GARRE1	Granule associated Rac and RHOG effector protein 1 (GARRE1)	0	5|2	7	3.5	2	1|2	3	1.5	2	0.24	2.33	0.45	PD+MQ	e	PSM
3836_CL_a	FlagBirAHaus6	O15066	KIF3B	Kinesin-like protein KIF3B (HH0048) (Microtubule plus end-directed kinesin motor 3B) [Cleaved into: Kinesin-like protein KIF3B, N-terminally processed]	0	4|2	6	3	2	2|1	3	1.5	2	0.11	2	0.55	PD+MQ	e	PSM
3836_CL_a	FlagBirAHaus6	O15067	PFAS	Phosphoribosylformylglycinamidine synthase (FGAM synthase) (FGAMS) (EC 6.3.5.3) (Formylglycinamide ribonucleotide amidotransferase) (FGAR amidotransferase) (FGAR-AT) (Formylglycinamide ribotide amidotransferase)	0.841723	6|2	8	4	2	2|0	2	1	2	0.45	4	0.38	PD+MQ	e	PSM
3836_CL_a	FlagBirAHaus6	O15091	PRORP	Mitochondrial ribonuclease P catalytic subunit (EC 3.1.26.5) (Mitochondrial ribonuclease P protein 3) (Mitochondrial RNase P protein 3) (Protein only RNase P catalytic subunit)	0.451197	2|1	3	1.5	2	1|1	2	1	2	0.04	1.5	0.59	PD+MQ	e	PSM
3836_CL_a	FlagBirAHaus6	O15119	TBX3	T-box transcription factor TBX3 (T-box protein 3)	0.222923	4|0	4	2	2	1|0	1	0.5	2	0.45	4	0.38	PD+MQ	e	PSM
3836_CL_a	FlagBirAHaus6	O15143	ARPC1B	Actin-related protein 2/3 complex subunit 1B (Arp2/3 complex 41 kDa subunit) (p41-ARC)	0.620982	1|3	4	2	2	0|1	1	0.5	2	0.33	4	0.4	PD+MQ	e	PSM
3836_CL_a	FlagBirAHaus6	O15144	ARPC2	Actin-related protein 2/3 complex subunit 2 (Arp2/3 complex 34 kDa subunit) (p34-ARC)	0.74931	2|5	7	3.5	2	3|4	7	3.5	2	0	1	0.76	PD+MQ	e	PSM
3836_CL_a	FlagBirAHaus6	O15145	ARPC3	Actin-related protein 2/3 complex subunit 3 (Arp2/3 complex 21 kDa subunit) (p21-ARC)	0.699502	1|3	4	2	2	3|2	5	2.5	2	0	0.8	0.75	PD+MQ	e	PSM
3836_CL_a	FlagBirAHaus6	O15160	POLR1C	DNA-directed RNA polymerases I and III subunit RPAC1 (DNA-directed RNA polymerase I subunit C) (RNA polymerases I and III subunit AC1) (AC40) (DNA-directed RNA polymerases I and III 40 kDa polypeptide) (RPA40) (RPA39) (RPC40)	0.822196	2|1	3	1.5	2	1|2	3	1.5	2	0.01	1	0.68	PD+MQ	e	PSM
3836_CL_a	FlagBirAHaus6	O15173	PGRMC2	Membrane-associated progesterone receptor component 2 (Progesterone membrane-binding protein) (Steroid receptor protein DG6)	0.831145	2|5	7	3.5	2	9|9	18	9	2	0	0.39	0.83	PD+MQ	e	PSM
3836_CL_a	FlagBirAHaus6	O15213	WDR46	WD repeat-containing protein 46 (WD repeat-containing protein BING4)	0.579031	2|0	2	1	2	0|0	0	0	2	0.46	10	0.3	PD+MQ	e	PSM
3836_CL_a	FlagBirAHaus6	O15226	NKRF	NF-kappa-B-repressing factor (NFkB-repressing factor) (Protein ITBA4) (Transcription factor NRF)	0.861113	3|0	3	1.5	2	1|0	1	0.5	2	0.33	3	0.4	PD+MQ	e	PSM
3836_CL_a	FlagBirAHaus6	O15231	ZNF185	Zinc finger protein 185 (LIM domain protein ZNF185) (P1-A)	0.412851	4|12	16	8	2	15|12	27	13.5	2	0	0.59	0.83	PD+MQ	e	PSM
3836_CL_a	FlagBirAHaus6	O15258	RER1	Protein RER1	0.308233	3|3	6	3	2	3|3	6	3	2	0	1	0.83	PD+MQ	e	PSM
3836_CL_a	FlagBirAHaus6	O15260	SURF4	Surfeit locus protein 4	0.81708	8|7	15	7.5	2	7|7	14	7	2	0	1.07	0.8	PD+MQ	e	PSM
3836_CL_a	FlagBirAHaus6	O15294	OGT	UDP-N-acetylglucosamine--peptide N-acetylglucosaminyltransferase 110 kDa subunit (EC 2.4.1.255) (O-GlcNAc transferase subunit p110) (O-linked N-acetylglucosamine transferase 110 kDa subunit) (OGT)	0.891493	5|5	10	5	2	4|5	9	4.5	2	0	1.11	0.78	PD+MQ	e	PSM
3836_CL_a	FlagBirAHaus6	O15305	PMM2	Phosphomannomutase 2 (PMM 2) (EC 5.4.2.8)	0.451197	3|0	3	1.5	2	0|1	1	0.5	2	0.33	3	0.4	PD+MQ	e	PSM
3836_CL_a	FlagBirAHaus6	O15347	HMGB3	High mobility group protein B3 (High mobility group protein 2a) (HMG-2a) (High mobility group protein 4) (HMG-4)	0.808769	1|0	1	0.5	2	2|2	4	2	2	0	0.25	0.83	PD+MQ	e	PSM
3836_CL_a	FlagBirAHaus6	O15355	PPM1G	Protein phosphatase 1G (EC 3.1.3.16) (Protein phosphatase 1C) (Protein phosphatase 2C isoform gamma) (PP2C-gamma) (Protein phosphatase magnesium-dependent 1 gamma)	0.830758	2|4	6	3	2	5|4	9	4.5	2	0	0.67	0.83	PD+MQ	e	PSM
3836_CL_a	FlagBirAHaus6	O15371	EIF3D	Eukaryotic translation initiation factor 3 subunit D (eIF3d) (Eukaryotic translation initiation factor 3 subunit 7) (eIF-3-zeta) (eIF3 p66)	0.905569	13|15	28	14	2	14|13	27	13.5	2	0	1.04	0.82	PD+MQ	e	PSM
3836_CL_a	FlagBirAHaus6	O15372	EIF3H	Eukaryotic translation initiation factor 3 subunit H (eIF3h) (Eukaryotic translation initiation factor 3 subunit 3) (eIF-3-gamma) (eIF3 p40 subunit)	0.902949	3|2	5	2.5	2	3|3	6	3	2	0	0.83	0.83	PD+MQ	e	PSM
3836_CL_a	FlagBirAHaus6	O15379	HDAC3	Histone deacetylase 3 (HD3) (EC 3.5.1.98) (RPD3-2) (SMAP45)	0.559743	2|0	2	1	2	0|0	0	0	2	0.46	10	0.3	PD+MQ	e	PSM
3836_CL_a	FlagBirAHaus6	O15417	TNRC18	Trinucleotide repeat-containing gene 18 protein (Long CAG trinucleotide repeat-containing gene 79 protein)	0.376727	9|2	11	5.5	2	0|1	1	0.5	2	0.67	11	0.07	PD+MQ	e	PSM
3836_CL_a	FlagBirAHaus6	O15439	ABCC4	Multidrug resistance-associated protein 4 (ATP-binding cassette sub-family C member 4) (MRP/cMOAT-related ABC transporter) (Multi-specific organic anion transporter B) (MOAT-B)	0.376727	1|0	1	0.5	2	0|0	0	0	2	0	5	0.83	PD+MQ	e	PSM
3836_CL_a	FlagBirAHaus6	O15446	POLR1G	DNA-directed RNA polymerase I subunit RPA34 (A34.5) (Antisense to ERCC-1 protein) (ASE-1) (CD3-epsilon-associated protein) (CD3E-associated protein) (DNA-directed RNA polymerase I subunit G) (RNA polymerase I-associated factor PAF49)	0.74931	2|2	4	2	2	1|0	1	0.5	2	0.34	4	0.39	PD+MQ	e	PSM
3836_CL_a	FlagBirAHaus6	O15460	P4HA2	Prolyl 4-hydroxylase subunit alpha-2 (4-PH alpha-2) (EC 1.14.11.2) (Procollagen-proline,2-oxoglutarate-4-dioxygenase subunit alpha-2)	0.308233	3|1	4	2	2	0|0	0	0	2	0.49	20	0.25	PD+MQ	e	PSM
3836_CL_a	FlagBirAHaus6	O15479	MAGEB2	Melanoma-associated antigen B2 (Cancer/testis antigen 3.2) (CT3.2) (DSS-AHC critical interval MAGE superfamily 6) (DAM6) (MAGE XP-2 antigen) (MAGE-B2 antigen)	0.593428	5|6	11	5.5	2	5|5	10	5	2	0	1.1	0.79	PD+MQ	e	PSM
3836_CL_a	FlagBirAHaus6	O15504	NUP42	Nucleoporin NUP42 (NLP-1) (NUP42 homolog) (Nucleoporin hCG1) (Nucleoporin-42) (Nucleoporin-like protein 2)	0	8|6	14	7	2	2|2	4	2	2	0.63	3.5	0.11	PD+MQ	e	PSM
3836_CL_a	FlagBirAHaus6	O15516	CLOCK	Circadian locomoter output cycles protein kaput (hCLOCK) (EC 2.3.1.48) (Class E basic helix-loop-helix protein 8) (bHLHe8)	0	2|1	3	1.5	2	1|1	2	1	2	0.04	1.5	0.59	PD+MQ	e	PSM
3836_CL_a	FlagBirAHaus6	O15530	PDPK1	3-phosphoinositide-dependent protein kinase 1 (hPDK1) (EC 2.7.11.1)	0	2|2	4	2	2	2|0	2	1	2	0.11	2	0.54	PD+MQ	e	PSM
3836_CL_a	FlagBirAHaus6	O15550	KDM6A	Lysine-specific demethylase 6A (EC 1.14.11.68) (Histone demethylase UTX) (Ubiquitously-transcribed TPR protein on the X chromosome) (Ubiquitously-transcribed X chromosome tetratricopeptide repeat protein) ([histone H3]-trimethyl-L-lysine(27) demethylase 6A)	0.397646	1|0	1	0.5	2	1|1	2	1	2	0	0.5	0.83	PD+MQ	e	PSM
3836_CL_a	FlagBirAHaus6	O43143	DHX15	Pre-mRNA-splicing factor ATP-dependent RNA helicase DHX15 (EC 3.6.4.13) (ATP-dependent RNA helicase #46) (DEAH box protein 15)	0.972855	15|12	27	13.5	2	22|18	40	20	2	0	0.68	0.83	PD+MQ	e	PSM
3836_CL_a	FlagBirAHaus6	O43156	TTI1	TELO2-interacting protein 1 homolog (Protein SMG10)	0.125442	2|2	4	2	2	2|3	5	2.5	2	0	0.8	0.83	PD+MQ	e	PSM
3836_CL_a	FlagBirAHaus6	O43159	RRP8	Ribosomal RNA-processing protein 8 (EC 2.1.1.-) (Cerebral protein 1) (Nucleomethylin)	0.731303	2|3	5	2.5	2	2|2	4	2	2	0.01	1.25	0.71	PD+MQ	e	PSM
3836_CL_a	FlagBirAHaus6	O43172	PRPF4	U4/U6 small nuclear ribonucleoprotein Prp4 (PRP4 homolog) (hPrp4) (U4/U6 snRNP 60 kDa protein) (WD splicing factor Prp4)	0.884866	4|2	6	3	2	4|4	8	4	2	0	0.75	0.83	PD+MQ	e	PSM
3836_CL_a	FlagBirAHaus6	O43175	PHGDH	D-3-phosphoglycerate dehydrogenase (3-PGDH) (EC 1.1.1.95) (2-oxoglutarate reductase) (EC 1.1.1.399) (Malate dehydrogenase) (EC 1.1.1.37)	0.961731	11|12	23	11.5	2	9|11	20	10	2	0	1.15	0.81	PD+MQ	e	PSM
3836_CL_a	FlagBirAHaus6	O43181	NDUFS4	NADH dehydrogenase [ubiquinone] iron-sulfur protein 4, mitochondrial (Complex I-18 kDa) (CI-18 kDa) (Complex I-AQDQ) (CI-AQDQ) (NADH-ubiquinone oxidoreductase 18 kDa subunit)	0	1|0	1	0.5	2	0|0	0	0	2	0	5	0.83	PD+MQ	e	PSM
3836_CL_a	FlagBirAHaus6	O43237	DYNC1LI2	Cytoplasmic dynein 1 light intermediate chain 2 (Dynein light intermediate chain 2, cytosolic) (LIC-2) (LIC53/55)	0.77118	1|3	4	2	2	3|3	6	3	2	0	0.67	0.83	PD+MQ	e	PSM
3836_CL_a	FlagBirAHaus6	O43242	PSMD3	26S proteasome non-ATPase regulatory subunit 3 (26S proteasome regulatory subunit RPN3) (26S proteasome regulatory subunit S3) (Proteasome subunit p58)	0.944845	31|20	51	25.5	2	20|22	42	21	2	0	1.21	0.82	PD+MQ	e	PSM
3836_CL_a	FlagBirAHaus6	O43248	HOXC11	Homeobox protein Hox-C11 (Homeobox protein Hox-3H)	0	2|1	3	1.5	2	2|1	3	1.5	2	0.01	1	0.68	PD+MQ	e	PSM
3836_CL_a	FlagBirAHaus6	O43251	RBFOX2	RNA binding protein fox-1 homolog 2 (Fox-1 homolog B) (Hexaribonucleotide-binding protein 2) (RNA-binding motif protein 9) (RNA-binding protein 9) (Repressor of tamoxifen transcriptional activity)	0.679071	8|5	13	6.5	2	4|2	6	3	2	0.13	2.17	0.54	PD+MQ	e	PSM
3836_CL_a	FlagBirAHaus6	O43264	ZW10	Centromere/kinetochore protein zw10 homolog	0.790234	1|2	3	1.5	2	3|3	6	3	2	0	0.5	0.83	PD+MQ	e	PSM
3836_CL_a	FlagBirAHaus6	O43290	SART1	U4/U6.U5 tri-snRNP-associated protein 1 (SNU66 homolog) (hSnu66) (Squamous cell carcinoma antigen recognized by T-cells 1) (SART-1) (hSART-1) (U4/U6.U5 tri-snRNP-associated 110 kDa protein) (allergen Hom s 1)	0.938423	2|11	13	6.5	2	17|15	32	16	2	0	0.41	0.83	PD+MQ	e	PSM
3836_CL_a	FlagBirAHaus6	O43293	DAPK3	Death-associated protein kinase 3 (DAP kinase 3) (EC 2.7.11.1) (DAP-like kinase) (Dlk) (MYPT1 kinase) (Zipper-interacting protein kinase) (ZIP-kinase)	0.439842	1|0	1	0.5	2	0|0	0	0	2	0	5	0.83	PD+MQ	e	PSM
3836_CL_a	FlagBirAHaus6	O43294	TGFB1I1	Transforming growth factor beta-1-induced transcript 1 protein (Androgen receptor coactivator 55 kDa protein) (Androgen receptor-associated protein of 55 kDa) (Hydrogen peroxide-inducible clone 5 protein) (Hic-5)	0	3|2	5	2.5	2	1|2	3	1.5	2	0.04	1.67	0.63	PD+MQ	e	PSM
3836_CL_a	FlagBirAHaus6	O43310	CTIF	CBP80/20-dependent translation initiation factor	0	1|3	4	2	2	6|3	9	4.5	2	0	0.44	0.83	PD+MQ	e	PSM
3836_CL_a	FlagBirAHaus6	O43314	PPIP5K2	Inositol hexakisphosphate and diphosphoinositol-pentakisphosphate kinase 2 (EC 2.7.4.21) (EC 2.7.4.24) (Diphosphoinositol pentakisphosphate kinase 2) (Histidine acid phosphatase domain-containing protein 1) (InsP6 and PP-IP5 kinase 2) (VIP1 homolog 2) (hsVIP2)	0.308233	1|2	3	1.5	2	2|2	4	2	2	0	0.75	0.83	PD+MQ	e	PSM
3836_CL_a	FlagBirAHaus6	O43318	MAP3K7	Mitogen-activated protein kinase kinase kinase 7 (EC 2.7.11.25) (Transforming growth factor-beta-activated kinase 1) (TGF-beta-activated kinase 1)	0.653265	5|4	9	4.5	2	2|2	4	2	2	0.1	2.25	0.55	PD+MQ	e	PSM
3836_CL_a	FlagBirAHaus6	O43374	RASA4	Ras GTPase-activating protein 4 (Calcium-promoted Ras inactivator) (Ras p21 protein activator 4) (RasGAP-activating-like protein 2)	0	1|0	1	0.5	2	0|0	0	0	2	0	5	0.83	PD+MQ	e	PSM
3836_CL_a	FlagBirAHaus6	O43390	HNRNPR	Heterogeneous nuclear ribonucleoprotein R (hnRNP R)	0.974327	8|15	23	11.5	2	12|11	23	11.5	2	0	1	0.81	PD+MQ	e	PSM
3836_CL_a	FlagBirAHaus6	O43395	PRPF3	U4/U6 small nuclear ribonucleoprotein Prp3 (Pre-mRNA-splicing factor 3) (hPrp3) (U4/U6 snRNP 90 kDa protein)	0.906662	2|2	4	2	2	9|7	16	8	2	0	0.25	0.83	PD+MQ	e	PSM
3836_CL_a	FlagBirAHaus6	O43396	TXNL1	Thioredoxin-like protein 1 (32 kDa thioredoxin-related protein)	0.852079	6|18	24	12	2	27|30	57	28.5	2	0	0.42	0.83	PD+MQ	e	PSM
3836_CL_a	FlagBirAHaus6	O43432	EIF4G3	Eukaryotic translation initiation factor 4 gamma 3 (eIF-4-gamma 3) (eIF-4G 3) (eIF4G 3) (eIF-4-gamma II) (eIF4GII)	0.87002	1|1	2	1	2	3|2	5	2.5	2	0	0.4	0.83	PD+MQ	e	PSM
3836_CL_a	FlagBirAHaus6	O43491	EPB41L2	Band 4.1-like protein 2 (Erythrocyte membrane protein band 4.1-like 2) (Generally expressed protein 4.1) (4.1G)	0.915581	16|38	54	27	2	42|39	81	40.5	2	0	0.67	0.83	PD+MQ	e	PSM
3836_CL_a	FlagBirAHaus6	O43572	AKAP10	A-kinase anchor protein 10, mitochondrial (AKAP-10) (Dual specificity A kinase-anchoring protein 2) (D-AKAP-2) (Protein kinase A-anchoring protein 10) (PRKA10)	0	2|0	2	1	2	0|0	0	0	2	0.46	10	0.3	PD+MQ	e	PSM
3836_CL_a	FlagBirAHaus6	O43592	XPOT	Exportin-T (Exportin(tRNA)) (tRNA exportin)	0.752108	7|7	14	7	2	12|8	20	10	2	0	0.7	0.83	PD+MQ	e	PSM
3836_CL_a	FlagBirAHaus6	O43615	TIMM44	Mitochondrial import inner membrane translocase subunit TIM44	0.838729	2|1	3	1.5	2	1|0	1	0.5	2	0.17	3	0.48	PD+MQ	e	PSM
3836_CL_a	FlagBirAHaus6	O43660	PLRG1	Pleiotropic regulator 1	0.847299	2|1	3	1.5	2	4|1	5	2.5	2	0	0.6	0.83	PD+MQ	e	PSM
3836_CL_a	FlagBirAHaus6	O43670	ZNF207	BUB3-interacting and GLEBS motif-containing protein ZNF207 (BuGZ) (hBuGZ) (Zinc finger protein 207)	0.722811	2|3	5	2.5	2	3|2	5	2.5	2	0	1	0.75	PD+MQ	e	PSM
3836_CL_a	FlagBirAHaus6	O43683	BUB1	Mitotic checkpoint serine/threonine-protein kinase BUB1 (hBUB1) (EC 2.7.11.1) (BUB1A)	0.537602	1|3	4	2	2	4|2	6	3	2	0	0.67	0.83	PD+MQ	e	PSM
3836_CL_a	FlagBirAHaus6	O43684	BUB3	Mitotic checkpoint protein BUB3	0.929119	4|4	8	4	2	6|5	11	5.5	2	0	0.73	0.83	PD+MQ	e	PSM
3836_CL_a	FlagBirAHaus6	O43707	ACTN4	Alpha-actinin-4 (Non-muscle alpha-actinin 4)	0.96741	4|15	19	9.5	2	14|14	28	14	2	0	0.68	0.82	PD+MQ	e	PSM
3836_CL_a	FlagBirAHaus6	O43747	AP1G1	AP-1 complex subunit gamma-1 (Adaptor protein complex AP-1 subunit gamma-1) (Adaptor-related protein complex 1 subunit gamma-1) (Clathrin assembly protein complex 1 gamma-1 large chain) (Gamma1-adaptin) (Golgi adaptor HA1/AP1 adaptin subunit gamma-1)	0.53968	7|4	11	5.5	2	8|6	14	7	2	0	0.79	0.83	PD+MQ	e	PSM
3836_CL_a	FlagBirAHaus6	O43772	SLC25A20	Mitochondrial carnitine/acylcarnitine carrier protein (Carnitine/acylcarnitine translocase) (CAC) (Solute carrier family 25 member 20)	0	1|0	1	0.5	2	0|0	0	0	2	0	5	0.83	PD+MQ	e	PSM
3836_CL_a	FlagBirAHaus6	O43776	NARS1	Asparagine--tRNA ligase, cytoplasmic (EC 6.1.1.22) (Asparaginyl-tRNA synthetase) (AsnRS) (Asparaginyl-tRNA synthetase 1)	0.796729	4|6	10	5	2	9|6	15	7.5	2	0	0.67	0.83	PD+MQ	e	PSM
3836_CL_a	FlagBirAHaus6	O43795	MYO1B	Unconventional myosin-Ib (MYH-1c) (Myosin I alpha) (MMI-alpha) (MMIa)	0.927792	16|18	34	17	2	17|19	36	18	2	0	0.94	0.83	PD+MQ	e	PSM
3836_CL_a	FlagBirAHaus6	O43808	SLC25A17	Peroxisomal membrane protein PMP34 (34 kDa peroxisomal membrane protein) (Solute carrier family 25 member 17)	0.439842	3|2	5	2.5	2	0|0	0	0	2	0.95	25	0.02	PD+MQ	e	PSM
3836_CL_a	FlagBirAHaus6	O43809	NUDT21	Cleavage and polyadenylation specificity factor subunit 5 (Cleavage and polyadenylation specificity factor 25 kDa subunit) (CPSF 25 kDa subunit) (Cleavage factor Im complex 25 kDa subunit) (CFIm25) (Nucleoside diphosphate-linked moiety X motif 21) (Nudix motif 21) (Nudix hydrolase 21) (Pre-mRNA cleavage factor Im 68 kDa subunit)	0.94066	5|8	13	6.5	2	12|15	27	13.5	2	0	0.48	0.83	PD+MQ	e	PSM
3836_CL_a	FlagBirAHaus6	O43813	LANCL1	Glutathione S-transferase LANCL1 (EC 2.5.1.18) (40 kDa erythrocyte membrane protein) (p40) (LanC-like protein 1)	0.7473	1|0	1	0.5	2	0|0	0	0	2	0	5	0.83	PD+MQ	e	PSM
3836_CL_a	FlagBirAHaus6	O43815	STRN	Striatin	0.617519	2|3	5	2.5	2	7|5	12	6	2	0	0.42	0.83	PD+MQ	e	PSM
3836_CL_a	FlagBirAHaus6	O43818	RRP9	U3 small nucleolar RNA-interacting protein 2 (RRP9 homolog) (U3 small nucleolar ribonucleoprotein-associated 55 kDa protein) (U3 snoRNP-associated 55 kDa protein) (U3-55K)	0.65012	1|1	2	1	2	1|0	1	0.5	2	0	2	0.83	PD+MQ	e	PSM
3836_CL_a	FlagBirAHaus6	O43823	AKAP8	A-kinase anchor protein 8 (AKAP-8) (A-kinase anchor protein 95 kDa) (AKAP 95)	0.781381	5|2	7	3.5	2	3|3	6	3	2	0	1.17	0.73	PD+MQ	e	PSM
3836_CL_a	FlagBirAHaus6	O43837	IDH3B	Isocitrate dehydrogenase [NAD] subunit beta, mitochondrial (Isocitric dehydrogenase subunit beta) (NAD(+)-specific ICDH subunit beta)	0.732642	7|7	14	7	2	7|4	11	5.5	2	0	1.27	0.78	PD+MQ	e	PSM
3836_CL_a	FlagBirAHaus6	O43847	NRDC	Nardilysin (EC 3.4.24.61) (N-arginine dibasic convertase) (NRD convertase) (NRD-C) (Nardilysin convertase)	0.62028	2|0	2	1	2	0|0	0	0	2	0.46	10	0.3	PD+MQ	e	PSM
3836_CL_a	FlagBirAHaus6	O43913	ORC5	Origin recognition complex subunit 5	0.488858	1|1	2	1	2	2|2	4	2	2	0	0.5	0.83	PD+MQ	e	PSM
3836_CL_a	FlagBirAHaus6	O43929	ORC4	Origin recognition complex subunit 4	0.468186	1|1	2	1	2	0|1	1	0.5	2	0	2	0.83	PD+MQ	e	PSM
3836_CL_a	FlagBirAHaus6	O60244	MED14	Mediator of RNA polymerase II transcription subunit 14 (Activator-recruited cofactor 150 kDa component) (ARC150) (Cofactor required for Sp1 transcriptional activation subunit 2) (CRSP complex subunit 2) (Mediator complex subunit 14) (RGR1 homolog) (hRGR1) (Thyroid hormone receptor-associated protein complex 170 kDa component) (Trap170) (Transcriptional coactivator CRSP150) (Vitamin D3 receptor-in…	0.528816	2|0	2	1	2	1|0	1	0.5	2	0.17	2	0.48	PD+MQ	e	PSM
3836_CL_a	FlagBirAHaus6	O60256	PRPSAP2	Phosphoribosyl pyrophosphate synthase-associated protein 2 (PRPP synthase-associated protein 2) (41 kDa phosphoribosypyrophosphate synthetase-associated protein) (PAP41)	0.939356	3|1	4	2	2	0|1	1	0.5	2	0.33	4	0.4	PD+MQ	e	PSM
3836_CL_a	FlagBirAHaus6	O60264	SMARCA5	SWI/SNF-related matrix-associated actin-dependent regulator of chromatin subfamily A member 5 (SWI/SNF-related matrix-associated actin-dependent regulator of chromatin A5) (EC 3.6.4.-) (Sucrose nonfermenting protein 2 homolog) (hSNF2H)	0.935874	13|13	26	13	2	17|15	32	16	2	0	0.81	0.83	PD+MQ	e	PSM
3836_CL_a	FlagBirAHaus6	O60271	SPAG9	C-Jun-amino-terminal kinase-interacting protein 4 (JIP-4) (JNK-interacting protein 4) (Cancer/testis antigen 89) (CT89) (Human lung cancer oncogene 6 protein) (HLC-6) (JNK-associated leucine-zipper protein) (JLP) (Mitogen-activated protein kinase 8-interacting protein 4) (Proliferation-inducing protein 6) (Protein highly expressed in testis) (PHET) (Sperm surface protein) (Sperm-associated antige…	0.888651	1|11	12	6	2	11|10	21	10.5	2	0	0.57	0.82	PD+MQ	e	PSM
3836_CL_a	FlagBirAHaus6	O60306	AQR	RNA helicase aquarius (EC 3.6.4.13) (Intron-binding protein of 160 kDa) (IBP160)	0.831135	3|3	6	3	2	1|2	3	1.5	2	0.06	2	0.57	PD+MQ	e	PSM
3836_CL_a	FlagBirAHaus6	O60313	OPA1	Dynamin-like 120 kDa protein, mitochondrial (EC 3.6.5.5) (Optic atrophy protein 1) [Cleaved into: Dynamin-like 120 kDa protein, form S1]	0.6839	2|0	2	1	2	0|0	0	0	2	0.46	10	0.3	PD+MQ	e	PSM
3836_CL_a	FlagBirAHaus6	O60318	MCM3AP	Germinal-center associated nuclear protein (GANP) (EC 2.3.1.48) (80 kDa MCM3-associated protein) (MCM3 acetylating protein) (MCM3AP) (EC 2.3.1.-) (MCM3 acetyltransferase)	0	9|3	12	6	2	2|2	4	2	2	0.48	3	0.29	PD+MQ	e	PSM
3836_CL_a	FlagBirAHaus6	O60333	KIF1B	Kinesin-like protein KIF1B (Klp)	0.698656	4|0	4	2	2	1|1	2	1	2	0.28	2	0.43	PD+MQ	e	PSM
3836_CL_a	FlagBirAHaus6	O60341	KDM1A	Lysine-specific histone demethylase 1A (EC 1.14.99.66) (BRAF35-HDAC complex protein BHC110) (Flavin-containing amine oxidase domain-containing protein 2) ([histone H3]-dimethyl-L-lysine(4) FAD-dependent demethylase 1A)	0.840663	14|7	21	10.5	2	7|8	15	7.5	2	0	1.4	0.77	PD+MQ	e	PSM
3836_CL_a	FlagBirAHaus6	O60427	FADS1	Acyl-CoA (8-3)-desaturase (EC 1.14.19.44) (Delta(5) fatty acid desaturase) (D5D) (Delta(5) desaturase) (Delta-5 desaturase) (Fatty acid desaturase 1)	0	3|1	4	2	2	4|1	5	2.5	2	0	0.8	0.74	PD+MQ	e	PSM
3836_CL_a	FlagBirAHaus6	O60443	GSDME	Gasdermin-E (Inversely correlated with estrogen receptor expression 1) (ICERE-1) (Non-syndromic hearing impairment protein 5) [Cleaved into: Gasdermin-E, N-terminal (GSDME-NT); Gasdermin-E, C-terminal (GSDME-CT)]	0	1|13	14	7	2	21|24	45	22.5	2	0	0.31	0.83	PD+MQ	e	PSM
3836_CL_a	FlagBirAHaus6	O60488	ACSL4	Long-chain-fatty-acid--CoA ligase 4 (EC 6.2.1.3) (Arachidonate--CoA ligase) (EC 6.2.1.15) (Long-chain acyl-CoA synthetase 4) (LACS 4)	0.799629	1|0	1	0.5	2	0|0	0	0	2	0	5	0.83	PD+MQ	e	PSM
3836_CL_a	FlagBirAHaus6	O60502	OGA	Protein O-GlcNAcase (OGA) (EC 3.2.1.169) (Beta-N-acetylglucosaminidase) (Beta-N-acetylhexosaminidase) (Beta-hexosaminidase) (Meningioma-expressed antigen 5) (N-acetyl-beta-D-glucosaminidase) (N-acetyl-beta-glucosaminidase) (Nuclear cytoplasmic O-GlcNAcase and acetyltransferase) (NCOAT)	0	1|4	5	2.5	2	6|9	15	7.5	2	0	0.33	0.83	PD+MQ	e	PSM
3836_CL_a	FlagBirAHaus6	O60506	SYNCRIP	Heterogeneous nuclear ribonucleoprotein Q (hnRNP Q) (Glycine- and tyrosine-rich RNA-binding protein) (GRY-RBP) (NS1-associated protein 1) (Synaptotagmin-binding, cytoplasmic RNA-interacting protein)	0.975008	11|15	26	13	2	16|11	27	13.5	2	0	0.96	0.82	PD+MQ	e	PSM
3836_CL_a	FlagBirAHaus6	O60518	RANBP6	Ran-binding protein 6 (RanBP6)	0.624238	1|2	3	1.5	2	1|2	3	1.5	2	0.01	1	0.68	PD+MQ	e	PSM
3836_CL_a	FlagBirAHaus6	O60524	NEMF	Nuclear export mediator factor NEMF (Antigen NY-CO-1) (Serologically defined colon cancer antigen 1)	0.601149	1|0	1	0.5	2	1|1	2	1	2	0	0.5	0.83	PD+MQ	e	PSM
3836_CL_a	FlagBirAHaus6	O60563	CCNT1	Cyclin-T1 (CycT1) (Cyclin-T)	0.855228	4|7	11	5.5	2	10|10	20	10	2	0	0.55	0.83	PD+MQ	e	PSM
3836_CL_a	FlagBirAHaus6	O60573	EIF4E2	Eukaryotic translation initiation factor 4E type 2 (eIF-4E type 2) (eIF4E type 2) (Eukaryotic translation initiation factor 4E homologous protein) (Eukaryotic translation initiation factor 4E-like 3) (eIF4E-like protein 4E-LP) (mRNA cap-binding protein 4EHP) (h4EHP) (mRNA cap-binding protein type 3)	0.840327	1|0	1	0.5	2	1|2	3	1.5	2	0	0.33	0.83	PD+MQ	e	PSM
3836_CL_a	FlagBirAHaus6	O60610	DIAPH1	Protein diaphanous homolog 1 (Diaphanous-related formin-1) (DRF1)	0.84636	7|7	14	7	2	3|2	5	2.5	2	0.31	2.8	0.43	PD+MQ	e	PSM
3836_CL_a	FlagBirAHaus6	O60664	PLIN3	Perilipin-3 (47 kDa mannose 6-phosphate receptor-binding protein) (47 kDa MPR-binding protein) (Cargo selection protein TIP47) (Mannose-6-phosphate receptor-binding protein 1) (Placental protein 17) (PP17)	0.837046	6|20	26	13	2	23|29	52	26	2	0	0.5	0.83	PD+MQ	e	PSM
3836_CL_a	FlagBirAHaus6	O60678	PRMT3	Protein arginine N-methyltransferase 3 (EC 2.1.1.-) (Heterogeneous nuclear ribonucleoprotein methyltransferase-like protein 3)	0.541857	2|1	3	1.5	2	0|0	0	0	2	0.46	15	0.3	PD+MQ	e	PSM
3836_CL_a	FlagBirAHaus6	O60684	KPNA6	Importin subunit alpha-7 (Karyopherin subunit alpha-6)	0.850819	2|0	2	1	2	3|1	4	2	2	0	0.5	0.83	PD+MQ	e	PSM
3836_CL_a	FlagBirAHaus6	O60701	UGDH	UDP-glucose 6-dehydrogenase (UDP-Glc dehydrogenase) (UDP-GlcDH) (UDPGDH) (EC 1.1.1.22)	0.488858	10|8	18	9	2	8|7	15	7.5	2	0	1.2	0.8	PD+MQ	e	PSM
3836_CL_a	FlagBirAHaus6	O60716	CTNND1	Catenin delta-1 (Cadherin-associated Src substrate) (CAS) (p120 catenin) (p120(ctn)) (p120(cas))	0.837089	16|17	33	16.5	2	27|21	48	24	2	0	0.69	0.83	PD+MQ	e	PSM
3836_CL_a	FlagBirAHaus6	O60732	MAGEC1	Melanoma-associated antigen C1 (Cancer/testis antigen 7.1) (CT7.1) (MAGE-C1 antigen)	0.56433	8|3	11	5.5	2	4|3	7	3.5	2	0.03	1.57	0.64	PD+MQ	e	PSM
3836_CL_a	FlagBirAHaus6	O60749	SNX2	Sorting nexin-2 (Transformation-related gene 9 protein) (TRG-9)	0.796729	3|3	6	3	2	4|4	8	4	2	0	0.75	0.83	PD+MQ	e	PSM
3836_CL_a	FlagBirAHaus6	O60762	DPM1	Dolichol-phosphate mannosyltransferase subunit 1 (EC 2.4.1.83) (Dolichol-phosphate mannose synthase subunit 1) (DPM synthase subunit 1) (Dolichyl-phosphate beta-D-mannosyltransferase subunit 1) (Mannose-P-dolichol synthase subunit 1) (MPD synthase subunit 1)	0.777533	7|7	14	7	2	4|4	8	4	2	0	1.75	0.73	PD+MQ	e	PSM
3836_CL_a	FlagBirAHaus6	O60763	USO1	General vesicular transport factor p115 (Protein USO1 homolog) (Transcytosis-associated protein) (TAP) (Vesicle-docking protein)	0.877543	2|6	8	4	2	12|7	19	9.5	2	0	0.42	0.83	PD+MQ	e	PSM
3836_CL_a	FlagBirAHaus6	O60784	TOM1	Target of Myb protein 1	0.125442	1|4	5	2.5	2	4|6	10	5	2	0	0.5	0.83	PD+MQ	e	PSM
3836_CL_a	FlagBirAHaus6	O60826	CCDC22	Coiled-coil domain-containing protein 22	0.349576	1|1	2	1	2	2|2	4	2	2	0	0.5	0.83	PD+MQ	e	PSM
3836_CL_a	FlagBirAHaus6	O60832	DKC1	H/ACA ribonucleoprotein complex subunit DKC1 (EC 5.4.99.-) (CBF5 homolog) (Dyskerin) (Nopp140-associated protein of 57 kDa) (Nucleolar protein NAP57) (Nucleolar protein family A member 4) (snoRNP protein DKC1)	0.905555	1|1	2	1	2	0|0	0	0	2	0	10	0.83	PD+MQ	e	PSM
3836_CL_a	FlagBirAHaus6	O60841	EIF5B	Eukaryotic translation initiation factor 5B (eIF-5B) (EC 3.6.5.3) (Translation initiation factor IF-2)	0.916346	10|19	29	14.5	2	21|19	40	20	2	0	0.72	0.83	PD+MQ	e	PSM
3836_CL_a	FlagBirAHaus6	O60869	EDF1	Endothelial differentiation-related factor 1 (EDF-1) (Multiprotein-bridging factor 1) (MBF1)	0.914965	2|2	4	2	2	2|3	5	2.5	2	0	0.8	0.83	PD+MQ	e	PSM
3836_CL_a	FlagBirAHaus6	O60884	DNAJA2	DnaJ homolog subfamily A member 2 (Cell cycle progression restoration gene 3 protein) (Dnj3) (Dj3) (HIRA-interacting protein 4) (Renal carcinoma antigen NY-REN-14)	0.913705	4|8	12	6	2	8|9	17	8.5	2	0	0.71	0.83	PD+MQ	e	PSM
3836_CL_a	FlagBirAHaus6	O60934	NBN	Nibrin (Cell cycle regulatory protein p95) (Nijmegen breakage syndrome protein 1)	0.840197	1|1	2	1	2	3|3	6	3	2	0	0.33	0.83	PD+MQ	e	PSM
3836_CL_a	FlagBirAHaus6	O60941	DTNB	Dystrobrevin beta (DTN-B) (Beta-dystrobrevin)	0.468186	1|1	2	1	2	1|1	2	1	2	0	1	0.83	PD+MQ	e	PSM
3836_CL_a	FlagBirAHaus6	O75027	ABCB7	ATP-binding cassette sub-family B member 7, mitochondrial (ATP-binding cassette transporter 7) (ABC transporter 7 protein)	0.557955	3|1	4	2	2	3|0	3	1.5	2	0.05	1.33	0.59	PD+MQ	e	PSM
3836_CL_a	FlagBirAHaus6	O75116	ROCK2	Rho-associated protein kinase 2 (EC 2.7.11.1) (Rho kinase 2) (Rho-associated, coiled-coil-containing protein kinase 2) (Rho-associated, coiled-coil-containing protein kinase II) (ROCK-II) (p164 ROCK-2)	0.621794	1|5	6	3	2	7|5	12	6	2	0	0.5	0.83	PD+MQ	e	PSM
3836_CL_a	FlagBirAHaus6	O75146	HIP1R	Huntingtin-interacting protein 1-related protein (HIP1-related protein) (Huntingtin-interacting protein 12) (HIP-12)	0.397646	4|4	8	4	2	3|2	5	2.5	2	0.01	1.6	0.68	PD+MQ	e	PSM
3836_CL_a	FlagBirAHaus6	O75150	RNF40	E3 ubiquitin-protein ligase BRE1B (BRE1-B) (EC 2.3.2.27) (95 kDa retinoblastoma-associated protein) (RBP95) (RING finger protein 40) (RING-type E3 ubiquitin transferase BRE1B)	0.727299	1|0	1	0.5	2	2|3	5	2.5	2	0	0.2	0.83	PD+MQ	e	PSM
3836_CL_a	FlagBirAHaus6	O75152	ZC3H11A	Zinc finger CCCH domain-containing protein 11A	0.886787	1|5	6	3	2	4|7	11	5.5	2	0	0.55	0.83	PD+MQ	e	PSM
3836_CL_a	FlagBirAHaus6	O75155	CAND2	Cullin-associated NEDD8-dissociated protein 2 (Cullin-associated and neddylation-dissociated protein 2) (Epididymis tissue protein Li 169) (TBP-interacting protein of 120 kDa B) (TBP-interacting protein 120B) (p120 CAND2)	0.633143	1|1	2	1	2	1|0	1	0.5	2	0	2	0.83	PD+MQ	e	PSM
3836_CL_a	FlagBirAHaus6	O75165	DNAJC13	DnaJ homolog subfamily C member 13 (Required for receptor-mediated endocytosis 8) (RME-8)	0.680419	3|12	15	7.5	2	8|11	19	9.5	2	0	0.79	0.81	PD+MQ	e	PSM
3836_CL_a	FlagBirAHaus6	O75175	CNOT3	CCR4-NOT transcription complex subunit 3 (CCR4-associated factor 3) (Leukocyte receptor cluster member 2)	0.674107	1|0	1	0.5	2	1|1	2	1	2	0	0.5	0.83	PD+MQ	e	PSM
3836_CL_a	FlagBirAHaus6	O75179	ANKRD17	Ankyrin repeat domain-containing protein 17 (Gene trap ankyrin repeat protein) (Serologically defined breast cancer antigen NY-BR-16)	0.873466	19|22	41	20.5	2	20|22	42	21	2	0	0.98	0.83	PD+MQ	e	PSM
3836_CL_a	FlagBirAHaus6	O75190	DNAJB6	DnaJ homolog subfamily B member 6 (HHDJ1) (Heat shock protein J2) (HSJ-2) (MRJ) (MSJ-1)	0.7473	6|5	11	5.5	2	3|3	6	3	2	0.02	1.83	0.67	PD+MQ	e	PSM
3836_CL_a	FlagBirAHaus6	O75306	NDUFS2	NADH dehydrogenase [ubiquinone] iron-sulfur protein 2, mitochondrial (EC 7.1.1.2) (Complex I-49kD) (CI-49kD) (NADH-ubiquinone oxidoreductase 49 kDa subunit)	0.680984	1|1	2	1	2	0|1	1	0.5	2	0	2	0.83	PD+MQ	e	PSM
3836_CL_a	FlagBirAHaus6	O75340	PDCD6	Programmed cell death protein 6 (Apoptosis-linked gene 2 protein homolog) (ALG-2)	0.812258	1|0	1	0.5	2	0|0	0	0	2	0	5	0.83	PD+MQ	e	PSM
3836_CL_a	FlagBirAHaus6	O75351	VPS4B	Vacuolar protein sorting-associated protein 4B (EC 3.6.4.6) (Cell migration-inducing gene 1 protein) (Suppressor of K(+) transport growth defect 1) (Protein SKD1)	0.518371	1|3	4	2	2	1|2	3	1.5	2	0.03	1.33	0.63	PD+MQ	e	PSM
3836_CL_a	FlagBirAHaus6	O75352	MPDU1	Mannose-P-dolichol utilization defect 1 protein (Suppressor of Lec15 and Lec35 glycosylation mutation homolog) (SL15)	0.488858	2|0	2	1	2	1|1	2	1	2	0.04	1	0.59	PD+MQ	e	PSM
3836_CL_a	FlagBirAHaus6	O75367	MACROH2A1	Core histone macro-H2A.1 (Histone macroH2A1) (mH2A1) (Histone H2A.y) (H2A/y) (Medulloblastoma antigen MU-MB-50.205)	0.918472	5|6	11	5.5	2	2|3	5	2.5	2	0.07	2.2	0.57	PD+MQ	e	PSM
3836_CL_a	FlagBirAHaus6	O75369	FLNB	Filamin-B (FLN-B) (ABP-278) (ABP-280 homolog) (Actin-binding-like protein) (Beta-filamin) (Filamin homolog 1) (Fh1) (Filamin-3) (Thyroid autoantigen) (Truncated actin-binding protein) (Truncated ABP)	0.979638	68|88	156	78	2	91|85	176	88	2	0	0.89	0.83	PD+MQ	e	PSM
3836_CL_a	FlagBirAHaus6	O75376	NCOR1	Nuclear receptor corepressor 1 (N-CoR) (N-CoR1)	0.799323	1|0	1	0.5	2	0|0	0	0	2	0	5	0.83	PD+MQ	e	PSM
3836_CL_a	FlagBirAHaus6	O75390	CS	Citrate synthase, mitochondrial (EC 2.3.3.1) (Citrate (Si)-synthase)	0.921983	3|3	6	3	2	1|1	2	1	2	0.27	3	0.44	PD+MQ	e	PSM
3836_CL_a	FlagBirAHaus6	O75396	SEC22B	Vesicle-trafficking protein SEC22b (ER-Golgi SNARE of 24 kDa) (ERS-24) (ERS24) (SEC22 vesicle-trafficking protein homolog B) (SEC22 vesicle-trafficking protein-like 1)	0	1|4	5	2.5	2	3|4	7	3.5	2	0	0.71	0.77	PD+MQ	e	PSM
3836_CL_a	FlagBirAHaus6	O75400	PRPF40A	Pre-mRNA-processing factor 40 homolog A (Fas ligand-associated factor 1) (Formin-binding protein 11) (Formin-binding protein 3) (Huntingtin yeast partner A) (Huntingtin-interacting protein 10) (HIP-10) (Huntingtin-interacting protein A) (Renal carcinoma antigen NY-REN-6)	0.919823	4|4	8	4	2	3|3	6	3	2	0	1.33	0.74	PD+MQ	e	PSM
3836_CL_a	FlagBirAHaus6	O75419	CDC45	Cell division control protein 45 homolog (PORC-PI-1)	0.488858	5|4	9	4.5	2	1|1	2	1	2	0.67	4.5	0.08	PD+MQ	e	PSM
3836_CL_a	FlagBirAHaus6	O75436	VPS26A	Vacuolar protein sorting-associated protein 26A (Vesicle protein sorting 26A) (hVPS26)	0.702154	3|2	5	2.5	2	2|1	3	1.5	2	0.04	1.67	0.63	PD+MQ	e	PSM
3836_CL_a	FlagBirAHaus6	O75438	NDUFB1	NADH dehydrogenase [ubiquinone] 1 beta subcomplex subunit 1 (Complex I-MNLL) (CI-MNLL) (NADH-ubiquinone oxidoreductase MNLL subunit)	0	2|1	3	1.5	2	0|0	0	0	2	0.46	15	0.3	PD+MQ	e	PSM
3836_CL_a	FlagBirAHaus6	O75439	PMPCB	Mitochondrial-processing peptidase subunit beta (EC 3.4.24.64) (Beta-MPP) (P-52)	0.81364	5|1	6	3	2	0|0	0	0	2	0.5	30	0.22	PD+MQ	e	PSM
3836_CL_a	FlagBirAHaus6	O75475	PSIP1	PC4 and SFRS1-interacting protein (CLL-associated antigen KW-7) (Dense fine speckles 70 kDa protein) (DFS 70) (Lens epithelium-derived growth factor) (Transcriptional coactivator p75/p52)	0.87875	1|4	5	2.5	2	6|5	11	5.5	2	0	0.45	0.83	PD+MQ	e	PSM
3836_CL_a	FlagBirAHaus6	O75477	ERLIN1	Erlin-1 (Endoplasmic reticulum lipid raft-associated protein 1) (Protein KE04) (Stomatin-prohibitin-flotillin-HflC/K domain-containing protein 1) (SPFH domain-containing protein 1)	0.783261	3|3	6	3	2	1|0	1	0.5	2	0.67	6	0.09	PD+MQ	e	PSM
3836_CL_a	FlagBirAHaus6	O75489	NDUFS3	NADH dehydrogenase [ubiquinone] iron-sulfur protein 3, mitochondrial (EC 7.1.1.2) (Complex I-30kD) (CI-30kD) (NADH-ubiquinone oxidoreductase 30 kDa subunit)	0.736224	2|4	6	3	2	3|0	3	1.5	2	0.13	2	0.54	PD+MQ	e	PSM
3836_CL_a	FlagBirAHaus6	O75506	HSBP1	Heat shock factor-binding protein 1 (Nasopharyngeal carcinoma-associated antigen 13) (NPC-A-13)	0.537602	3|3	6	3	2	5|3	8	4	2	0	0.75	0.83	PD+MQ	e	PSM
3836_CL_a	FlagBirAHaus6	O75521	ECI2	Enoyl-CoA delta isomerase 2 (EC 5.3.3.8) (DRS-1) (Delta(3),delta(2)-enoyl-CoA isomerase) (D3,D2-enoyl-CoA isomerase) (Diazepam-binding inhibitor-related protein 1) (DBI-related protein 1) (Dodecenoyl-CoA isomerase) (Hepatocellular carcinoma-associated antigen 88) (Peroxisomal 3,2-trans-enoyl-CoA isomerase) (pECI) (Renal carcinoma antigen NY-REN-1)	0.679399	2|0	2	1	2	1|2	3	1.5	2	0.01	0.67	0.68	PD+MQ	e	PSM
3836_CL_a	FlagBirAHaus6	O75531	BANF1	Barrier-to-autointegration factor (Breakpoint cluster region protein 1) [Cleaved into: Barrier-to-autointegration factor, N-terminally processed]	0.85399	1|4	5	2.5	2	5|3	8	4	2	0	0.62	0.83	PD+MQ	e	PSM
3836_CL_a	FlagBirAHaus6	O75533	SF3B1	Splicing factor 3B subunit 1 (Pre-mRNA-splicing factor SF3b 155 kDa subunit) (SF3b155) (Spliceosome-associated protein 155) (SAP 155)	0.978282	7|28	35	17.5	2	43|38	81	40.5	2	0	0.43	0.83	PD+MQ	e	PSM
3836_CL_a	FlagBirAHaus6	O75534	CSDE1	Cold shock domain-containing protein E1 (N-ras upstream gene protein) (Protein UNR)	0.91086	7|18	25	12.5	2	35|28	63	31.5	2	0	0.4	0.83	PD+MQ	e	PSM
3836_CL_a	FlagBirAHaus6	O75569	PRKRA	Interferon-inducible double-stranded RNA-dependent protein kinase activator A (PKR-associated protein X) (PKR-associating protein X) (Protein activator of the interferon-induced protein kinase) (Protein kinase, interferon-inducible double-stranded RNA-dependent activator)	0.762656	5|2	7	3.5	2	4|1	5	2.5	2	0.02	1.4	0.66	PD+MQ	e	PSM
3836_CL_a	FlagBirAHaus6	O75607	NPM3	Nucleoplasmin-3	0.844937	1|2	3	1.5	2	5|1	6	3	2	0	0.5	0.83	PD+MQ	e	PSM
3836_CL_a	FlagBirAHaus6	O75608	LYPLA1	Acyl-protein thioesterase 1 (APT-1) (hAPT1) (EC 3.1.2.-) (Lysophospholipase 1) (Lysophospholipase I) (LPL-I) (LysoPLA I)	0.501883	1|0	1	0.5	2	0|0	0	0	2	0	5	0.83	PD+MQ	e	PSM
3836_CL_a	FlagBirAHaus6	O75643	SNRNP200	U5 small nuclear ribonucleoprotein 200 kDa helicase (EC 3.6.4.13) (Activating signal cointegrator 1 complex subunit 3-like 1) (BRR2 homolog) (U5 snRNP-specific 200 kDa protein) (U5-200KD)	0.971242	25|35	60	30	2	41|35	76	38	2	0	0.79	0.83	PD+MQ	e	PSM
3836_CL_a	FlagBirAHaus6	O75663	TIPRL	TIP41-like protein (Putative MAPK-activating protein PM10) (Type 2A-interacting protein) (TIP)	0.84385	13|17	30	15	2	24|24	48	24	2	0	0.62	0.83	PD+MQ	e	PSM
3836_CL_a	FlagBirAHaus6	O75691	UTP20	Small subunit processome component 20 homolog (Down-regulated in metastasis protein) (Novel nucleolar protein 73) (NNP73) (Protein Key-1A6)	0.707176	2|1	3	1.5	2	1|0	1	0.5	2	0.17	3	0.48	PD+MQ	e	PSM
3836_CL_a	FlagBirAHaus6	O75694	NUP155	Nuclear pore complex protein Nup155 (155 kDa nucleoporin) (Nucleoporin Nup155)	0.873707	7|0	7	3.5	2	1|3	4	2	2	0.34	1.75	0.4	PD+MQ	e	PSM
3836_CL_a	FlagBirAHaus6	O75718	CRTAP	Cartilage-associated protein	0.557955	3|1	4	2	2	1|1	2	1	2	0.13	2	0.53	PD+MQ	e	PSM
3836_CL_a	FlagBirAHaus6	O75746	SLC25A12	Calcium-binding mitochondrial carrier protein Aralar1 (Mitochondrial aspartate glutamate carrier 1) (Solute carrier family 25 member 12)	0.749557	3|2	5	2.5	2	2|2	4	2	2	0.01	1.25	0.71	PD+MQ	e	PSM
3836_CL_a	FlagBirAHaus6	O75787	ATP6AP2	Renin receptor (ATPase H(+)-transporting lysosomal accessory protein 2) (ATPase H(+)-transporting lysosomal-interacting protein 2) (ER-localized type I transmembrane adapter) (Embryonic liver differentiation factor 10) (N14F) (Renin/prorenin receptor) (Vacuolar ATP synthase membrane sector-associated protein M8-9) (ATP6M8-9) (V-ATPase M8.9 subunit) [Cleaved into: Renin receptor N-terminal fragmen…	0.376727	2|1	3	1.5	2	1|1	2	1	2	0.04	1.5	0.59	PD+MQ	e	PSM
3836_CL_a	FlagBirAHaus6	O75794	CDC123	Cell division cycle protein 123 homolog (Protein D123) (HT-1080) (PZ32)	0.125442	3|1	4	2	2	2|2	4	2	2	0.01	1	0.71	PD+MQ	e	PSM
3836_CL_a	FlagBirAHaus6	O75821	EIF3G	Eukaryotic translation initiation factor 3 subunit G (eIF3g) (Eukaryotic translation initiation factor 3 RNA-binding subunit) (eIF-3 RNA-binding subunit) (Eukaryotic translation initiation factor 3 subunit 4) (eIF-3-delta) (eIF3 p42) (eIF3 p44)	0.934099	3|2	5	2.5	2	3|3	6	3	2	0	0.83	0.83	PD+MQ	e	PSM
3836_CL_a	FlagBirAHaus6	O75832	PSMD10	26S proteasome non-ATPase regulatory subunit 10 (26S proteasome regulatory subunit p28) (Gankyrin) (p28(GANK))	0.628895	1|1	2	1	2	1|1	2	1	2	0	1	0.83	PD+MQ	e	PSM
3836_CL_a	FlagBirAHaus6	O75844	ZMPSTE24	CAAX prenyl protease 1 homolog (EC 3.4.24.84) (Farnesylated proteins-converting enzyme 1) (FACE-1) (Prenyl protein-specific endoprotease 1) (Zinc metalloproteinase Ste24 homolog)	0.584656	2|1	3	1.5	2	1|1	2	1	2	0.04	1.5	0.59	PD+MQ	e	PSM
3836_CL_a	FlagBirAHaus6	O75874	IDH1	Isocitrate dehydrogenase [NADP] cytoplasmic (IDH) (EC 1.1.1.42) (Cytosolic NADP-isocitrate dehydrogenase) (IDP) (NADP(+)-specific ICDH) (Oxalosuccinate decarboxylase)	0.741129	8|5	13	6.5	2	6|6	12	6	2	0	1.08	0.79	PD+MQ	e	PSM
3836_CL_a	FlagBirAHaus6	O75907	DGAT1	Diacylglycerol O-acyltransferase 1 (EC 2.3.1.20) (ACAT-related gene product 1) (Acyl-CoA retinol O-fatty-acyltransferase) (ARAT) (Retinol O-fatty-acyltransferase) (EC 2.3.1.76) (Diglyceride acyltransferase)	0	5|1	6	3	2	2|2	4	2	2	0.08	1.5	0.57	PD+MQ	e	PSM
3836_CL_a	FlagBirAHaus6	O75915	ARL6IP5	PRA1 family protein 3 (ADP-ribosylation factor-like protein 6-interacting protein 5) (ARL-6-interacting protein 5) (Aip-5) (Cytoskeleton-related vitamin A-responsive protein) (Dermal papilla-derived protein 11) (GTRAP3-18) (Glutamate transporter EAAC1-interacting protein) (JM5) (Prenylated Rab acceptor protein 2) (Protein JWa) (Putative MAPK-activating protein PM27)	0.56433	3|4	7	3.5	2	5|4	9	4.5	2	0	0.78	0.83	PD+MQ	e	PSM
3836_CL_a	FlagBirAHaus6	O75925	PIAS1	E3 SUMO-protein ligase PIAS1 (EC 2.3.2.-) (DEAD/H box-binding protein 1) (E3 SUMO-protein transferase PIAS1) (Gu-binding protein) (GBP) (Protein inhibitor of activated STAT protein 1) (RNA helicase II-binding protein)	0.308233	1|1	2	1	2	0|0	0	0	2	0	10	0.83	PD+MQ	e	PSM
3836_CL_a	FlagBirAHaus6	O75947	ATP5PD	ATP synthase subunit d, mitochondrial (ATPase subunit d) (ATP synthase peripheral stalk subunit d)	0.775705	6|5	11	5.5	2	2|0	2	1	2	0.71	5.5	0.07	PD+MQ	e	PSM
3836_CL_a	FlagBirAHaus6	O75953	DNAJB5	DnaJ homolog subfamily B member 5 (Heat shock protein Hsp40-2) (Heat shock protein Hsp40-3) (Heat shock protein cognate 40) (Hsc40)	0.349576	4|2	6	3	2	0|0	0	0	2	0.96	30	0.01	PD+MQ	e	PSM
3836_CL_a	FlagBirAHaus6	O75955	FLOT1	Flotillin-1	0.786935	11|7	18	9	2	3|3	6	3	2	0.5	3	0.2	PD+MQ	e	PSM
3836_CL_a	FlagBirAHaus6	O75962	TRIO	Triple functional domain protein (EC 2.7.11.1) (PTPRF-interacting protein)	0.658586	2|7	9	4.5	2	5|3	8	4	2	0	1.12	0.74	PD+MQ	e	PSM
3836_CL_a	FlagBirAHaus6	O75964	ATP5MG	ATP synthase subunit g, mitochondrial (ATPase subunit g) (ATP synthase membrane subunit g)	0.74266	2|2	4	2	2	0|0	0	0	2	0.92	20	0.03	PD+MQ	e	PSM
3836_CL_a	FlagBirAHaus6	O76000	OR2B3	Putative olfactory receptor 2B3 (Hs6M1-1) (Olfactory receptor OR6-14) (OR6-4) (Olfactory receptor 6-4)	0.125442	1|0	1	0.5	2	0|0	0	0	2	0	5	0.83	PD+MQ	e	PSM
3836_CL_a	FlagBirAHaus6	O76003	GLRX3	Glutaredoxin-3 (PKC-interacting cousin of thioredoxin) (PICOT) (PKC-theta-interacting protein) (PKCq-interacting protein) (Thioredoxin-like protein 2)	0.729049	1|3	4	2	2	2|2	4	2	2	0.01	1	0.71	PD+MQ	e	PSM
3836_CL_a	FlagBirAHaus6	O76021	RSL1D1	Ribosomal L1 domain-containing protein 1 (CATX-11) (Cellular senescence-inhibited gene protein) (Protein PBK1)	0.935638	3|6	9	4.5	2	3|4	7	3.5	2	0	1.29	0.74	PD+MQ	e	PSM
3836_CL_a	FlagBirAHaus6	O76031	CLPX	ATP-dependent Clp protease ATP-binding subunit clpX-like, mitochondrial	0.774126	7|6	13	6.5	2	3|2	5	2.5	2	0.21	2.6	0.46	PD+MQ	e	PSM
3836_CL_a	FlagBirAHaus6	O76094	SRP72	Signal recognition particle subunit SRP72 (SRP72) (Signal recognition particle 72 kDa protein)	0.881986	1|3	4	2	2	4|2	6	3	2	0	0.67	0.83	PD+MQ	e	PSM
3836_CL_a	FlagBirAHaus6	O94776	MTA2	Metastasis-associated protein MTA2 (Metastasis-associated 1-like 1) (MTA1-L1 protein) (p53 target protein in deacetylase complex)	0.907175	6|5	11	5.5	2	4|3	7	3.5	2	0	1.57	0.73	PD+MQ	e	PSM
3836_CL_a	FlagBirAHaus6	O94808	GFPT2	Glutamine--fructose-6-phosphate aminotransferase [isomerizing] 2 (EC 2.6.1.16) (D-fructose-6-phosphate amidotransferase 2) (Glutamine:fructose-6-phosphate amidotransferase 2) (GFAT 2) (GFAT2) (Hexosephosphate aminotransferase 2)	0.52965	1|0	1	0.5	2	0|0	0	0	2	0	5	0.83	PD+MQ	e	PSM
3836_CL_a	FlagBirAHaus6	O94822	LTN1	E3 ubiquitin-protein ligase listerin (EC 2.3.2.27) (RING finger protein 160) (RING-type E3 ubiquitin transferase listerin) (Zinc finger protein 294)	0.421712	1|0	1	0.5	2	1|1	2	1	2	0	0.5	0.83	PD+MQ	e	PSM
3836_CL_a	FlagBirAHaus6	O94832	MYO1D	Unconventional myosin-Id	0.873607	1|5	6	3	2	0|0	0	0	2	0.5	30	0.22	PD+MQ	e	PSM
3836_CL_a	FlagBirAHaus6	O94842	TOX4	TOX high mobility group box family member 4 (Epidermal Langerhans cell protein LCP1)	0.887424	2|8	10	5	2	5|5	10	5	2	0	1	0.77	PD+MQ	e	PSM
3836_CL_a	FlagBirAHaus6	O94851	MICAL2	[F-actin]-monooxygenase MICAL2 (EC 1.14.13.225) (Molecule interacting with CasL protein 2) (MICAL-2)	0	1|1	2	1	2	0|1	1	0.5	2	0	2	0.83	PD+MQ	e	PSM
3836_CL_a	FlagBirAHaus6	O94874	UFL1	E3 UFM1-protein ligase 1 (EC 2.3.2.-) (E3 UFM1-protein transferase 1) (Multiple alpha-helix protein located at ER) (Novel LZAP-binding protein) (Regulator of C53/LZAP and DDRGK1)	0.621794	3|3	6	3	2	2|3	5	2.5	2	0	1.2	0.74	PD+MQ	e	PSM
3836_CL_a	FlagBirAHaus6	O94901	SUN1	SUN domain-containing protein 1 (Protein unc-84 homolog A) (Sad1/unc-84 protein-like 1)	0.704297	3|2	5	2.5	2	2|1	3	1.5	2	0.04	1.67	0.63	PD+MQ	e	PSM
3836_CL_a	FlagBirAHaus6	O94903	PLPBP	Pyridoxal phosphate homeostasis protein (PLP homeostasis protein) (Proline synthase co-transcribed bacterial homolog protein) (Pyridoxal phosphate-binding protein)	0	1|0	1	0.5	2	0|0	0	0	2	0	5	0.83	PD+MQ	e	PSM
3836_CL_a	FlagBirAHaus6	O94906	PRPF6	Pre-mRNA-processing factor 6 (Androgen receptor N-terminal domain-transactivating protein 1) (ANT-1) (PRP6 homolog) (U5 snRNP-associated 102 kDa protein) (U5-102 kDa protein)	0.93101	8|4	12	6	2	4|2	6	3	2	0.12	2	0.54	PD+MQ	e	PSM
3836_CL_a	FlagBirAHaus6	O94913	PCF11	Pre-mRNA cleavage complex 2 protein Pcf11 (Pre-mRNA cleavage complex II protein Pcf11)	0.784419	4|3	7	3.5	2	1|1	2	1	2	0.41	3.5	0.39	PD+MQ	e	PSM
3836_CL_a	FlagBirAHaus6	O94915	FRYL	Protein furry homolog-like (ALL1-fused gene from chromosome 4p12 protein)	0.733106	4|8	12	6	2	8|4	12	6	2	0	1	0.79	PD+MQ	e	PSM
3836_CL_a	FlagBirAHaus6	O94916	NFAT5	Nuclear factor of activated T-cells 5 (NF-AT5) (T-cell transcription factor NFAT5) (Tonicity-responsive enhancer-binding protein) (TonE-binding protein) (TonEBP)	0.488858	2|2	4	2	2	1|2	3	1.5	2	0.02	1.33	0.66	PD+MQ	e	PSM
3836_CL_a	FlagBirAHaus6	O94925	GLS	Glutaminase kidney isoform, mitochondrial (GLS) (EC 3.5.1.2) (K-glutaminase) (L-glutamine amidohydrolase) [Cleaved into: Glutaminase kidney isoform, mitochondrial 68 kDa chain; Glutaminase kidney isoform, mitochondrial 65 kDa chain]	0.727271	7|10	17	8.5	2	3|1	4	2	2	0.83	4.25	0.05	PD+MQ	e	PSM
3836_CL_a	FlagBirAHaus6	O94927	HAUS5	HAUS augmin-like complex subunit 5	0.659857	37|25	62	31	2	3|0	3	1.5	2	1	20.67	0	PD+MQ	e	PSM
3836_CL_a	FlagBirAHaus6	O94979	SEC31A	Protein transport protein Sec31A (ABP125) (ABP130) (SEC31-like protein 1) (SEC31-related protein A) (Web1-like protein)	0.796455	5|5	10	5	2	8|11	19	9.5	2	0	0.53	0.83	PD+MQ	e	PSM
3836_CL_a	FlagBirAHaus6	O95070	YIF1A	Protein YIF1A (54TMp) (YIP1-interacting factor homolog A)	0.421712	2|4	6	3	2	2|1	3	1.5	2	0.11	2	0.55	PD+MQ	e	PSM
3836_CL_a	FlagBirAHaus6	O95071	UBR5	E3 ubiquitin-protein ligase UBR5 (EC 2.3.2.26) (E3 ubiquitin-protein ligase, HECT domain-containing 1) (HECT-type E3 ubiquitin transferase UBR5) (Hyperplastic discs protein homolog) (hHYD) (Progestin-induced protein)	0.709404	1|3	4	2	2	3|1	4	2	2	0.01	1	0.71	PD+MQ	e	PSM
3836_CL_a	FlagBirAHaus6	O95081	AGFG2	Arf-GAP domain and FG repeat-containing protein 2 (HIV-1 Rev-binding protein-like protein) (Rev/Rex activation domain-binding protein related) (RAB-R)	0	4|3	7	3.5	2	1|2	3	1.5	2	0.13	2.33	0.53	PD+MQ	e	PSM
3836_CL_a	FlagBirAHaus6	O95140	MFN2	Mitofusin-2 (EC 3.6.5.-) (Transmembrane GTPase MFN2)	0.125442	3|1	4	2	2	0|0	0	0	2	0.49	20	0.25	PD+MQ	e	PSM
3836_CL_a	FlagBirAHaus6	O95147	DUSP14	Dual specificity protein phosphatase 14 (EC 3.1.3.16) (EC 3.1.3.48) (MKP-1-like protein tyrosine phosphatase) (MKP-L) (Mitogen-activated protein kinase phosphatase 6) (MAP kinase phosphatase 6) (MKP-6)	0.468186	1|1	2	1	2	0|0	0	0	2	0	10	0.83	PD+MQ	e	PSM
3836_CL_a	FlagBirAHaus6	O95155	UBE4B	Ubiquitin conjugation factor E4 B (EC 2.3.2.27) (Homozygously deleted in neuroblastoma 1) (RING-type E3 ubiquitin transferase E4 B) (Ubiquitin fusion degradation protein 2)	0.397646	1|0	1	0.5	2	0|0	0	0	2	0	5	0.83	PD+MQ	e	PSM
3836_CL_a	FlagBirAHaus6	O95168	NDUFB4	NADH dehydrogenase [ubiquinone] 1 beta subcomplex subunit 4 (Complex I-B15) (CI-B15) (NADH-ubiquinone oxidoreductase B15 subunit)	0.492991	2|0	2	1	2	0|0	0	0	2	0.46	10	0.3	PD+MQ	e	PSM
3836_CL_a	FlagBirAHaus6	O95218	ZRANB2	Zinc finger Ran-binding domain-containing protein 2 (Zinc finger protein 265) (Zinc finger, splicing)	0.903698	2|3	5	2.5	2	6|5	11	5.5	2	0	0.45	0.83	PD+MQ	e	PSM
3836_CL_a	FlagBirAHaus6	O95219	SNX4	Sorting nexin-4	0.501883	1|2	3	1.5	2	4|5	9	4.5	2	0	0.33	0.83	PD+MQ	e	PSM
3836_CL_a	FlagBirAHaus6	O95232	LUC7L3	Luc7-like protein 3 (Cisplatin resistance-associated-overexpressed protein) (Luc7A) (Okadaic acid-inducible phosphoprotein OA48-18) (cAMP regulatory element-associated protein 1) (CRE-associated protein 1) (CREAP-1)	0.951439	3|3	6	3	2	4|4	8	4	2	0	0.75	0.83	PD+MQ	e	PSM
3836_CL_a	FlagBirAHaus6	O95248	SBF1	Myotubularin-related protein 5 (Inactive phosphatidylinositol 3-phosphatase 5) (SET-binding factor 1) (Sbf1)	0.492991	1|1	2	1	2	0|0	0	0	2	0	10	0.83	PD+MQ	e	PSM
3836_CL_a	FlagBirAHaus6	O95251	KAT7	Histone acetyltransferase KAT7 (EC 2.3.1.48) (Histone acetyltransferase binding to ORC1) (Lysine acetyltransferase 7) (MOZ, YBF2/SAS3, SAS2 and TIP60 protein 2) (MYST-2)	0.732642	2|1	3	1.5	2	1|1	2	1	2	0.04	1.5	0.59	PD+MQ	e	PSM
3836_CL_a	FlagBirAHaus6	O95292	VAPB	Vesicle-associated membrane protein-associated protein B/C (VAMP-B/VAMP-C) (VAMP-associated protein B/C) (VAP-B/VAP-C)	0.781429	1|4	5	2.5	2	5|2	7	3.5	2	0	0.71	0.77	PD+MQ	e	PSM
3836_CL_a	FlagBirAHaus6	O95299	NDUFA10	NADH dehydrogenase [ubiquinone] 1 alpha subcomplex subunit 10, mitochondrial (Complex I-42kD) (CI-42kD) (NADH-ubiquinone oxidoreductase 42 kDa subunit)	0.679399	3|2	5	2.5	2	3|3	6	3	2	0	0.83	0.83	PD+MQ	e	PSM
3836_CL_a	FlagBirAHaus6	O95340	PAPSS2	Bifunctional 3'-phosphoadenosine 5'-phosphosulfate synthase 2 (PAPS synthase 2) (PAPSS 2) (Sulfurylase kinase 2) (SK 2) (SK2) [Includes: Sulfate adenylyltransferase (EC 2.7.7.4) (ATP-sulfurylase) (Sulfate adenylate transferase) (SAT); Adenylyl-sulfate kinase (EC 2.7.1.25) (3'-phosphoadenosine-5'-phosphosulfate synthase) (APS kinase) (Adenosine-5'-phosphosulfate 3'-phosphotransferase) (Adenylylsul…	0.454273	1|3	4	2	2	2|0	2	1	2	0.14	2	0.53	PD+MQ	e	PSM
3836_CL_a	FlagBirAHaus6	O95347	SMC2	Structural maintenance of chromosomes protein 2 (SMC protein 2) (SMC-2) (Chromosome-associated protein E) (hCAP-E) (XCAP-E homolog)	0.924471	7|10	17	8.5	2	14|13	27	13.5	2	0	0.63	0.83	PD+MQ	e	PSM
3836_CL_a	FlagBirAHaus6	O95352	ATG7	Ubiquitin-like modifier-activating enzyme ATG7 (ATG12-activating enzyme E1 ATG7) (Autophagy-related protein 7) (APG7-like) (hAGP7) (Ubiquitin-activating enzyme E1-like protein)	0.308233	1|0	1	0.5	2	0|0	0	0	2	0	5	0.83	PD+MQ	e	PSM
3836_CL_a	FlagBirAHaus6	O95361	TRIM16	Tripartite motif-containing protein 16 (EC 2.3.2.27) (E3 ubiquitin-protein ligase TRIM16) (Estrogen-responsive B box protein)	0	1|0	1	0.5	2	0|0	0	0	2	0	5	0.83	PD+MQ	e	PSM
3836_CL_a	FlagBirAHaus6	O95372	LYPLA2	Acyl-protein thioesterase 2 (APT-2) (EC 3.1.2.-) (Lysophospholipase II) (LPL-II) (LysoPLA II)	0.763012	3|3	6	3	2	4|4	8	4	2	0	0.75	0.83	PD+MQ	e	PSM
3836_CL_a	FlagBirAHaus6	O95373	IPO7	Importin-7 (Imp7) (Ran-binding protein 7) (RanBP7)	0.892032	11|10	21	10.5	2	11|10	21	10.5	2	0	1	0.82	PD+MQ	e	PSM
3836_CL_a	FlagBirAHaus6	O95394	PGM3	Phosphoacetylglucosamine mutase (PAGM) (EC 5.4.2.3) (Acetylglucosamine phosphomutase) (N-acetylglucosamine-phosphate mutase) (Phosphoglucomutase-3) (PGM 3)	0.552511	2|2	4	2	2	1|1	2	1	2	0.09	2	0.55	PD+MQ	e	PSM
3836_CL_a	FlagBirAHaus6	O95396	MOCS3	Adenylyltransferase and sulfurtransferase MOCS3 (Molybdenum cofactor synthesis protein 3) (Molybdopterin synthase sulfurylase) (MPT synthase sulfurylase) [Includes: Molybdopterin-synthase adenylyltransferase (EC 2.7.7.80) (Adenylyltransferase MOCS3) (Sulfur carrier protein MOCS2A adenylyltransferase); Molybdopterin-synthase sulfurtransferase (EC 2.8.1.11) (Sulfur carrier protein MOCS2A sulfurtran…	0	1|0	1	0.5	2	0|0	0	0	2	0	5	0.83	PD+MQ	e	PSM
3836_CL_a	FlagBirAHaus6	O95425	SVIL	Supervillin (Archvillin) (p205/p250)	0.826652	1|7	8	4	2	15|12	27	13.5	2	0	0.3	0.83	PD+MQ	e	PSM
3836_CL_a	FlagBirAHaus6	O95429	BAG4	BAG family molecular chaperone regulator 4 (BAG-4) (Bcl-2-associated athanogene 4) (Silencer of death domains)	0.484775	1|0	1	0.5	2	0|0	0	0	2	0	5	0.83	PD+MQ	e	PSM
3836_CL_a	FlagBirAHaus6	O95433	AHSA1	Activator of 90 kDa heat shock protein ATPase homolog 1 (AHA1) (p38)	0.870567	16|15	31	15.5	2	15|15	30	15	2	0	1.03	0.82	PD+MQ	e	PSM
3836_CL_a	FlagBirAHaus6	O95470	SGPL1	Sphingosine-1-phosphate lyase 1 (S1PL) (SP-lyase 1) (SPL 1) (hSPL) (EC 4.1.2.27) (Sphingosine-1-phosphate aldolase)	0.599998	1|0	1	0.5	2	0|0	0	0	2	0	5	0.83	PD+MQ	e	PSM
3836_CL_a	FlagBirAHaus6	O95478	NSA2	Ribosome biogenesis protein NSA2 homolog (Hairy cell leukemia protein 1) (TGF-beta-inducible nuclear protein 1)	0.6844	2|2	4	2	2	1|0	1	0.5	2	0.34	4	0.39	PD+MQ	e	PSM
3836_CL_a	FlagBirAHaus6	O95486	SEC24A	Protein transport protein Sec24A (SEC24-related protein A)	0.569814	7|3	10	5	2	1|1	2	1	2	0.62	5	0.12	PD+MQ	e	PSM
3836_CL_a	FlagBirAHaus6	O95487	SEC24B	Protein transport protein Sec24B (SEC24-related protein B)	0.743768	8|4	12	6	2	5|3	8	4	2	0.01	1.5	0.72	PD+MQ	e	PSM
3836_CL_a	FlagBirAHaus6	O95563	MPC2	Mitochondrial pyruvate carrier 2 (Brain protein 44)	0.125442	2|2	4	2	2	2|1	3	1.5	2	0.02	1.33	0.66	PD+MQ	e	PSM
3836_CL_a	FlagBirAHaus6	O95573	ACSL3	Long-chain-fatty-acid--CoA ligase 3 (EC 6.2.1.3) (Arachidonate--CoA ligase) (EC 6.2.1.15) (Long-chain acyl-CoA synthetase 3) (LACS 3)	0.838802	6|3	9	4.5	2	4|2	6	3	2	0.01	1.5	0.67	PD+MQ	e	PSM
3836_CL_a	FlagBirAHaus6	O95602	POLR1A	DNA-directed RNA polymerase I subunit RPA1 (RNA polymerase I subunit A1) (EC 2.7.7.6) (A190) (DNA-directed RNA polymerase I largest subunit) (DNA-directed RNA polymerase I subunit A) (RNA polymerase I 194 kDa subunit) (RPA194)	0.786463	1|0	1	0.5	2	0|0	0	0	2	0	5	0.83	PD+MQ	e	PSM
3836_CL_a	FlagBirAHaus6	O95639	CPSF4	Cleavage and polyadenylation specificity factor subunit 4 (Cleavage and polyadenylation specificity factor 30 kDa subunit) (CPSF 30 kDa subunit) (NS1 effector domain-binding protein 1) (Neb-1) (No arches homolog)	0.813095	4|2	6	3	2	3|2	5	2.5	2	0	1.2	0.72	PD+MQ	e	PSM
3836_CL_a	FlagBirAHaus6	O95721	SNAP29	Synaptosomal-associated protein 29 (SNAP-29) (Soluble 29 kDa NSF attachment protein) (Vesicle-membrane fusion protein SNAP-29)	0.7923	2|6	8	4	2	8|6	14	7	2	0	0.57	0.83	PD+MQ	e	PSM
3836_CL_a	FlagBirAHaus6	O95747	OXSR1	Serine/threonine-protein kinase OSR1 (EC 2.7.11.1) (Oxidative stress-responsive 1 protein)	0.628895	2|2	4	2	2	6|5	11	5.5	2	0	0.36	0.83	PD+MQ	e	PSM
3836_CL_a	FlagBirAHaus6	O95758	PTBP3	Polypyrimidine tract-binding protein 3 (Regulator of differentiation 1) (Rod1)	0.828397	5|2	7	3.5	2	1|1	2	1	2	0.44	3.5	0.38	PD+MQ	e	PSM
3836_CL_a	FlagBirAHaus6	O95782	AP2A1	AP-2 complex subunit alpha-1 (100 kDa coated vesicle protein A) (Adaptor protein complex AP-2 subunit alpha-1) (Adaptor-related protein complex 2 subunit alpha-1) (Alpha-adaptin A) (Alpha1-adaptin) (Clathrin assembly protein complex 2 alpha-A large chain) (Plasma membrane adaptor HA2/AP2 adaptin alpha A subunit)	0.767199	13|16	29	14.5	2	18|17	35	17.5	2	0	0.83	0.83	PD+MQ	e	PSM
3836_CL_a	FlagBirAHaus6	O95793	STAU1	Double-stranded RNA-binding protein Staufen homolog 1	0.893315	8|10	18	9	2	8|4	12	6	2	0	1.5	0.77	PD+MQ	e	PSM
3836_CL_a	FlagBirAHaus6	O95816	BAG2	BAG family molecular chaperone regulator 2 (BAG-2) (Bcl-2-associated athanogene 2)	0.916481	2|4	6	3	2	7|4	11	5.5	2	0	0.55	0.83	PD+MQ	e	PSM
3836_CL_a	FlagBirAHaus6	O95817	BAG3	BAG family molecular chaperone regulator 3 (BAG-3) (Bcl-2-associated athanogene 3) (Bcl-2-binding protein Bis) (Docking protein CAIR-1)	0.781641	20|11	31	15.5	2	16|16	32	16	2	0	0.97	0.82	PD+MQ	e	PSM
3836_CL_a	FlagBirAHaus6	O95819	MAP4K4	Mitogen-activated protein kinase kinase kinase kinase 4 (EC 2.7.11.1) (HPK/GCK-like kinase HGK) (MAPK/ERK kinase kinase kinase 4) (MEK kinase kinase 4) (MEKKK 4) (Nck-interacting kinase)	0.679399	3|2	5	2.5	2	4|3	7	3.5	2	0	0.71	0.83	PD+MQ	e	PSM
3836_CL_a	FlagBirAHaus6	O95831	AIFM1	Apoptosis-inducing factor 1, mitochondrial (EC 1.6.99.-) (Programmed cell death protein 8)	0.945128	1|1	2	1	2	2|2	4	2	2	0	0.5	0.83	PD+MQ	e	PSM
3836_CL_a	FlagBirAHaus6	O95864	FADS2	Acyl-CoA 6-desaturase (EC 1.14.19.3) (Delta(6) fatty acid desaturase) (D6D) (Delta(6) desaturase) (Delta-6 desaturase) (Fatty acid desaturase 2)	0.125442	8|9	17	8.5	2	10|8	18	9	2	0	0.94	0.83	PD+MQ	e	PSM
3836_CL_a	FlagBirAHaus6	O95905	ECD	Protein ecdysoneless homolog (Human suppressor of GCR two) (hSGT1)	0	1|4	5	2.5	2	3|5	8	4	2	0	0.62	0.83	PD+MQ	e	PSM
3836_CL_a	FlagBirAHaus6	O96005	CLPTM1	Cleft lip and palate transmembrane protein 1	0.308233	3|3	6	3	2	5|4	9	4.5	2	0	0.67	0.83	PD+MQ	e	PSM
3836_CL_a	FlagBirAHaus6	O96008	TOMM40	Mitochondrial import receptor subunit TOM40 homolog (Protein Haymaker) (Translocase of outer membrane 40 kDa subunit homolog) (p38.5)	0.856447	11|9	20	10	2	8|13	21	10.5	2	0	0.95	0.82	PD+MQ	e	PSM
3836_CL_a	FlagBirAHaus6	O96013	PAK4	Serine/threonine-protein kinase PAK 4 (EC 2.7.11.1) (p21-activated kinase 4) (PAK-4)	0.787362	1|1	2	1	2	1|1	2	1	2	0	1	0.83	PD+MQ	e	PSM
3836_CL_a	FlagBirAHaus6	P00338	LDHA	L-lactate dehydrogenase A chain (LDH-A) (EC 1.1.1.27) (Cell proliferation-inducing gene 19 protein) (LDH muscle subunit) (LDH-M) (Renal carcinoma antigen NY-REN-59)	0.954134	16|13	29	14.5	2	16|15	31	15.5	2	0	0.94	0.82	PD+MQ	e	PSM
3836_CL_a	FlagBirAHaus6	P00374	DHFR	Dihydrofolate reductase (EC 1.5.1.3)	0.640019	4|4	8	4	2	5|5	10	5	2	0	0.8	0.83	PD+MQ	e	PSM
3836_CL_a	FlagBirAHaus6	P00387	CYB5R3	NADH-cytochrome b5 reductase 3 (B5R) (Cytochrome b5 reductase) (EC 1.6.2.2) (Diaphorase-1) [Cleaved into: NADH-cytochrome b5 reductase 3 membrane-bound form; NADH-cytochrome b5 reductase 3 soluble form]	0.781726	5|5	10	5	2	2|2	4	2	2	0.15	2.5	0.52	PD+MQ	e	PSM
3836_CL_a	FlagBirAHaus6	P00403	MT-CO2	Cytochrome c oxidase subunit 2 (EC 7.1.1.9) (Cytochrome c oxidase polypeptide II)	0.750451	4|3	7	3.5	2	3|3	6	3	2	0	1.17	0.75	PD+MQ	e	PSM
3836_CL_a	FlagBirAHaus6	P00492	HPRT1	Hypoxanthine-guanine phosphoribosyltransferase (HGPRT) (HGPRTase) (EC 2.4.2.8)	0.848383	2|0	2	1	2	1|0	1	0.5	2	0.17	2	0.48	PD+MQ	e	PSM
3836_CL_a	FlagBirAHaus6	P00558	PGK1	Phosphoglycerate kinase 1 (EC 2.7.2.3) (Cell migration-inducing gene 10 protein) (Primer recognition protein 2) (PRP 2)	0.932038	3|1	4	2	2	0|1	1	0.5	2	0.33	4	0.4	PD+MQ	e	PSM
3836_CL_a	FlagBirAHaus6	P00568	AK1	Adenylate kinase isoenzyme 1 (AK 1) (EC 2.7.4.3) (EC 2.7.4.6) (ATP-AMP transphosphorylase 1) (ATP:AMP phosphotransferase) (Adenylate monophosphate kinase) (Myokinase)	0.521722	4|1	5	2.5	2	0|1	1	0.5	2	0.45	5	0.38	PD+MQ	e	PSM
3836_CL_a	FlagBirAHaus6	P00846	MT-ATP6	ATP synthase subunit a (F-ATPase protein 6)	0.671466	2|1	3	1.5	2	1|1	2	1	2	0.04	1.5	0.59	PD+MQ	e	PSM
3836_CL_a	FlagBirAHaus6	P00966	ASS1	Argininosuccinate synthase (EC 6.3.4.5) (Citrulline--aspartate ligase)	0.727426	10|10	20	10	2	6|5	11	5.5	2	0	1.82	0.75	PD+MQ	e	PSM
3836_CL_a	FlagBirAHaus6	P01116	KRAS	GTPase KRas (EC 3.6.5.2) (K-Ras 2) (Ki-Ras) (c-K-ras) (c-Ki-ras) [Cleaved into: GTPase KRas, N-terminally processed]	0.605982	1|0	1	0.5	2	1|2	3	1.5	2	0	0.33	0.83	PD+MQ	e	PSM
3836_CL_a	FlagBirAHaus6	P01889	HLA-B	HLA class I histocompatibility antigen, B alpha chain (Human leukocyte antigen B) (HLA-B)	0	1|0	1	0.5	2	1|0	1	0.5	2	0	1	0.83	PD+MQ	e	PSM
3836_CL_a	FlagBirAHaus6	P02452	COL1A1	Collagen alpha-1(I) chain (Alpha-1 type I collagen)	0.753674	1|2	3	1.5	2	1|0	1	0.5	2	0.17	3	0.48	PD+MQ	e	PSM
3836_CL_a	FlagBirAHaus6	P02511	CRYAB	Alpha-crystallin B chain (Alpha(B)-crystallin) (Heat shock protein beta-5) (HspB5) (Renal carcinoma antigen NY-REN-27) (Rosenthal fiber component)	0.557708	41|29	70	35	2	18|18	36	18	2	0	1.94	0.77	PD+MQ	e	PSM
3836_CL_a	FlagBirAHaus6	P02545	LMNA	Prelamin-A/C [Cleaved into: Lamin-A/C (70 kDa lamin) (Renal carcinoma antigen NY-REN-32)]	0.948452	39|30	69	34.5	2	28|26	54	27	2	0	1.28	0.83	PD+MQ	e	PSM
3836_CL_a	FlagBirAHaus6	P02751	FN1	Fibronectin (FN) (Cold-insoluble globulin) (CIG) [Cleaved into: Anastellin; Ugl-Y1; Ugl-Y2; Ugl-Y3]	0.818853	10|5	15	7.5	2	0|0	0	0	2	1	75	0	PD+MQ	e	PSM
3836_CL_a	FlagBirAHaus6	P02786	TFRC	Transferrin receptor protein 1 (TR) (TfR) (TfR1) (Trfr) (T9) (p90) (CD antigen CD71) [Cleaved into: Transferrin receptor protein 1, serum form (sTfR)]	0.85024	6|5	11	5.5	2	3|7	10	5	2	0	1.1	0.79	PD+MQ	e	PSM
3836_CL_a	FlagBirAHaus6	P03886	MT-ND1	NADH-ubiquinone oxidoreductase chain 1 (EC 7.1.1.2) (NADH dehydrogenase subunit 1)	0.397646	1|0	1	0.5	2	0|0	0	0	2	0	5	0.83	PD+MQ	e	PSM
3836_CL_a	FlagBirAHaus6	P03891	MT-ND2	NADH-ubiquinone oxidoreductase chain 2 (EC 7.1.1.2) (NADH dehydrogenase subunit 2)	0	1|1	2	1	2	0|1	1	0.5	2	0	2	0.83	PD+MQ	e	PSM
3836_CL_a	FlagBirAHaus6	P03905	MT-ND4	NADH-ubiquinone oxidoreductase chain 4 (EC 7.1.1.2) (NADH dehydrogenase subunit 4)	0.125442	1|0	1	0.5	2	0|0	0	0	2	0	5	0.83	PD+MQ	e	PSM
3836_CL_a	FlagBirAHaus6	P04049	RAF1	RAF proto-oncogene serine/threonine-protein kinase (EC 2.7.11.1) (Proto-oncogene c-RAF) (cRaf) (Raf-1)	0.5453	1|0	1	0.5	2	1|0	1	0.5	2	0	1	0.83	PD+MQ	e	PSM
3836_CL_a	FlagBirAHaus6	P04062	GBA	Lysosomal acid glucosylceramidase (Lysosomal acid GCase) (EC 3.2.1.45) (Acid beta-glucosidase) (Alglucerase) (Beta-glucocerebrosidase) (Beta-GC) (Cholesterol glucosyltransferase) (SGTase) (EC 2.4.1.-) (Cholesteryl-beta-glucosidase) (EC 3.2.1.-) (D-glucosyl-N-acylsphingosine glucohydrolase) (Imiglucerase)	0.376727	1|0	1	0.5	2	0|0	0	0	2	0	5	0.83	PD+MQ	e	PSM
3836_CL_a	FlagBirAHaus6	P04080	CSTB	Cystatin-B (CPI-B) (Liver thiol proteinase inhibitor) (Stefin-B)	0.82407	2|1	3	1.5	2	0|1	1	0.5	2	0.17	3	0.48	PD+MQ	e	PSM
3836_CL_a	FlagBirAHaus6	P04083	ANXA1	Annexin A1 (Annexin I) (Annexin-1) (Calpactin II) (Calpactin-2) (Chromobindin-9) (Lipocortin I) (Phospholipase A2 inhibitory protein) (p35)	0.84235	5|13	18	9	2	19|18	37	18.5	2	0	0.49	0.83	PD+MQ	e	PSM
3836_CL_a	FlagBirAHaus6	P04150	NR3C1	Glucocorticoid receptor (GR) (Nuclear receptor subfamily 3 group C member 1)	0.797415	1|2	3	1.5	2	3|4	7	3.5	2	0	0.43	0.83	PD+MQ	e	PSM
3836_CL_a	FlagBirAHaus6	P04181	OAT	Ornithine aminotransferase, mitochondrial (EC 2.6.1.13) (Ornithine delta-aminotransferase) (Ornithine--oxo-acid aminotransferase) [Cleaved into: Ornithine aminotransferase, hepatic form; Ornithine aminotransferase, renal form]	0.926897	4|4	8	4	2	3|2	5	2.5	2	0.01	1.6	0.68	PD+MQ	e	PSM
3836_CL_a	FlagBirAHaus6	P04183	TK1	Thymidine kinase, cytosolic (EC 2.7.1.21)	0.510632	4|4	8	4	2	4|5	9	4.5	2	0	0.89	0.83	PD+MQ	e	PSM
3836_CL_a	FlagBirAHaus6	P04216	THY1	Thy-1 membrane glycoprotein (CDw90) (Thy-1 antigen) (CD antigen CD90)	0.396916	1|0	1	0.5	2	0|0	0	0	2	0	5	0.83	PD+MQ	e	PSM
3836_CL_a	FlagBirAHaus6	P04350	TUBB4A	Tubulin beta-4A chain (Tubulin 5 beta) (Tubulin beta-4 chain)	0.997363	5|2	7	3.5	2	2|2	4	2	2	0.08	1.75	0.57	PD+MQ	e	PSM
3836_CL_a	FlagBirAHaus6	P04406	GAPDH	Glyceraldehyde-3-phosphate dehydrogenase (GAPDH) (EC 1.2.1.12) (Peptidyl-cysteine S-nitrosylase GAPDH) (EC 2.6.99.-)	0.989114	11|17	28	14	2	18|13	31	15.5	2	0	0.9	0.82	PD+MQ	e	PSM
3836_CL_a	FlagBirAHaus6	P04632	CAPNS1	Calpain small subunit 1 (CSS1) (Calcium-activated neutral proteinase small subunit) (CANP small subunit) (Calcium-dependent protease small subunit) (CDPS) (Calcium-dependent protease small subunit 1) (Calpain regulatory subunit)	0.807262	3|3	6	3	2	3|3	6	3	2	0	1	0.83	PD+MQ	e	PSM
3836_CL_a	FlagBirAHaus6	P04792	HSPB1	Heat shock protein beta-1 (HspB1) (28 kDa heat shock protein) (Estrogen-regulated 24 kDa protein) (Heat shock 27 kDa protein) (HSP 27) (Stress-responsive protein 27) (SRP27)	0.916686	137|88	225	112.5	2	62|60	122	61	2	0	1.84	0.82	PD+MQ	e	PSM
3836_CL_a	FlagBirAHaus6	P04818	TYMS	Thymidylate synthase (TS) (TSase) (EC 2.1.1.45)	0.512664	3|6	9	4.5	2	3|2	5	2.5	2	0.06	1.8	0.58	PD+MQ	e	PSM
3836_CL_a	FlagBirAHaus6	P04843	RPN1	Dolichyl-diphosphooligosaccharide--protein glycosyltransferase subunit 1 (Dolichyl-diphosphooligosaccharide--protein glycosyltransferase 67 kDa subunit) (Ribophorin I) (RPN-I) (Ribophorin-1)	0.920606	21|22	43	21.5	2	25|21	46	23	2	0	0.93	0.83	PD+MQ	e	PSM
3836_CL_a	FlagBirAHaus6	P04844	RPN2	Dolichyl-diphosphooligosaccharide--protein glycosyltransferase subunit 2 (Dolichyl-diphosphooligosaccharide--protein glycosyltransferase 63 kDa subunit) (RIBIIR) (Ribophorin II) (RPN-II) (Ribophorin-2)	0.9048	34|28	62	31	2	21|21	42	21	2	0	1.48	0.82	PD+MQ	e	PSM
3836_CL_a	FlagBirAHaus6	P04899	GNAI2	Guanine nucleotide-binding protein G(i) subunit alpha-2 (Adenylate cyclase-inhibiting G alpha protein)	0.874795	1|2	3	1.5	2	1|0	1	0.5	2	0.17	3	0.48	PD+MQ	e	PSM
3836_CL_a	FlagBirAHaus6	P05023	ATP1A1	Sodium/potassium-transporting ATPase subunit alpha-1 (Na(+)/K(+) ATPase alpha-1 subunit) (EC 7.2.2.13) (Sodium pump subunit alpha-1)	0.950408	10|8	18	9	2	8|7	15	7.5	2	0	1.2	0.8	PD+MQ	e	PSM
3836_CL_a	FlagBirAHaus6	P05026	ATP1B1	Sodium/potassium-transporting ATPase subunit beta-1 (Sodium/potassium-dependent ATPase subunit beta-1)	0.125442	1|1	2	1	2	1|0	1	0.5	2	0	2	0.83	PD+MQ	e	PSM
3836_CL_a	FlagBirAHaus6	P05091	ALDH2	Aldehyde dehydrogenase, mitochondrial (EC 1.2.1.3) (ALDH class 2) (ALDH-E2) (ALDHI)	0.741391	4|3	7	3.5	2	2|1	3	1.5	2	0.13	2.33	0.53	PD+MQ	e	PSM
3836_CL_a	FlagBirAHaus6	P05141	SLC25A5	ADP/ATP translocase 2 (ADP,ATP carrier protein 2) (ADP,ATP carrier protein, fibroblast isoform) (Adenine nucleotide translocator 2) (ANT 2) (Solute carrier family 25 member 5) [Cleaved into: ADP/ATP translocase 2, N-terminally processed]	0.978575	7|4	11	5.5	2	7|6	13	6.5	2	0	0.85	0.8	PD+MQ	e	PSM
3836_CL_a	FlagBirAHaus6	P05165	PCCA	Propionyl-CoA carboxylase alpha chain, mitochondrial (PCCase subunit alpha) (EC 6.4.1.3) (Propanoyl-CoA:carbon dioxide ligase subunit alpha)	0.964436	82|53	135	67.5	2	34|31	65	32.5	2	0.04	2.08	0.63	PD+MQ	e	PSM
3836_CL_a	FlagBirAHaus6	P05166	PCCB	Propionyl-CoA carboxylase beta chain, mitochondrial (PCCase subunit beta) (EC 6.4.1.3) (Propanoyl-CoA:carbon dioxide ligase subunit beta)	0.963107	58|47	105	52.5	2	27|22	49	24.5	2	0	2.14	0.76	PD+MQ	e	PSM
3836_CL_a	FlagBirAHaus6	P05198	EIF2S1	Eukaryotic translation initiation factor 2 subunit 1 (Eukaryotic translation initiation factor 2 subunit alpha) (eIF-2-alpha) (eIF-2A) (eIF-2alpha)	0.912879	8|9	17	8.5	2	7|12	19	9.5	2	0	0.89	0.83	PD+MQ	e	PSM
3836_CL_a	FlagBirAHaus6	P05387	RPLP2	60S acidic ribosomal protein P2 (Large ribosomal subunit protein P2) (Renal carcinoma antigen NY-REN-44)	0.975923	11|10	21	10.5	2	9|10	19	9.5	2	0	1.11	0.81	PD+MQ	e	PSM
3836_CL_a	FlagBirAHaus6	P05388	RPLP0	60S acidic ribosomal protein P0 (60S ribosomal protein L10E) (Large ribosomal subunit protein uL10)	0.976559	9|10	19	9.5	2	10|9	19	9.5	2	0	1	0.81	PD+MQ	e	PSM
3836_CL_a	FlagBirAHaus6	P05455	SSB	Lupus La protein (La autoantigen) (La ribonucleoprotein) (Sjoegren syndrome type B antigen) (SS-B)	0.927943	2|13	15	7.5	2	7|9	16	8	2	0	0.94	0.79	PD+MQ	e	PSM
3836_CL_a	FlagBirAHaus6	P05556	ITGB1	Integrin beta-1 (Fibronectin receptor subunit beta) (Glycoprotein IIa) (GPIIA) (VLA-4 subunit beta) (CD antigen CD29)	0.777552	3|3	6	3	2	5|5	10	5	2	0	0.6	0.83	PD+MQ	e	PSM
3836_CL_a	FlagBirAHaus6	P05783	KRT18	Keratin, type I cytoskeletal 18 (Cell proliferation-inducing gene 46 protein) (Cytokeratin-18) (CK-18) (Keratin-18) (K18)	0.986892	51|47	98	49	2	50|38	88	44	2	0	1.11	0.83	PD+MQ	e	PSM
3836_CL_a	FlagBirAHaus6	P06493	CDK1	Cyclin-dependent kinase 1 (CDK1) (EC 2.7.11.22) (EC 2.7.11.23) (Cell division control protein 2 homolog) (Cell division protein kinase 1) (p34 protein kinase)	0.916231	34|25	59	29.5	2	28|29	57	28.5	2	0	1.04	0.83	PD+MQ	e	PSM
3836_CL_a	FlagBirAHaus6	P06576	ATP5F1B	ATP synthase subunit beta, mitochondrial (EC 7.1.2.2) (ATP synthase F1 subunit beta)	0.980324	32|29	61	30.5	2	27|20	47	23.5	2	0	1.3	0.83	PD+MQ	e	PSM
3836_CL_a	FlagBirAHaus6	P06730	EIF4E	Eukaryotic translation initiation factor 4E (eIF-4E) (eIF4E) (eIF-4F 25 kDa subunit) (mRNA cap-binding protein)	0.728486	7|5	12	6	2	6|8	14	7	2	0	0.86	0.83	PD+MQ	e	PSM
3836_CL_a	FlagBirAHaus6	P06733	ENO1	Alpha-enolase (EC 4.2.1.11) (2-phospho-D-glycerate hydro-lyase) (C-myc promoter-binding protein) (Enolase 1) (MBP-1) (MPB-1) (Non-neural enolase) (NNE) (Phosphopyruvate hydratase) (Plasminogen-binding protein)	0.988038	49|38	87	43.5	2	44|36	80	40	2	0	1.09	0.83	PD+MQ	e	PSM
3836_CL_a	FlagBirAHaus6	P06737	PYGL	Glycogen phosphorylase, liver form (EC 2.4.1.1)	0.760985	8|6	14	7	2	4|9	13	6.5	2	0	1.08	0.8	PD+MQ	e	PSM
3836_CL_a	FlagBirAHaus6	P06748	NPM1	Nucleophosmin (NPM) (Nucleolar phosphoprotein B23) (Nucleolar protein NO38) (Numatrin)	0.991907	22|26	48	24	2	28|30	58	29	2	0	0.83	0.83	PD+MQ	e	PSM
3836_CL_a	FlagBirAHaus6	P06756	ITGAV	Integrin alpha-V (Vitronectin receptor) (Vitronectin receptor subunit alpha) (CD antigen CD51) [Cleaved into: Integrin alpha-V heavy chain; Integrin alpha-V light chain]	0	1|0	1	0.5	2	1|1	2	1	2	0	0.5	0.83	PD+MQ	e	PSM
3836_CL_a	FlagBirAHaus6	P07195	LDHB	L-lactate dehydrogenase B chain (LDH-B) (EC 1.1.1.27) (LDH heart subunit) (LDH-H) (Renal carcinoma antigen NY-REN-46)	0.96747	5|3	8	4	2	6|7	13	6.5	2	0	0.62	0.83	PD+MQ	e	PSM
3836_CL_a	FlagBirAHaus6	P07196	NEFL	Neurofilament light polypeptide (NF-L) (68 kDa neurofilament protein) (Neurofilament triplet L protein)	0	1|0	1	0.5	2	1|0	1	0.5	2	0	1	0.83	PD+MQ	e	PSM
3836_CL_a	FlagBirAHaus6	P07237	P4HB	Protein disulfide-isomerase (PDI) (EC 5.3.4.1) (Cellular thyroid hormone-binding protein) (Prolyl 4-hydroxylase subunit beta) (p55)	0.939899	5|5	10	5	2	7|6	13	6.5	2	0	0.77	0.83	PD+MQ	e	PSM
3836_CL_a	FlagBirAHaus6	P07305	H1-0	Histone H1.0 (Histone H1') (Histone H1(0)) [Cleaved into: Histone H1.0, N-terminally processed]	0.840711	1|3	4	2	2	2|1	3	1.5	2	0.03	1.33	0.63	PD+MQ	e	PSM
3836_CL_a	FlagBirAHaus6	P07339	CTSD	Cathepsin D (EC 3.4.23.5) [Cleaved into: Cathepsin D light chain; Cathepsin D heavy chain]	0.245559	1|1	2	1	2	0|0	0	0	2	0	10	0.83	PD+MQ	e	PSM
3836_CL_a	FlagBirAHaus6	P07355	ANXA2	Annexin A2 (Annexin II) (Annexin-2) (Calpactin I heavy chain) (Calpactin-1 heavy chain) (Chromobindin-8) (Lipocortin II) (Placental anticoagulant protein IV) (PAP-IV) (Protein I) (p36)	0.964705	33|32	65	32.5	2	40|40	80	40	2	0	0.81	0.83	PD+MQ	e	PSM
3836_CL_a	FlagBirAHaus6	P07384	CAPN1	Calpain-1 catalytic subunit (EC 3.4.22.52) (Calcium-activated neutral proteinase 1) (CANP 1) (Calpain mu-type) (Calpain-1 large subunit) (Cell proliferation-inducing gene 30 protein) (Micromolar-calpain) (muCANP)	0.738472	1|1	2	1	2	2|0	2	1	2	0	1	0.83	PD+MQ	e	PSM
3836_CL_a	FlagBirAHaus6	P07437	TUBB	Tubulin beta chain (Tubulin beta-5 chain)	0.998707	21|21	42	21	2	15|16	31	15.5	2	0	1.35	0.82	PD+MQ	e	PSM
3836_CL_a	FlagBirAHaus6	P07814	EPRS1	Bifunctional glutamate/proline--tRNA ligase (Bifunctional aminoacyl-tRNA synthetase) (Cell proliferation-inducing gene 32 protein) (Glutamatyl-prolyl-tRNA synthetase) [Includes: Glutamate--tRNA ligase (EC 6.1.1.17) (Glutamyl-tRNA synthetase) (GluRS); Proline--tRNA ligase (EC 6.1.1.15) (Prolyl-tRNA synthetase)]	0.97051	26|43	69	34.5	2	53|49	102	51	2	0	0.68	0.83	PD+MQ	e	PSM
3836_CL_a	FlagBirAHaus6	P07858	CTSB	Cathepsin B (EC 3.4.22.1) (APP secretase) (APPS) (Cathepsin B1) [Cleaved into: Cathepsin B light chain; Cathepsin B heavy chain]	0.664084	5|2	7	3.5	2	2|1	3	1.5	2	0.24	2.33	0.45	PD+MQ	e	PSM
3836_CL_a	FlagBirAHaus6	P07900	HSP90AA1	Heat shock protein HSP 90-alpha (EC 3.6.4.10) (Heat shock 86 kDa) (HSP 86) (HSP86) (Lipopolysaccharide-associated protein 2) (LAP-2) (LPS-associated protein 2) (Renal carcinoma antigen NY-REN-38)	0.995295	8|10	18	9	2	7|7	14	7	2	0	1.29	0.79	PD+MQ	e	PSM
3836_CL_a	FlagBirAHaus6	P07910	HNRNPC	Heterogeneous nuclear ribonucleoproteins C1/C2 (hnRNP C1/C2)	0.97316	6|10	16	8	2	9|6	15	7.5	2	0	1.07	0.8	PD+MQ	e	PSM
3836_CL_a	FlagBirAHaus6	P07947	YES1	Tyrosine-protein kinase Yes (EC 2.7.10.2) (Proto-oncogene c-Yes) (p61-Yes)	0.82009	1|1	2	1	2	0|0	0	0	2	0	10	0.83	PD+MQ	e	PSM
3836_CL_a	FlagBirAHaus6	P07954	FH	Fumarate hydratase, mitochondrial (Fumarase) (HsFH) (EC 4.2.1.2)	0.767199	20|14	34	17	2	11|7	18	9	2	0	1.89	0.73	PD+MQ	e	PSM
3836_CL_a	FlagBirAHaus6	P07992	ERCC1	DNA excision repair protein ERCC-1	0	1|0	1	0.5	2	1|0	1	0.5	2	0	1	0.83	PD+MQ	e	PSM
3836_CL_a	FlagBirAHaus6	P08047	SP1	Transcription factor Sp1	0.69496	3|3	6	3	2	0|0	0	0	2	0.99	30	0	PD+MQ	e	PSM
3836_CL_a	FlagBirAHaus6	P08134	RHOC	Rho-related GTP-binding protein RhoC (Rho cDNA clone 9) (h9)	0.79284	2|3	5	2.5	2	1|2	3	1.5	2	0.04	1.67	0.63	PD+MQ	e	PSM
3836_CL_a	FlagBirAHaus6	P08195	SLC3A2	4F2 cell-surface antigen heavy chain (4F2hc) (4F2 heavy chain antigen) (Lymphocyte activation antigen 4F2 large subunit) (Solute carrier family 3 member 2) (CD antigen CD98)	0.894172	2|5	7	3.5	2	3|2	5	2.5	2	0.02	1.4	0.67	PD+MQ	e	PSM
3836_CL_a	FlagBirAHaus6	P08237	PFKM	ATP-dependent 6-phosphofructokinase, muscle type (ATP-PFK) (PFK-M) (EC 2.7.1.11) (6-phosphofructokinase type A) (Phosphofructo-1-kinase isozyme A) (PFK-A) (Phosphohexokinase)	0	9|12	21	10.5	2	9|11	20	10	2	0	1.05	0.81	PD+MQ	e	PSM
3836_CL_a	FlagBirAHaus6	P08238	HSP90AB1	Heat shock protein HSP 90-beta (HSP 90) (Heat shock 84 kDa) (HSP 84) (HSP84)	0.995605	36|36	72	36	2	42|40	82	41	2	0	0.88	0.83	PD+MQ	e	PSM
3836_CL_a	FlagBirAHaus6	P08240	SRPRA	Signal recognition particle receptor subunit alpha (SR-alpha) (Docking protein alpha) (DP-alpha)	0	3|3	6	3	2	2|3	5	2.5	2	0	1.2	0.74	PD+MQ	e	PSM
3836_CL_a	FlagBirAHaus6	P08243	ASNS	Asparagine synthetase [glutamine-hydrolyzing] (EC 6.3.5.4) (Cell cycle control protein TS11) (Glutamine-dependent asparagine synthetase)	0.852535	8|8	16	8	2	6|8	14	7	2	0	1.14	0.8	PD+MQ	e	PSM
3836_CL_a	FlagBirAHaus6	P08559	PDHA1	Pyruvate dehydrogenase E1 component subunit alpha, somatic form, mitochondrial (EC 1.2.4.1) (PDHE1-A type I)	0.890637	11|8	19	9.5	2	7|8	15	7.5	2	0	1.27	0.79	PD+MQ	e	PSM
3836_CL_a	FlagBirAHaus6	P08621	SNRNP70	U1 small nuclear ribonucleoprotein 70 kDa (U1 snRNP 70 kDa) (U1-70K) (snRNP70)	0.937871	2|5	7	3.5	2	4|4	8	4	2	0	0.88	0.77	PD+MQ	e	PSM
3836_CL_a	FlagBirAHaus6	P08651	NFIC	Nuclear factor 1 C-type (NF1-C) (Nuclear factor 1/C) (CCAAT-box-binding transcription factor) (CTF) (Nuclear factor I/C) (NF-I/C) (NFI-C) (TGGCA-binding protein)	0.759102	3|2	5	2.5	2	5|3	8	4	2	0	0.62	0.83	PD+MQ	e	PSM
3836_CL_a	FlagBirAHaus6	P08670	VIM	Vimentin	0.994368	101|131	232	116	2	127|115	242	121	2	0	0.96	0.83	PD+MQ	e	PSM
3836_CL_a	FlagBirAHaus6	P08708	RPS17	40S ribosomal protein S17 (Small ribosomal subunit protein eS17)	0.964459	5|5	10	5	2	5|5	10	5	2	0	1	0.83	PD+MQ	e	PSM
3836_CL_a	FlagBirAHaus6	P08754	GNAI3	Guanine nucleotide-binding protein G(i) subunit alpha-3 (G(i) alpha-3)	0.881258	1|1	2	1	2	2|0	2	1	2	0	1	0.83	PD+MQ	e	PSM
3836_CL_a	FlagBirAHaus6	P08865	RPSA	40S ribosomal protein SA (37 kDa laminin receptor precursor) (37LRP) (37/67 kDa laminin receptor) (LRP/LR) (67 kDa laminin receptor) (67LR) (Colon carcinoma laminin-binding protein) (Laminin receptor 1) (LamR) (Laminin-binding protein precursor p40) (LBP/p40) (Multidrug resistance-associated protein MGr1-Ag) (NEM/1CHD4) (Small ribosomal subunit protein uS2)	0.965841	2|3	5	2.5	2	3|3	6	3	2	0	0.83	0.83	PD+MQ	e	PSM
3836_CL_a	FlagBirAHaus6	P09001	MRPL3	39S ribosomal protein L3, mitochondrial (L3mt) (MRP-L3) (Mitochondrial large ribosomal subunit protein uL3m)	0.665809	1|1	2	1	2	0|0	0	0	2	0	10	0.83	PD+MQ	e	PSM
3836_CL_a	FlagBirAHaus6	P09110	ACAA1	3-ketoacyl-CoA thiolase, peroxisomal (EC 2.3.1.16) (Acetyl-CoA C-myristoyltransferase) (EC 2.3.1.155) (Acetyl-CoA acyltransferase) (EC 2.3.1.9) (Beta-ketothiolase) (Peroxisomal 3-oxoacyl-CoA thiolase)	0.468186	4|3	7	3.5	2	0|0	0	0	2	0.99	35	0	PD+MQ	e	PSM
3836_CL_a	FlagBirAHaus6	P09234	SNRPC	U1 small nuclear ribonucleoprotein C (U1 snRNP C) (U1-C) (U1C)	0.901396	1|1	2	1	2	0|0	0	0	2	0	10	0.83	PD+MQ	e	PSM
3836_CL_a	FlagBirAHaus6	P09382	LGALS1	Galectin-1 (Gal-1) (14 kDa laminin-binding protein) (HLBP14) (14 kDa lectin) (Beta-galactoside-binding lectin L-14-I) (Galaptin) (HBL) (HPL) (Lactose-binding lectin 1) (Lectin galactoside-binding soluble 1) (Putative MAPK-activating protein PM12) (S-Lac lectin 1)	0.859815	12|8	20	10	2	6|7	13	6.5	2	0	1.54	0.76	PD+MQ	e	PSM
3836_CL_a	FlagBirAHaus6	P09429	HMGB1	High mobility group protein B1 (High mobility group protein 1) (HMG-1)	0.933725	1|1	2	1	2	5|5	10	5	2	0	0.2	0.83	PD+MQ	e	PSM
3836_CL_a	FlagBirAHaus6	P09496	CLTA	Clathrin light chain A (Lca)	0.87791	1|0	1	0.5	2	0|0	0	0	2	0	5	0.83	PD+MQ	e	PSM
3836_CL_a	FlagBirAHaus6	P09543	CNP	2',3'-cyclic-nucleotide 3'-phosphodiesterase (CNP) (CNPase) (EC 3.1.4.37)	0.769065	2|1	3	1.5	2	3|1	4	2	2	0	0.75	0.83	PD+MQ	e	PSM
3836_CL_a	FlagBirAHaus6	P09622	DLD	Dihydrolipoyl dehydrogenase, mitochondrial (EC 1.8.1.4) (Dihydrolipoamide dehydrogenase) (Glycine cleavage system L protein)	0.928123	3|4	7	3.5	2	3|3	6	3	2	0	1.17	0.75	PD+MQ	e	PSM
3836_CL_a	FlagBirAHaus6	P09651	HNRNPA1	Heterogeneous nuclear ribonucleoprotein A1 (hnRNP A1) (Helix-destabilizing protein) (Single-strand RNA-binding protein) (hnRNP core protein A1) [Cleaved into: Heterogeneous nuclear ribonucleoprotein A1, N-terminally processed]	0.986646	14|15	29	14.5	2	13|12	25	12.5	2	0	1.16	0.82	PD+MQ	e	PSM
3836_CL_a	FlagBirAHaus6	P09874	PARP1	Poly [ADP-ribose] polymerase 1 (PARP-1) (EC 2.4.2.30) (ADP-ribosyltransferase diphtheria toxin-like 1) (ARTD1) (DNA ADP-ribosyltransferase PARP1) (EC 2.4.2.-) (NAD(+) ADP-ribosyltransferase 1) (ADPRT 1) (Poly[ADP-ribose] synthase 1) (Protein poly-ADP-ribosyltransferase PARP1) (EC 2.4.2.-)	0.977246	8|24	32	16	2	15|17	32	16	2	0	1	0.82	PD+MQ	e	PSM
3836_CL_a	FlagBirAHaus6	P09884	POLA1	DNA polymerase alpha catalytic subunit (EC 2.7.7.7) (DNA polymerase alpha catalytic subunit p180)	0.766618	2|1	3	1.5	2	3|2	5	2.5	2	0	0.6	0.83	PD+MQ	e	PSM
3836_CL_a	FlagBirAHaus6	P0C7T5	ATXN1L	Ataxin-1-like (Brother of ataxin-1) (Brother of ATXN1)	0	4|2	6	3	2	1|1	2	1	2	0.32	3	0.42	PD+MQ	e	PSM
3836_CL_a	FlagBirAHaus6	P0CG12	DERPC	Decreased expression in renal and prostate cancer protein	0	5|1	6	3	2	0|1	1	0.5	2	0.49	6	0.28	PD+MQ	e	PSM
3836_CL_a	FlagBirAHaus6	P0CG48	UBC	Polyubiquitin-C [Cleaved into: Ubiquitin]	0.980298	3|3	6	3	2	3|2	5	2.5	2	0	1.2	0.74	PD+MQ	e	PSM
3836_CL_a	FlagBirAHaus6	P0DH78	RNF224	RING finger protein 224	0	1|0	1	0.5	2	0|0	0	0	2	0	5	0.83	PD+MQ	e	PSM
3836_CL_a	FlagBirAHaus6	P0DI83	RAB34	Ras-related protein Rab-34, isoform NARR (Nine amino-acid residue-repeats)	0	1|1	2	1	2	1|0	1	0.5	2	0	2	0.83	PD+MQ	e	PSM
3836_CL_a	FlagBirAHaus6	P0DMV8	HSPA1A	Heat shock 70 kDa protein 1A (Heat shock 70 kDa protein 1) (HSP70-1) (HSP70.1)	0	22|20	42	21	2	30|31	61	30.5	2	0	0.69	0.83	PD+MQ	e	PSM
3836_CL_a	FlagBirAHaus6	P0DMV9	HSPA1B	Heat shock 70 kDa protein 1B (Heat shock 70 kDa protein 2) (HSP70-2) (HSP70.2)	0	17|20	37	18.5	2	27|25	52	26	2	0	0.71	0.83	PD+MQ	e	PSM
3836_CL_a	FlagBirAHaus6	P0DP25	CALM3	Calmodulin-3	0	4|5	9	4.5	2	5|5	10	5	2	0	0.9	0.83	PD+MQ	e	PSM
3836_CL_a	FlagBirAHaus6	P0DPH8	TUBA3D	Tubulin alpha-3D chain (Alpha-tubulin 3D) [Cleaved into: Detyrosinated tubulin alpha-3D chain]	0	6|6	12	6	2	6|6	12	6	2	0	1	0.83	PD+MQ	e	PSM
3836_CL_a	FlagBirAHaus6	P10070	GLI2	Zinc finger protein GLI2 (GLI family zinc finger protein 2) (Tax helper protein)	0	19|10	29	14.5	2	13|7	20	10	2	0	1.45	0.79	PD+MQ	e	PSM
3836_CL_a	FlagBirAHaus6	P10071	GLI3	Transcriptional activator GLI3 (GLI3 form of 190 kDa) (GLI3-190) (GLI3 full-length protein) (GLI3FL) [Cleaved into: Transcriptional repressor GLI3R (GLI3 C-terminally truncated form) (GLI3 form of 83 kDa) (GLI3-83)]	0	10|7	17	8.5	2	8|9	17	8.5	2	0	1	0.81	PD+MQ	e	PSM
3836_CL_a	FlagBirAHaus6	P10155	RO60	60 kDa SS-A/Ro ribonucleoprotein (60 kDa Ro protein) (60 kDa ribonucleoprotein Ro) (Ro60) (RoRNP) (Ro 60 kDa autoantigen) (Ro60 autoantigen) (Sjoegren syndrome antigen A2) (Sjoegren syndrome type A antigen) (SS-A) (TROVE domain family member 2)	0.636646	1|0	1	0.5	2	0|0	0	0	2	0	5	0.83	PD+MQ	e	PSM
3836_CL_a	FlagBirAHaus6	P10253	GAA	Lysosomal alpha-glucosidase (EC 3.2.1.20) (Acid maltase) (Aglucosidase alfa) [Cleaved into: 76 kDa lysosomal alpha-glucosidase; 70 kDa lysosomal alpha-glucosidase]	0.397646	1|1	2	1	2	1|0	1	0.5	2	0	2	0.83	PD+MQ	e	PSM
3836_CL_a	FlagBirAHaus6	P10275	AR	Androgen receptor (Dihydrotestosterone receptor) (Nuclear receptor subfamily 3 group C member 4)	0	1|0	1	0.5	2	1|1	2	1	2	0	0.5	0.83	PD+MQ	e	PSM
3836_CL_a	FlagBirAHaus6	P10301	RRAS	Ras-related protein R-Ras (EC 3.6.5.-) (p23)	0.5453	5|3	8	4	2	2|2	4	2	2	0.08	2	0.57	PD+MQ	e	PSM
3836_CL_a	FlagBirAHaus6	P10321	HLA-C	HLA class I histocompatibility antigen, C alpha chain (HLA-C) (HLA-Cw) (Human leukocyte antigen C)	0	1|0	1	0.5	2	0|0	0	0	2	0	5	0.83	PD+MQ	e	PSM
3836_CL_a	FlagBirAHaus6	P10412	H1-4	Histone H1.4 (Histone H1b) (Histone H1s-4)	0.990341	2|2	4	2	2	1|1	2	1	2	0.09	2	0.55	PD+MQ	e	PSM
3836_CL_a	FlagBirAHaus6	P10515	DLAT	Dihydrolipoyllysine-residue acetyltransferase component of pyruvate dehydrogenase complex, mitochondrial (EC 2.3.1.12) (70 kDa mitochondrial autoantigen of primary biliary cirrhosis) (PBC) (Dihydrolipoamide acetyltransferase component of pyruvate dehydrogenase complex) (M2 antigen complex 70 kDa subunit) (Pyruvate dehydrogenase complex component E2) (PDC-E2) (PDCE2)	0.866242	3|1	4	2	2	0|0	0	0	2	0.49	20	0.25	PD+MQ	e	PSM
3836_CL_a	FlagBirAHaus6	P10589	NR2F1	COUP transcription factor 1 (COUP-TF1) (COUP transcription factor I) (COUP-TF I) (Nuclear receptor subfamily 2 group F member 1) (V-erbA-related protein 3) (EAR-3)	0.523564	1|2	3	1.5	2	0|0	0	0	2	0.46	15	0.3	PD+MQ	e	PSM
3836_CL_a	FlagBirAHaus6	P10599	TXN	Thioredoxin (Trx) (ATL-derived factor) (ADF) (Surface-associated sulphydryl protein) (SASP) (allergen Hom s Trx)	0.948555	1|1	2	1	2	1|0	1	0.5	2	0	2	0.83	PD+MQ	e	PSM
3836_CL_a	FlagBirAHaus6	P10619	CTSA	Lysosomal protective protein (EC 3.4.16.5) (Carboxypeptidase C) (Carboxypeptidase L) (Cathepsin A) (Protective protein cathepsin A) (PPCA) (Protective protein for beta-galactosidase) [Cleaved into: Lysosomal protective protein 32 kDa chain; Lysosomal protective protein 20 kDa chain]	0.52965	1|1	2	1	2	1|1	2	1	2	0	1	0.83	PD+MQ	e	PSM
3836_CL_a	FlagBirAHaus6	P10809	HSPD1	60 kDa heat shock protein, mitochondrial (EC 5.6.1.7) (60 kDa chaperonin) (Chaperonin 60) (CPN60) (Heat shock protein 60) (HSP-60) (Hsp60) (HuCHA60) (Mitochondrial matrix protein P1) (P60 lymphocyte protein)	0.990307	26|23	49	24.5	2	19|18	37	18.5	2	0	1.32	0.82	PD+MQ	e	PSM
3836_CL_a	FlagBirAHaus6	P10909	CLU	Clusterin (Aging-associated gene 4 protein) (Apolipoprotein J) (Apo-J) (Complement cytolysis inhibitor) (CLI) (Complement-associated protein SP-40,40) (Ku70-binding protein 1) (NA1/NA2) (Sulfated glycoprotein 2) (SGP-2) (Testosterone-repressed prostate message 2) (TRPM-2) [Cleaved into: Clusterin beta chain (ApoJalpha) (Complement cytolysis inhibitor a chain); Clusterin alpha chain (ApoJbeta) (Co…	0.584656	16|9	25	12.5	2	4|6	10	5	2	0.46	2.5	0.3	PD+MQ	e	PSM
3836_CL_a	FlagBirAHaus6	P11021	HSPA5	Endoplasmic reticulum chaperone BiP (EC 3.6.4.10) (78 kDa glucose-regulated protein) (GRP-78) (Binding-immunoglobulin protein) (BiP) (Heat shock protein 70 family protein 5) (HSP70 family protein 5) (Heat shock protein family A member 5) (Immunoglobulin heavy chain-binding protein)	0	23|23	46	23	2	29|35	64	32	2	0	0.72	0.83	PD+MQ	e	PSM
3836_CL_a	FlagBirAHaus6	P11137	MAP2	Microtubule-associated protein 2 (MAP-2)	0.125442	1|2	3	1.5	2	2|2	4	2	2	0	0.75	0.83	PD+MQ	e	PSM
3836_CL_a	FlagBirAHaus6	P11142	HSPA8	Heat shock cognate 71 kDa protein (EC 3.6.4.10) (Heat shock 70 kDa protein 8) (Lipopolysaccharide-associated protein 1) (LAP-1) (LPS-associated protein 1)	0.999483	47|47	94	47	2	44|45	89	44.5	2	0	1.06	0.83	PD+MQ	e	PSM
3836_CL_a	FlagBirAHaus6	P11166	SLC2A1	Solute carrier family 2, facilitated glucose transporter member 1 (Glucose transporter type 1, erythrocyte/brain) (GLUT-1) (HepG2 glucose transporter)	0.753991	5|5	10	5	2	4|5	9	4.5	2	0	1.11	0.78	PD+MQ	e	PSM
3836_CL_a	FlagBirAHaus6	P11169	SLC2A3	Solute carrier family 2, facilitated glucose transporter member 3 (Glucose transporter type 3, brain) (GLUT-3)	0.125442	1|1	2	1	2	0|0	0	0	2	0	10	0.83	PD+MQ	e	PSM
3836_CL_a	FlagBirAHaus6	P11172	UMPS	Uridine 5'-monophosphate synthase (UMP synthase) [Includes: Orotate phosphoribosyltransferase (OPRT) (OPRTase) (EC 2.4.2.10); Orotidine 5'-phosphate decarboxylase (ODC) (EC 4.1.1.23) (OMPdecase)]	0.633043	3|1	4	2	2	0|1	1	0.5	2	0.33	4	0.4	PD+MQ	e	PSM
3836_CL_a	FlagBirAHaus6	P11177	PDHB	Pyruvate dehydrogenase E1 component subunit beta, mitochondrial (PDHE1-B) (EC 1.2.4.1)	0.892096	21|16	37	18.5	2	15|14	29	14.5	2	0	1.28	0.82	PD+MQ	e	PSM
3836_CL_a	FlagBirAHaus6	P11216	PYGB	Glycogen phosphorylase, brain form (EC 2.4.1.1)	0.752974	21|20	41	20.5	2	12|14	26	13	2	0	1.58	0.81	PD+MQ	e	PSM
3836_CL_a	FlagBirAHaus6	P11217	PYGM	Glycogen phosphorylase, muscle form (EC 2.4.1.1) (Myophosphorylase)	0.699502	1|1	2	1	2	0|0	0	0	2	0	10	0.83	PD+MQ	e	PSM
3836_CL_a	FlagBirAHaus6	P11279	LAMP1	Lysosome-associated membrane glycoprotein 1 (LAMP-1) (Lysosome-associated membrane protein 1) (CD107 antigen-like family member A) (CD antigen CD107a)	0.671466	1|0	1	0.5	2	0|0	0	0	2	0	5	0.83	PD+MQ	e	PSM
3836_CL_a	FlagBirAHaus6	P11387	TOP1	DNA topoisomerase 1 (EC 5.6.2.1) (DNA topoisomerase I)	0.952596	4|4	8	4	2	2|4	6	3	2	0	1.33	0.74	PD+MQ	e	PSM
3836_CL_a	FlagBirAHaus6	P11388	TOP2A	DNA topoisomerase 2-alpha (EC 5.6.2.2) (DNA topoisomerase II, alpha isozyme)	0.941943	11|23	34	17	2	18|12	30	15	2	0	1.13	0.81	PD+MQ	e	PSM
3836_CL_a	FlagBirAHaus6	P11413	G6PD	Glucose-6-phosphate 1-dehydrogenase (G6PD) (EC 1.1.1.49)	0.763498	15|14	29	14.5	2	19|16	35	17.5	2	0	0.83	0.83	PD+MQ	e	PSM
3836_CL_a	FlagBirAHaus6	P11498	PC	Pyruvate carboxylase, mitochondrial (EC 6.4.1.1) (Pyruvic carboxylase) (PCB)	0.970502	145|123	268	134	2	119|96	215	107.5	2	0	1.25	0.83	PD+MQ	e	PSM
3836_CL_a	FlagBirAHaus6	P11532	DMD	Dystrophin	0.488858	1|0	1	0.5	2	0|0	0	0	2	0	5	0.83	PD+MQ	e	PSM
3836_CL_a	FlagBirAHaus6	P11586	MTHFD1	C-1-tetrahydrofolate synthase, cytoplasmic (C1-THF synthase) [Cleaved into: C-1-tetrahydrofolate synthase, cytoplasmic, N-terminally processed] [Includes: Methylenetetrahydrofolate dehydrogenase (EC 1.5.1.5); Methenyltetrahydrofolate cyclohydrolase (EC 3.5.4.9); Formyltetrahydrofolate synthetase (EC 6.3.4.3)]	0.9521	54|50	104	52	2	46|41	87	43.5	2	0	1.2	0.83	PD+MQ	e	PSM
3836_CL_a	FlagBirAHaus6	P11802	CDK4	Cyclin-dependent kinase 4 (EC 2.7.11.22) (Cell division protein kinase 4) (PSK-J3)	0.78535	2|4	6	3	2	1|3	4	2	2	0.02	1.5	0.65	PD+MQ	e	PSM
3836_CL_a	FlagBirAHaus6	P11908	PRPS2	Ribose-phosphate pyrophosphokinase 2 (EC 2.7.6.1) (PPRibP) (Phosphoribosyl pyrophosphate synthase II) (PRS-II)	0.951596	3|3	6	3	2	2|2	4	2	2	0.01	1.5	0.67	PD+MQ	e	PSM
3836_CL_a	FlagBirAHaus6	P11940	PABPC1	Polyadenylate-binding protein 1 (PABP-1) (Poly(A)-binding protein 1)	0.971219	10|12	22	11	2	12|12	24	12	2	0	0.92	0.83	PD+MQ	e	PSM
3836_CL_a	FlagBirAHaus6	P12004	PCNA	Proliferating cell nuclear antigen (PCNA) (Cyclin)	0.9303	2|0	2	1	2	2|1	3	1.5	2	0.01	0.67	0.68	PD+MQ	e	PSM
3836_CL_a	FlagBirAHaus6	P12235	SLC25A4	ADP/ATP translocase 1 (ADP,ATP carrier protein 1) (ADP,ATP carrier protein, heart/skeletal muscle isoform T1) (Adenine nucleotide translocator 1) (ANT 1) (Solute carrier family 25 member 4)	0.971255	2|1	3	1.5	2	1|1	2	1	2	0.04	1.5	0.59	PD+MQ	e	PSM
3836_CL_a	FlagBirAHaus6	P12236	SLC25A6	ADP/ATP translocase 3 (ADP,ATP carrier protein 3) (ADP,ATP carrier protein, isoform T2) (ANT 2) (Adenine nucleotide translocator 3) (ANT 3) (Solute carrier family 25 member 6) [Cleaved into: ADP/ATP translocase 3, N-terminally processed]	0.975783	5|6	11	5.5	2	9|8	17	8.5	2	0	0.65	0.83	PD+MQ	e	PSM
3836_CL_a	FlagBirAHaus6	P12268	IMPDH2	Inosine-5'-monophosphate dehydrogenase 2 (IMP dehydrogenase 2) (IMPD 2) (IMPDH 2) (EC 1.1.1.205) (IMPDH-II)	0.911049	19|17	36	18	2	16|15	31	15.5	2	0	1.16	0.82	PD+MQ	e	PSM
3836_CL_a	FlagBirAHaus6	P12270	TPR	Nucleoprotein TPR (Megator) (NPC-associated intranuclear protein) (Translocated promoter region protein)	0.948716	13|69	82	41	2	75|77	152	76	2	0	0.54	0.83	PD+MQ	e	PSM
3836_CL_a	FlagBirAHaus6	P12694	BCKDHA	2-oxoisovalerate dehydrogenase subunit alpha, mitochondrial (EC 1.2.4.4) (Branched-chain alpha-keto acid dehydrogenase E1 component alpha chain) (BCKDE1A) (BCKDH E1-alpha)	0.914708	1|0	1	0.5	2	0|0	0	0	2	0	5	0.83	PD+MQ	e	PSM
3836_CL_a	FlagBirAHaus6	P12755	SKI	Ski oncogene (Proto-oncogene c-Ski)	0.557428	1|0	1	0.5	2	1|1	2	1	2	0	0.5	0.83	PD+MQ	e	PSM
3836_CL_a	FlagBirAHaus6	P12814	ACTN1	Alpha-actinin-1 (Alpha-actinin cytoskeletal isoform) (F-actin cross-linking protein) (Non-muscle alpha-actinin-1)	0.957396	1|14	15	7.5	2	8|7	15	7.5	2	0	1	0.77	PD+MQ	e	PSM
3836_CL_a	FlagBirAHaus6	P12931	SRC	Proto-oncogene tyrosine-protein kinase Src (EC 2.7.10.2) (Proto-oncogene c-Src) (pp60c-src) (p60-Src)	0.709766	1|1	2	1	2	0|0	0	0	2	0	10	0.83	PD+MQ	e	PSM
3836_CL_a	FlagBirAHaus6	P12956	XRCC6	X-ray repair cross-complementing protein 6 (EC 3.6.4.-) (EC 4.2.99.-) (5'-deoxyribose-5-phosphate lyase Ku70) (5'-dRP lyase Ku70) (70 kDa subunit of Ku antigen) (ATP-dependent DNA helicase 2 subunit 1) (ATP-dependent DNA helicase II 70 kDa subunit) (CTC box-binding factor 75 kDa subunit) (CTC75) (CTCBF) (DNA repair protein XRCC6) (Lupus Ku autoantigen protein p70) (Ku70) (Thyroid-lupus autoantige…	0.973159	25|26	51	25.5	2	17|20	37	18.5	2	0	1.38	0.82	PD+MQ	e	PSM
3836_CL_a	FlagBirAHaus6	P13010	XRCC5	X-ray repair cross-complementing protein 5 (EC 3.6.4.-) (86 kDa subunit of Ku antigen) (ATP-dependent DNA helicase 2 subunit 2) (ATP-dependent DNA helicase II 80 kDa subunit) (CTC box-binding factor 85 kDa subunit) (CTC85) (CTCBF) (DNA repair protein XRCC5) (Ku80) (Ku86) (Lupus Ku autoantigen protein p86) (Nuclear factor IV) (Thyroid-lupus autoantigen) (TLAA) (X-ray repair complementing defective…	0.974045	24|24	48	24	2	23|20	43	21.5	2	0	1.12	0.83	PD+MQ	e	PSM
3836_CL_a	FlagBirAHaus6	P13073	COX4I1	Cytochrome c oxidase subunit 4 isoform 1, mitochondrial (Cytochrome c oxidase polypeptide IV) (Cytochrome c oxidase subunit IV isoform 1) (COX IV-1)	0.698656	1|0	1	0.5	2	0|1	1	0.5	2	0	1	0.83	PD+MQ	e	PSM
3836_CL_a	FlagBirAHaus6	P13489	RNH1	Ribonuclease inhibitor (Placental ribonuclease inhibitor) (Placental RNase inhibitor) (Ribonuclease/angiogenin inhibitor 1) (RAI)	0.881949	1|1	2	1	2	1|0	1	0.5	2	0	2	0.83	PD+MQ	e	PSM
3836_CL_a	FlagBirAHaus6	P13639	EEF2	Elongation factor 2 (EF-2)	0.983608	24|23	47	23.5	2	24|25	49	24.5	2	0	0.96	0.83	PD+MQ	e	PSM
3836_CL_a	FlagBirAHaus6	P13674	P4HA1	Prolyl 4-hydroxylase subunit alpha-1 (4-PH alpha-1) (EC 1.14.11.2) (Procollagen-proline,2-oxoglutarate-4-dioxygenase subunit alpha-1)	0.764451	9|8	17	8.5	2	6|6	12	6	2	0	1.42	0.78	PD+MQ	e	PSM
3836_CL_a	FlagBirAHaus6	P13693	TPT1	Translationally-controlled tumor protein (TCTP) (Fortilin) (Histamine-releasing factor) (HRF) (p23)	0.741129	3|4	7	3.5	2	0|3	3	1.5	2	0.16	2.33	0.52	PD+MQ	e	PSM
3836_CL_a	FlagBirAHaus6	P13804	ETFA	Electron transfer flavoprotein subunit alpha, mitochondrial (Alpha-ETF)	0.874596	3|3	6	3	2	2|1	3	1.5	2	0.06	2	0.57	PD+MQ	e	PSM
3836_CL_a	FlagBirAHaus6	P13807	GYS1	Glycogen [starch] synthase, muscle (EC 2.4.1.11)	0.772115	1|0	1	0.5	2	0|0	0	0	2	0	5	0.83	PD+MQ	e	PSM
3836_CL_a	FlagBirAHaus6	P13995	MTHFD2	Bifunctional methylenetetrahydrofolate dehydrogenase/cyclohydrolase, mitochondrial [Includes: NAD-dependent methylenetetrahydrofolate dehydrogenase (EC 1.5.1.15); Methenyltetrahydrofolate cyclohydrolase (EC 3.5.4.9)]	0.777392	4|2	6	3	2	0|0	0	0	2	0.96	30	0.01	PD+MQ	e	PSM
3836_CL_a	FlagBirAHaus6	P14174	MIF	Macrophage migration inhibitory factor (MIF) (EC 5.3.2.1) (Glycosylation-inhibiting factor) (GIF) (L-dopachrome isomerase) (L-dopachrome tautomerase) (EC 5.3.3.12) (Phenylpyruvate tautomerase)	0.872365	5|2	7	3.5	2	1|0	1	0.5	2	0.66	7	0.1	PD+MQ	e	PSM
3836_CL_a	FlagBirAHaus6	P14324	FDPS	Farnesyl pyrophosphate synthase (FPP synthase) (FPS) (EC 2.5.1.10) ((2E,6E)-farnesyl diphosphate synthase) (Dimethylallyltranstransferase) (EC 2.5.1.1) (Farnesyl diphosphate synthase) (Geranyltranstransferase)	0.710563	5|4	9	4.5	2	2|3	5	2.5	2	0.02	1.8	0.66	PD+MQ	e	PSM
3836_CL_a	FlagBirAHaus6	P14618	PKM	Pyruvate kinase PKM (EC 2.7.1.40) (Cytosolic thyroid hormone-binding protein) (CTHBP) (Opa-interacting protein 3) (OIP-3) (Pyruvate kinase 2/3) (Pyruvate kinase muscle isozyme) (Thyroid hormone-binding protein 1) (THBP1) (Tumor M2-PK) (p58)	0.991907	95|70	165	82.5	2	61|61	122	61	2	0	1.35	0.83	PD+MQ	e	PSM
3836_CL_a	FlagBirAHaus6	P14625	HSP90B1	Endoplasmin (94 kDa glucose-regulated protein) (GRP-94) (Heat shock protein 90 kDa beta member 1) (Tumor rejection antigen 1) (gp96 homolog)	0.978953	13|12	25	12.5	2	9|10	19	9.5	2	0	1.32	0.81	PD+MQ	e	PSM
3836_CL_a	FlagBirAHaus6	P14635	CCNB1	G2/mitotic-specific cyclin-B1	0.697036	1|1	2	1	2	1|3	4	2	2	0	0.5	0.83	PD+MQ	e	PSM
3836_CL_a	FlagBirAHaus6	P14678	SNRPB	Small nuclear ribonucleoprotein-associated proteins B and B' (snRNP-B) (Sm protein B/B') (Sm-B/B') (SmB/B')	0.973631	4|4	8	4	2	3|4	7	3.5	2	0	1.14	0.76	PD+MQ	e	PSM
3836_CL_a	FlagBirAHaus6	P14866	HNRNPL	Heterogeneous nuclear ribonucleoprotein L (hnRNP L)	0.978589	9|12	21	10.5	2	15|12	27	13.5	2	0	0.78	0.83	PD+MQ	e	PSM
3836_CL_a	FlagBirAHaus6	P14868	DARS1	Aspartate--tRNA ligase, cytoplasmic (EC 6.1.1.12) (Aspartyl-tRNA synthetase) (AspRS) (Cell proliferation-inducing gene 40 protein)	0.944392	18|17	35	17.5	2	19|16	35	17.5	2	0	1	0.83	PD+MQ	e	PSM
3836_CL_a	FlagBirAHaus6	P14923	JUP	Junction plakoglobin (Catenin gamma) (Desmoplakin III) (Desmoplakin-3)	0.949211	1|2	3	1.5	2	1|0	1	0.5	2	0.17	3	0.48	PD+MQ	e	PSM
3836_CL_a	FlagBirAHaus6	P15311	EZR	Ezrin (Cytovillin) (Villin-2) (p81)	0.945803	1|8	9	4.5	2	10|10	20	10	2	0	0.45	0.83	PD+MQ	e	PSM
3836_CL_a	FlagBirAHaus6	P15880	RPS2	40S ribosomal protein S2 (40S ribosomal protein S4) (Protein LLRep3) (Small ribosomal subunit protein uS5)	0.977616	17|16	33	16.5	2	18|17	35	17.5	2	0	0.94	0.83	PD+MQ	e	PSM
3836_CL_a	FlagBirAHaus6	P15923	TCF3	Transcription factor E2-alpha (Class B basic helix-loop-helix protein 21) (bHLHb21) (Immunoglobulin enhancer-binding factor E12/E47) (Immunoglobulin transcription factor 1) (Kappa-E2-binding factor) (Transcription factor 3) (TCF-3) (Transcription factor ITF-1)	0.397646	1|0	1	0.5	2	0|0	0	0	2	0	5	0.83	PD+MQ	e	PSM
3836_CL_a	FlagBirAHaus6	P16104	H2AX	Histone H2AX (H2a/x) (Histone H2A.X)	0.980399	2|2	4	2	2	4|1	5	2.5	2	0	0.8	0.83	PD+MQ	e	PSM
3836_CL_a	FlagBirAHaus6	P16152	CBR1	Carbonyl reductase [NADPH] 1 (EC 1.1.1.184) (15-hydroxyprostaglandin dehydrogenase [NADP(+)]) (EC 1.1.1.196) (EC 1.1.1.197) (20-beta-hydroxysteroid dehydrogenase) (NADPH-dependent carbonyl reductase 1) (Prostaglandin 9-ketoreductase) (PG-9-KR) (Prostaglandin-E(2) 9-reductase) (EC 1.1.1.189) (Short chain dehydrogenase/reductase family 21C member 1)	0.88434	2|0	2	1	2	0|0	0	0	2	0.46	10	0.3	PD+MQ	e	PSM
3836_CL_a	FlagBirAHaus6	P16278	GLB1	Beta-galactosidase (EC 3.2.1.23) (Acid beta-galactosidase) (Lactase) (Elastin receptor 1)	0.467198	1|0	1	0.5	2	0|0	0	0	2	0	5	0.83	PD+MQ	e	PSM
3836_CL_a	FlagBirAHaus6	P16403	H1-2	Histone H1.2 (Histone H1c) (Histone H1d) (Histone H1s-1)	0.991423	4|4	8	4	2	2|3	5	2.5	2	0.01	1.6	0.68	PD+MQ	e	PSM
3836_CL_a	FlagBirAHaus6	P16615	ATP2A2	Sarcoplasmic/endoplasmic reticulum calcium ATPase 2 (SERCA2) (SR Ca(2+)-ATPase 2) (EC 7.2.2.10) (Calcium pump 2) (Calcium-transporting ATPase sarcoplasmic reticulum type, slow twitch skeletal muscle isoform) (Endoplasmic reticulum class 1/2 Ca(2+) ATPase)	0.92405	11|8	19	9.5	2	9|10	19	9.5	2	0	1	0.81	PD+MQ	e	PSM
3836_CL_a	FlagBirAHaus6	P16989	YBX3	Y-box-binding protein 3 (Cold shock domain-containing protein A) (DNA-binding protein A) (Single-strand DNA-binding protein NF-GMB)	0.967108	3|2	5	2.5	2	4|1	5	2.5	2	0	1	0.74	PD+MQ	e	PSM
3836_CL_a	FlagBirAHaus6	P17096	HMGA1	High mobility group protein HMG-I/HMG-Y (HMG-I(Y)) (High mobility group AT-hook protein 1) (High mobility group protein A1) (High mobility group protein R)	0.884811	3|3	6	3	2	3|4	7	3.5	2	0	0.86	0.83	PD+MQ	e	PSM
3836_CL_a	FlagBirAHaus6	P17252	PRKCA	Protein kinase C alpha type (PKC-A) (PKC-alpha) (EC 2.7.11.13)	0.451197	2|1	3	1.5	2	0|1	1	0.5	2	0.17	3	0.48	PD+MQ	e	PSM
3836_CL_a	FlagBirAHaus6	P17480	UBTF	Nucleolar transcription factor 1 (Autoantigen NOR-90) (Upstream-binding factor 1) (UBF-1)	0.823246	2|1	3	1.5	2	2|0	2	1	2	0.06	1.5	0.58	PD+MQ	e	PSM
3836_CL_a	FlagBirAHaus6	P17612	PRKACA	cAMP-dependent protein kinase catalytic subunit alpha (PKA C-alpha) (EC 2.7.11.11)	0.642948	6|4	10	5	2	3|4	7	3.5	2	0	1.43	0.74	PD+MQ	e	PSM
3836_CL_a	FlagBirAHaus6	P17655	CAPN2	Calpain-2 catalytic subunit (EC 3.4.22.53) (Calcium-activated neutral proteinase 2) (CANP 2) (Calpain M-type) (Calpain large polypeptide L2) (Calpain-2 large subunit) (Millimolar-calpain) (M-calpain)	0.674511	2|1	3	1.5	2	2|2	4	2	2	0	0.75	0.83	PD+MQ	e	PSM
3836_CL_a	FlagBirAHaus6	P17706	PTPN2	Tyrosine-protein phosphatase non-receptor type 2 (EC 3.1.3.48) (T-cell protein-tyrosine phosphatase) (TCPTP)	0	1|1	2	1	2	0|0	0	0	2	0	10	0.83	PD+MQ	e	PSM
3836_CL_a	FlagBirAHaus6	P17812	CTPS1	CTP synthase 1 (EC 6.3.4.2) (CTP synthetase 1) (UTP--ammonia ligase 1)	0.926738	18|20	38	19	2	31|23	54	27	2	0	0.7	0.83	PD+MQ	e	PSM
3836_CL_a	FlagBirAHaus6	P17844	DDX5	Probable ATP-dependent RNA helicase DDX5 (EC 3.6.4.13) (DEAD box protein 5) (RNA helicase p68)	0.984319	41|26	67	33.5	2	27|24	51	25.5	2	0	1.31	0.82	PD+MQ	e	PSM
3836_CL_a	FlagBirAHaus6	P17858	PFKL	ATP-dependent 6-phosphofructokinase, liver type (ATP-PFK) (PFK-L) (EC 2.7.1.11) (6-phosphofructokinase type B) (Phosphofructo-1-kinase isozyme B) (PFK-B) (Phosphohexokinase)	0	12|10	22	11	2	3|7	10	5	2	0.03	2.2	0.65	PD+MQ	e	PSM
3836_CL_a	FlagBirAHaus6	P17980	PSMC3	26S proteasome regulatory subunit 6A (26S proteasome AAA-ATPase subunit RPT5) (Proteasome 26S subunit ATPase 3) (Proteasome subunit P50) (Tat-binding protein 1) (TBP-1)	0.937325	14|12	26	13	2	14|14	28	14	2	0	0.93	0.83	PD+MQ	e	PSM
3836_CL_a	FlagBirAHaus6	P17987	TCP1	T-complex protein 1 subunit alpha (TCP-1-alpha) (CCT-alpha)	0.983086	32|35	67	33.5	2	39|34	73	36.5	2	0	0.92	0.83	PD+MQ	e	PSM
3836_CL_a	FlagBirAHaus6	P18031	PTPN1	Tyrosine-protein phosphatase non-receptor type 1 (EC 3.1.3.48) (Protein-tyrosine phosphatase 1B) (PTP-1B)	0.734935	3|3	6	3	2	5|5	10	5	2	0	0.6	0.83	PD+MQ	e	PSM
3836_CL_a	FlagBirAHaus6	P18077	RPL35A	60S ribosomal protein L35a (Cell growth-inhibiting gene 33 protein) (Large ribosomal subunit protein eL33)	0.930358	2|2	4	2	2	1|1	2	1	2	0.09	2	0.55	PD+MQ	e	PSM
3836_CL_a	FlagBirAHaus6	P18085	ARF4	ADP-ribosylation factor 4	0.889892	7|7	14	7	2	7|6	13	6.5	2	0	1.08	0.8	PD+MQ	e	PSM
3836_CL_a	FlagBirAHaus6	P18124	RPL7	60S ribosomal protein L7 (Large ribosomal subunit protein uL30)	0.970652	12|12	24	12	2	9|10	19	9.5	2	0	1.26	0.81	PD+MQ	e	PSM
3836_CL_a	FlagBirAHaus6	P18440	NAT1	Arylamine N-acetyltransferase 1 (EC 2.3.1.5) (Arylamide acetylase 1) (Monomorphic arylamine N-acetyltransferase) (MNAT) (N-acetyltransferase type 1) (NAT-1)	0	1|0	1	0.5	2	0|1	1	0.5	2	0	1	0.83	PD+MQ	e	PSM
3836_CL_a	FlagBirAHaus6	P18583	SON	Protein SON (Bax antagonist selected in saccharomyces 1) (BASS1) (Negative regulatory element-binding protein) (NRE-binding protein) (Protein DBP-5) (SON3)	0.938211	5|9	14	7	2	10|10	20	10	2	0	0.7	0.83	PD+MQ	e	PSM
3836_CL_a	FlagBirAHaus6	P18621	RPL17	60S ribosomal protein L17 (60S ribosomal protein L23) (Large ribosomal subunit protein uL22) (PD-1)	0.968119	9|9	18	9	2	9|9	18	9	2	0	1	0.83	PD+MQ	e	PSM
3836_CL_a	FlagBirAHaus6	P18754	RCC1	Regulator of chromosome condensation (Cell cycle regulatory protein) (Chromosome condensation protein 1)	0.879057	5|4	9	4.5	2	4|5	9	4.5	2	0	1	0.78	PD+MQ	e	PSM
3836_CL_a	FlagBirAHaus6	P18858	LIG1	DNA ligase 1 (EC 6.5.1.1) (DNA ligase I) (Polydeoxyribonucleotide synthase [ATP] 1)	0.537602	1|2	3	1.5	2	3|2	5	2.5	2	0	0.6	0.83	PD+MQ	e	PSM
3836_CL_a	FlagBirAHaus6	P19105	MYL12A	Myosin regulatory light chain 12A (Epididymis secretory protein Li 24) (HEL-S-24) (MLC-2B) (Myosin RLC) (Myosin regulatory light chain 2, nonsarcomeric) (Myosin regulatory light chain MRLC3)	0.950436	5|4	9	4.5	2	8|5	13	6.5	2	0	0.69	0.83	PD+MQ	e	PSM
3836_CL_a	FlagBirAHaus6	P19338	NCL	Nucleolin (Protein C23)	0.992295	13|19	32	16	2	15|16	31	15.5	2	0	1.03	0.82	PD+MQ	e	PSM
3836_CL_a	FlagBirAHaus6	P19367	HK1	Hexokinase-1 (EC 2.7.1.1) (Brain form hexokinase) (Hexokinase type I) (HK I) (Hexokinase-A)	0.838721	6|5	11	5.5	2	3|2	5	2.5	2	0.07	2.2	0.57	PD+MQ	e	PSM
3836_CL_a	FlagBirAHaus6	P19387	POLR2C	DNA-directed RNA polymerase II subunit RPB3 (RNA polymerase II subunit 3) (RNA polymerase II subunit B3) (DNA-directed RNA polymerase II 33 kDa polypeptide) (RPB33) (DNA-directed RNA polymerase II subunit C) (RPB31)	0.772769	1|1	2	1	2	1|1	2	1	2	0	1	0.83	PD+MQ	e	PSM
3836_CL_a	FlagBirAHaus6	P19388	POLR2E	DNA-directed RNA polymerases I, II, and III subunit RPABC1 (RNA polymerases I, II, and III subunit ABC1) (DNA-directed RNA polymerase II 23 kDa polypeptide) (DNA-directed RNA polymerase II subunit E) (RPB5 homolog) (XAP4)	0.871531	1|1	2	1	2	3|1	4	2	2	0	0.5	0.83	PD+MQ	e	PSM
3836_CL_a	FlagBirAHaus6	P19404	NDUFV2	NADH dehydrogenase [ubiquinone] flavoprotein 2, mitochondrial (EC 7.1.1.2) (NADH-ubiquinone oxidoreductase 24 kDa subunit)	0.397646	2|2	4	2	2	0|0	0	0	2	0.92	20	0.03	PD+MQ	e	PSM
3836_CL_a	FlagBirAHaus6	P19447	ERCC3	General transcription and DNA repair factor IIH helicase subunit XPB (TFIIH subunit XPB) (EC 3.6.4.12) (Basic transcription factor 2 89 kDa subunit) (BTF2 p89) (DNA excision repair protein ERCC-3) (DNA repair protein complementing XP-B cells) (TFIIH basal transcription factor complex 89 kDa subunit) (TFIIH 89 kDa subunit) (TFIIH p89) (Xeroderma pigmentosum group B-complementing protein)	0.125442	2|1	3	1.5	2	0|2	2	1	2	0.06	1.5	0.58	PD+MQ	e	PSM
3836_CL_a	FlagBirAHaus6	P19525	EIF2AK2	Interferon-induced, double-stranded RNA-activated protein kinase (EC 2.7.11.1) (Eukaryotic translation initiation factor 2-alpha kinase 2) (eIF-2A protein kinase 2) (Interferon-inducible RNA-dependent protein kinase) (P1/eIF-2A protein kinase) (Protein kinase RNA-activated) (PKR) (Protein kinase R) (Tyrosine-protein kinase EIF2AK2) (EC 2.7.10.2) (p68 kinase)	0.674055	6|7	13	6.5	2	7|5	12	6	2	0	1.08	0.8	PD+MQ	e	PSM
3836_CL_a	FlagBirAHaus6	P19623	SRM	Spermidine synthase (SPDSY) (EC 2.5.1.16) (Putrescine aminopropyltransferase)	0.70842	4|4	8	4	2	2|3	5	2.5	2	0.01	1.6	0.68	PD+MQ	e	PSM
3836_CL_a	FlagBirAHaus6	P19784	CSNK2A2	Casein kinase II subunit alpha' (CK II alpha') (EC 2.7.11.1)	0.731535	14|12	26	13	2	11|12	23	11.5	2	0	1.13	0.82	PD+MQ	e	PSM
3836_CL_a	FlagBirAHaus6	P20020	ATP2B1	Plasma membrane calcium-transporting ATPase 1 (EC 7.2.2.10) (Plasma membrane calcium ATPase isoform 1) (PMCA1) (Plasma membrane calcium pump isoform 1)	0.661441	1|0	1	0.5	2	2|0	2	1	2	0	0.5	0.83	PD+MQ	e	PSM
3836_CL_a	FlagBirAHaus6	P20042	EIF2S2	Eukaryotic translation initiation factor 2 subunit 2 (Eukaryotic translation initiation factor 2 subunit beta) (eIF-2-beta)	0.878863	3|2	5	2.5	2	1|2	3	1.5	2	0.04	1.67	0.63	PD+MQ	e	PSM
3836_CL_a	FlagBirAHaus6	P20073	ANXA7	Annexin A7 (Annexin VII) (Annexin-7) (Synexin)	0.679424	9|4	13	6.5	2	2|1	3	1.5	2	0.6	4.33	0.14	PD+MQ	e	PSM
3836_CL_a	FlagBirAHaus6	P20226	TBP	TATA-box-binding protein (TATA sequence-binding protein) (TATA-binding factor) (TATA-box factor) (Transcription initiation factor TFIID TBP subunit)	0.659121	2|1	3	1.5	2	1|0	1	0.5	2	0.17	3	0.48	PD+MQ	e	PSM
3836_CL_a	FlagBirAHaus6	P20336	RAB3A	Ras-related protein Rab-3A	0.759224	1|1	2	1	2	1|2	3	1.5	2	0	0.67	0.83	PD+MQ	e	PSM
3836_CL_a	FlagBirAHaus6	P20337	RAB3B	Ras-related protein Rab-3B	0.770522	4|2	6	3	2	4|4	8	4	2	0	0.75	0.83	PD+MQ	e	PSM
3836_CL_a	FlagBirAHaus6	P20339	RAB5A	Ras-related protein Rab-5A (EC 3.6.5.2)	0.81625	6|5	11	5.5	2	2|2	4	2	2	0.27	2.75	0.44	PD+MQ	e	PSM
3836_CL_a	FlagBirAHaus6	P20340	RAB6A	Ras-related protein Rab-6A (Rab-6)	0.807419	7|5	12	6	2	6|3	9	4.5	2	0	1.33	0.76	PD+MQ	e	PSM
3836_CL_a	FlagBirAHaus6	P20618	PSMB1	Proteasome subunit beta type-1 (Macropain subunit C5) (Multicatalytic endopeptidase complex subunit C5) (Proteasome component C5) (Proteasome gamma chain)	0.89535	2|1	3	1.5	2	3|0	3	1.5	2	0.01	1	0.67	PD+MQ	e	PSM
3836_CL_a	FlagBirAHaus6	P20700	LMNB1	Lamin-B1	0.952645	14|12	26	13	2	12|11	23	11.5	2	0	1.13	0.82	PD+MQ	e	PSM
3836_CL_a	FlagBirAHaus6	P20807	CAPN3	Calpain-3 (EC 3.4.22.54) (Calcium-activated neutral proteinase 3) (CANP 3) (Calpain L3) (Calpain p94) (Muscle-specific calcium-activated neutral protease 3) (New calpain 1) (nCL-1)	0	1|3	4	2	2	1|1	2	1	2	0.13	2	0.53	PD+MQ	e	PSM
3836_CL_a	FlagBirAHaus6	P21127	CDK11B	Cyclin-dependent kinase 11B (EC 2.7.11.22) (Cell division cycle 2-like protein kinase 1) (CLK-1) (Cell division protein kinase 11B) (Galactosyltransferase-associated protein kinase p58/GTA) (PITSLRE serine/threonine-protein kinase CDC2L1) (p58 CLK-1)	0.837588	2|2	4	2	2	6|4	10	5	2	0	0.4	0.83	PD+MQ	e	PSM
3836_CL_a	FlagBirAHaus6	P21266	GSTM3	Glutathione S-transferase Mu 3 (EC 2.5.1.18) (GST class-mu 3) (GSTM3-3) (hGSTM3-3)	0.750552	3|1	4	2	2	2|1	3	1.5	2	0.03	1.33	0.63	PD+MQ	e	PSM
3836_CL_a	FlagBirAHaus6	P21281	ATP6V1B2	V-type proton ATPase subunit B, brain isoform (V-ATPase subunit B 2) (Endomembrane proton pump 58 kDa subunit) (HO57) (Vacuolar proton pump subunit B 2)	0.828475	2|6	8	4	2	5|5	10	5	2	0	0.8	0.79	PD+MQ	e	PSM
3836_CL_a	FlagBirAHaus6	P21283	ATP6V1C1	V-type proton ATPase subunit C 1 (V-ATPase subunit C 1) (Vacuolar proton pump subunit C 1)	0	3|1	4	2	2	3|1	4	2	2	0.01	1	0.71	PD+MQ	e	PSM
3836_CL_a	FlagBirAHaus6	P21333	FLNA	Filamin-A (FLN-A) (Actin-binding protein 280) (ABP-280) (Alpha-filamin) (Endothelial actin-binding protein) (Filamin-1) (Non-muscle filamin)	0.992476	150|405	555	277.5	2	818|766	1584	792	2	0	0.35	0.83	PD+MQ	e	PSM
3836_CL_a	FlagBirAHaus6	P21397	MAOA	Amine oxidase [flavin-containing] A (EC 1.4.3.4) (Monoamine oxidase type A) (MAO-A)	0	2|1	3	1.5	2	0|2	2	1	2	0.06	1.5	0.58	PD+MQ	e	PSM
3836_CL_a	FlagBirAHaus6	P21399	ACO1	Cytoplasmic aconitate hydratase (Aconitase) (EC 4.2.1.3) (Citrate hydro-lyase) (Ferritin repressor protein) (Iron regulatory protein 1) (IRP1) (Iron-responsive element-binding protein 1) (IRE-BP 1)	0.530246	3|4	7	3.5	2	6|7	13	6.5	2	0	0.54	0.83	PD+MQ	e	PSM
3836_CL_a	FlagBirAHaus6	P21796	VDAC1	Voltage-dependent anion-selective channel protein 1 (VDAC-1) (hVDAC1) (Outer mitochondrial membrane protein porin 1) (Plasmalemmal porin) (Porin 31HL) (Porin 31HM)	0.892458	10|12	22	11	2	12|11	23	11.5	2	0	0.96	0.82	PD+MQ	e	PSM
3836_CL_a	FlagBirAHaus6	P21964	COMT	Catechol O-methyltransferase (EC 2.1.1.6)	0.668502	3|2	5	2.5	2	1|3	4	2	2	0.01	1.25	0.71	PD+MQ	e	PSM
3836_CL_a	FlagBirAHaus6	P21980	TGM2	Protein-glutamine gamma-glutamyltransferase 2 (EC 2.3.2.13) (Tissue transglutaminase) (Transglutaminase C) (TG(C)) (TGC) (TGase C) (Transglutaminase H) (TGase H) (Transglutaminase-2) (TGase-2)	0.665342	3|0	3	1.5	2	0|0	0	0	2	0.49	15	0.25	PD+MQ	e	PSM
3836_CL_a	FlagBirAHaus6	P22033	MMUT	Methylmalonyl-CoA mutase, mitochondrial (MCM) (EC 5.4.99.2) (Methylmalonyl-CoA isomerase)	0.547462	1|0	1	0.5	2	0|0	0	0	2	0	5	0.83	PD+MQ	e	PSM
3836_CL_a	FlagBirAHaus6	P22059	OSBP	Oxysterol-binding protein 1	0.48177	1|0	1	0.5	2	0|0	0	0	2	0	5	0.83	PD+MQ	e	PSM
3836_CL_a	FlagBirAHaus6	P22061	PCMT1	Protein-L-isoaspartate(D-aspartate) O-methyltransferase (PIMT) (EC 2.1.1.77) (L-isoaspartyl protein carboxyl methyltransferase) (Protein L-isoaspartyl/D-aspartyl methyltransferase) (Protein-beta-aspartate methyltransferase)	0.951261	9|6	15	7.5	2	6|6	12	6	2	0	1.25	0.78	PD+MQ	e	PSM
3836_CL_a	FlagBirAHaus6	P22087	FBL	rRNA 2'-O-methyltransferase fibrillarin (EC 2.1.1.-) (34 kDa nucleolar scleroderma antigen) (Histone-glutamine methyltransferase) (U6 snRNA 2'-O-methyltransferase fibrillarin)	0.958866	10|10	20	10	2	12|9	21	10.5	2	0	0.95	0.83	PD+MQ	e	PSM
3836_CL_a	FlagBirAHaus6	P22102	GART	Trifunctional purine biosynthetic protein adenosine-3 [Includes: Phosphoribosylamine--glycine ligase (EC 6.3.4.13) (Glycinamide ribonucleotide synthetase) (GARS) (Phosphoribosylglycinamide synthetase); Phosphoribosylformylglycinamidine cyclo-ligase (EC 6.3.3.1) (AIR synthase) (AIRS) (Phosphoribosyl-aminoimidazole synthetase); Phosphoribosylglycinamide formyltransferase (EC 2.1.2.2) (5'-phosphorib…	0.942909	31|25	56	28	2	29|23	52	26	2	0	1.08	0.83	PD+MQ	e	PSM
3836_CL_a	FlagBirAHaus6	P22234	PAICS	Multifunctional protein ADE2 [Includes: Phosphoribosylaminoimidazole-succinocarboxamide synthase (EC 6.3.2.6) (SAICAR synthetase); Phosphoribosylaminoimidazole carboxylase (EC 4.1.1.21) (AIR carboxylase) (AIRC)]	0.946569	5|23	28	14	2	27|23	50	25	2	0	0.56	0.83	PD+MQ	e	PSM
3836_CL_a	FlagBirAHaus6	P22314	UBA1	Ubiquitin-like modifier-activating enzyme 1 (EC 6.2.1.45) (Protein A1S9) (Ubiquitin-activating enzyme E1)	0.955602	3|5	8	4	2	6|4	10	5	2	0	0.8	0.83	PD+MQ	e	PSM
3836_CL_a	FlagBirAHaus6	P22392	NME2	Nucleoside diphosphate kinase B (NDK B) (NDP kinase B) (EC 2.7.4.6) (C-myc purine-binding transcription factor PUF) (Histidine protein kinase NDKB) (EC 2.7.13.3) (nm23-H2)	0.909159	2|5	7	3.5	2	6|6	12	6	2	0	0.58	0.83	PD+MQ	e	PSM
3836_CL_a	FlagBirAHaus6	P22570	FDXR	NADPH:adrenodoxin oxidoreductase, mitochondrial (AR) (Adrenodoxin reductase) (EC 1.18.1.6) (Ferredoxin--NADP(+) reductase) (Ferredoxin reductase)	0.550435	7|7	14	7	2	2|3	5	2.5	2	0.31	2.8	0.43	PD+MQ	e	PSM
3836_CL_a	FlagBirAHaus6	P22626	HNRNPA2B1	Heterogeneous nuclear ribonucleoproteins A2/B1 (hnRNP A2/B1)	0.988317	18|26	44	22	2	17|15	32	16	2	0	1.38	0.81	PD+MQ	e	PSM
3836_CL_a	FlagBirAHaus6	P22670	RFX1	MHC class II regulatory factor RFX1 (Enhancer factor C) (EF-C) (Regulatory factor X 1) (RFX) (Transcription factor RFX1)	0.702154	1|1	2	1	2	2|4	6	3	2	0	0.33	0.83	PD+MQ	e	PSM
3836_CL_a	FlagBirAHaus6	P22695	UQCRC2	Cytochrome b-c1 complex subunit 2, mitochondrial (Complex III subunit 2) (Core protein II) (Ubiquinol-cytochrome-c reductase complex core protein 2)	0.843274	24|21	45	22.5	2	19|17	36	18	2	0	1.25	0.82	PD+MQ	e	PSM
3836_CL_a	FlagBirAHaus6	P23246	SFPQ	Splicing factor, proline- and glutamine-rich (100 kDa DNA-pairing protein) (hPOMp100) (DNA-binding p52/p100 complex, 100 kDa subunit) (Polypyrimidine tract-binding protein-associated-splicing factor) (PSF) (PTB-associated-splicing factor)	0.984778	70|47	117	58.5	2	39|36	75	37.5	2	0	1.56	0.82	PD+MQ	e	PSM
3836_CL_a	FlagBirAHaus6	P23258	TUBG1	Tubulin gamma-1 chain (Gamma-1-tubulin) (Gamma-tubulin complex component 1) (GCP-1)	0.841959	13|14	27	13.5	2	7|6	13	6.5	2	0.01	2.08	0.72	PD+MQ	e	PSM
3836_CL_a	FlagBirAHaus6	P23284	PPIB	Peptidyl-prolyl cis-trans isomerase B (PPIase B) (EC 5.2.1.8) (CYP-S1) (Cyclophilin B) (Rotamase B) (S-cyclophilin) (SCYLP)	0.953676	2|6	8	4	2	5|4	9	4.5	2	0	0.89	0.78	PD+MQ	e	PSM
3836_CL_a	FlagBirAHaus6	P23381	WARS1	Tryptophan--tRNA ligase, cytoplasmic (EC 6.1.1.2) (Interferon-induced protein 53) (IFP53) (Tryptophanyl-tRNA synthetase) (TrpRS) (hWRS) [Cleaved into: T1-TrpRS; T2-TrpRS]	0.940758	17|15	32	16	2	14|13	27	13.5	2	0	1.19	0.82	PD+MQ	e	PSM
3836_CL_a	FlagBirAHaus6	P23396	RPS3	40S ribosomal protein S3 (EC 4.2.99.18) (Small ribosomal subunit protein uS3)	0.989943	35|32	67	33.5	2	32|32	64	32	2	0	1.05	0.83	PD+MQ	e	PSM
3836_CL_a	FlagBirAHaus6	P23526	AHCY	Adenosylhomocysteinase (AdoHcyase) (EC 3.3.1.1) (S-adenosyl-L-homocysteine hydrolase)	0.934373	5|6	11	5.5	2	5|4	9	4.5	2	0	1.22	0.78	PD+MQ	e	PSM
3836_CL_a	FlagBirAHaus6	P23528	CFL1	Cofilin-1 (18 kDa phosphoprotein) (p18) (Cofilin, non-muscle isoform)	0.967088	11|12	23	11.5	2	13|10	23	11.5	2	0	1	0.82	PD+MQ	e	PSM
3836_CL_a	FlagBirAHaus6	P23588	EIF4B	Eukaryotic translation initiation factor 4B (eIF-4B)	0.979263	1|8	9	4.5	2	22|18	40	20	2	0	0.23	0.83	PD+MQ	e	PSM
3836_CL_a	FlagBirAHaus6	P23771	GATA3	Trans-acting T-cell-specific transcription factor GATA-3 (GATA-binding factor 3)	0.308233	1|0	1	0.5	2	0|0	0	0	2	0	5	0.83	PD+MQ	e	PSM
3836_CL_a	FlagBirAHaus6	P23921	RRM1	Ribonucleoside-diphosphate reductase large subunit (EC 1.17.4.1) (Ribonucleoside-diphosphate reductase subunit M1) (Ribonucleotide reductase large subunit)	0.759269	3|1	4	2	2	0|0	0	0	2	0.49	20	0.25	PD+MQ	e	PSM
3836_CL_a	FlagBirAHaus6	P24390	KDELR1	ER lumen protein-retaining receptor 1 (KDEL endoplasmic reticulum protein retention receptor 1) (KDEL receptor 1) (Putative MAPK-activating protein PM23)	0.631296	3|2	5	2.5	2	2|2	4	2	2	0.01	1.25	0.71	PD+MQ	e	PSM
3836_CL_a	FlagBirAHaus6	P24468	NR2F2	COUP transcription factor 2 (COUP-TF2) (Apolipoprotein A-I regulatory protein 1) (ARP-1) (COUP transcription factor II) (COUP-TF II) (Nuclear receptor subfamily 2 group F member 2)	0.523564	1|1	2	1	2	0|0	0	0	2	0	10	0.83	PD+MQ	e	PSM
3836_CL_a	FlagBirAHaus6	P24534	EEF1B2	Elongation factor 1-beta (EF-1-beta)	0.960276	2|6	8	4	2	7|9	16	8	2	0	0.5	0.83	PD+MQ	e	PSM
3836_CL_a	FlagBirAHaus6	P24539	ATP5PB	ATP synthase F(0) complex subunit B1, mitochondrial (ATP synthase peripheral stalk-membrane subunit b) (ATP synthase proton-transporting mitochondrial F(0) complex subunit B1) (ATP synthase subunit b) (ATPase subunit b)	0.805526	5|1	6	3	2	2|1	3	1.5	2	0.24	2	0.45	PD+MQ	e	PSM
3836_CL_a	FlagBirAHaus6	P24666	ACP1	Low molecular weight phosphotyrosine protein phosphatase (LMW-PTP) (LMW-PTPase) (EC 3.1.3.48) (Adipocyte acid phosphatase) (Low molecular weight cytosolic acid phosphatase) (EC 3.1.3.2) (Red cell acid phosphatase 1)	0.703973	2|3	5	2.5	2	2|2	4	2	2	0.01	1.25	0.71	PD+MQ	e	PSM
3836_CL_a	FlagBirAHaus6	P24752	ACAT1	Acetyl-CoA acetyltransferase, mitochondrial (EC 2.3.1.9) (Acetoacetyl-CoA thiolase) (T2)	0.901146	6|4	10	5	2	0|0	0	0	2	1	50	0	PD+MQ	e	PSM
3836_CL_a	FlagBirAHaus6	P24928	POLR2A	DNA-directed RNA polymerase II subunit RPB1 (RNA polymerase II subunit B1) (EC 2.7.7.6) (DNA-directed RNA polymerase II subunit A) (DNA-directed RNA polymerase III largest subunit) (RNA-directed RNA polymerase II subunit RPB1) (EC 2.7.7.48)	0.902996	8|3	11	5.5	2	3|0	3	1.5	2	0.42	3.67	0.39	PD+MQ	e	PSM
3836_CL_a	FlagBirAHaus6	P24941	CDK2	Cyclin-dependent kinase 2 (EC 2.7.11.22) (Cell division protein kinase 2) (p33 protein kinase)	0.840552	12|9	21	10.5	2	8|9	17	8.5	2	0	1.24	0.8	PD+MQ	e	PSM
3836_CL_a	FlagBirAHaus6	P25205	MCM3	DNA replication licensing factor MCM3 (EC 3.6.4.12) (DNA polymerase alpha holoenzyme-associated protein P1) (P1-MCM3) (RLF subunit beta) (p102)	0.95056	18|21	39	19.5	2	17|22	39	19.5	2	0	1	0.83	PD+MQ	e	PSM
3836_CL_a	FlagBirAHaus6	P25325	MPST	3-mercaptopyruvate sulfurtransferase (MST) (EC 2.8.1.2)	0.602788	2|0	2	1	2	0|0	0	0	2	0.46	10	0.3	PD+MQ	e	PSM
3836_CL_a	FlagBirAHaus6	P25398	RPS12	40S ribosomal protein S12 (Small ribosomal subunit protein eS12)	0.95459	5|4	9	4.5	2	3|4	7	3.5	2	0	1.29	0.76	PD+MQ	e	PSM
3836_CL_a	FlagBirAHaus6	P25445	FAS	Tumor necrosis factor receptor superfamily member 6 (Apo-1 antigen) (Apoptosis-mediating surface antigen FAS) (FASLG receptor) (CD antigen CD95)	0	1|0	1	0.5	2	0|0	0	0	2	0	5	0.83	PD+MQ	e	PSM
3836_CL_a	FlagBirAHaus6	P25490	YY1	Transcriptional repressor protein YY1 (Delta transcription factor) (INO80 complex subunit S) (NF-E1) (Yin and yang 1) (YY-1)	0.62609	2|4	6	3	2	2|3	5	2.5	2	0	1.2	0.72	PD+MQ	e	PSM
3836_CL_a	FlagBirAHaus6	P25686	DNAJB2	DnaJ homolog subfamily B member 2 (Heat shock 40 kDa protein 3) (Heat shock protein J1) (HSJ-1)	0.715158	9|5	14	7	2	4|5	9	4.5	2	0	1.56	0.73	PD+MQ	e	PSM
3836_CL_a	FlagBirAHaus6	P25705	ATP5F1A	ATP synthase subunit alpha, mitochondrial (ATP synthase F1 subunit alpha)	0.981072	53|43	96	48	2	37|35	72	36	2	0	1.33	0.83	PD+MQ	e	PSM
3836_CL_a	FlagBirAHaus6	P25786	PSMA1	Proteasome subunit alpha type-1 (30 kDa prosomal protein) (PROS-30) (Macropain subunit C2) (Multicatalytic endopeptidase complex subunit C2) (Proteasome component C2) (Proteasome nu chain)	0.9154	1|2	3	1.5	2	0|0	0	0	2	0.46	15	0.3	PD+MQ	e	PSM
3836_CL_a	FlagBirAHaus6	P25787	PSMA2	Proteasome subunit alpha type-2 (Macropain subunit C3) (Multicatalytic endopeptidase complex subunit C3) (Proteasome component C3)	0.921089	1|1	2	1	2	3|2	5	2.5	2	0	0.4	0.83	PD+MQ	e	PSM
3836_CL_a	FlagBirAHaus6	P25788	PSMA3	Proteasome subunit alpha type-3 (Macropain subunit C8) (Multicatalytic endopeptidase complex subunit C8) (Proteasome component C8)	0.903578	2|1	3	1.5	2	1|2	3	1.5	2	0.01	1	0.68	PD+MQ	e	PSM
3836_CL_a	FlagBirAHaus6	P25789	PSMA4	Proteasome subunit alpha type-4 (Macropain subunit C9) (Multicatalytic endopeptidase complex subunit C9) (Proteasome component C9) (Proteasome subunit L)	0.906069	1|1	2	1	2	3|1	4	2	2	0	0.5	0.83	PD+MQ	e	PSM
3836_CL_a	FlagBirAHaus6	P26038	MSN	Moesin (Membrane-organizing extension spike protein)	0.914748	2|4	6	3	2	8|8	16	8	2	0	0.38	0.83	PD+MQ	e	PSM
3836_CL_a	FlagBirAHaus6	P26196	DDX6	Probable ATP-dependent RNA helicase DDX6 (EC 3.6.4.13) (ATP-dependent RNA helicase p54) (DEAD box protein 6) (Oncogene RCK)	0.953584	15|19	34	17	2	19|17	36	18	2	0	0.94	0.83	PD+MQ	e	PSM
3836_CL_a	FlagBirAHaus6	P26358	DNMT1	DNA (cytosine-5)-methyltransferase 1 (Dnmt1) (EC 2.1.1.37) (CXXC-type zinc finger protein 9) (DNA methyltransferase HsaI) (DNA MTase HsaI) (M.HsaI) (MCMT)	0.856537	1|4	5	2.5	2	4|4	8	4	2	0	0.62	0.83	PD+MQ	e	PSM
3836_CL_a	FlagBirAHaus6	P26368	U2AF2	Splicing factor U2AF 65 kDa subunit (U2 auxiliary factor 65 kDa subunit) (hU2AF(65)) (hU2AF65) (U2 snRNP auxiliary factor large subunit)	0.941243	4|7	11	5.5	2	4|3	7	3.5	2	0.01	1.57	0.68	PD+MQ	e	PSM
3836_CL_a	FlagBirAHaus6	P26373	RPL13	60S ribosomal protein L13 (Breast basic conserved protein 1) (Large ribosomal subunit protein eL13)	0.974796	7|5	12	6	2	4|4	8	4	2	0	1.5	0.74	PD+MQ	e	PSM
3836_CL_a	FlagBirAHaus6	P26583	HMGB2	High mobility group protein B2 (High mobility group protein 2) (HMG-2)	0.902462	1|2	3	1.5	2	3|5	8	4	2	0	0.38	0.83	PD+MQ	e	PSM
3836_CL_a	FlagBirAHaus6	P26599	PTBP1	Polypyrimidine tract-binding protein 1 (PTB) (57 kDa RNA-binding protein PPTB-1) (Heterogeneous nuclear ribonucleoprotein I) (hnRNP I)	0.970806	21|21	42	21	2	23|19	42	21	2	0	1	0.83	PD+MQ	e	PSM
3836_CL_a	FlagBirAHaus6	P26639	TARS1	Threonine--tRNA ligase 1, cytoplasmic (EC 6.1.1.3) (Threonyl-tRNA synthetase) (ThrRS) (Threonyl-tRNA synthetase 1)	0.896275	5|9	14	7	2	9|11	20	10	2	0	0.7	0.83	PD+MQ	e	PSM
3836_CL_a	FlagBirAHaus6	P26640	VARS1	Valine--tRNA ligase (EC 6.1.1.9) (Protein G7a) (Valyl-tRNA synthetase) (ValRS)	0.94266	33|28	61	30.5	2	24|23	47	23.5	2	0	1.3	0.82	PD+MQ	e	PSM
3836_CL_a	FlagBirAHaus6	P26641	EEF1G	Elongation factor 1-gamma (EF-1-gamma) (eEF-1B gamma)	0.975364	8|19	27	13.5	2	28|28	56	28	2	0	0.48	0.83	PD+MQ	e	PSM
3836_CL_a	FlagBirAHaus6	P27105	STOM	Stomatin (Erythrocyte band 7 integral membrane protein) (Erythrocyte membrane protein band 7.2) (Protein 7.2b)	0.642428	2|1	3	1.5	2	0|1	1	0.5	2	0.17	3	0.48	PD+MQ	e	PSM
3836_CL_a	FlagBirAHaus6	P27348	YWHAQ	14-3-3 protein theta (14-3-3 protein T-cell) (14-3-3 protein tau) (Protein HS1)	0.954075	8|8	16	8	2	6|6	12	6	2	0	1.33	0.79	PD+MQ	e	PSM
3836_CL_a	FlagBirAHaus6	P27448	MARK3	MAP/microtubule affinity-regulating kinase 3 (EC 2.7.11.1) (C-TAK1) (cTAK1) (Cdc25C-associated protein kinase 1) (ELKL motif kinase 2) (EMK-2) (Protein kinase STK10) (Ser/Thr protein kinase PAR-1) (Par-1a) (Serine/threonine-protein kinase p78)	0.550435	2|1	3	1.5	2	2|2	4	2	2	0	0.75	0.83	PD+MQ	e	PSM
3836_CL_a	FlagBirAHaus6	P27635	RPL10	60S ribosomal protein L10 (Laminin receptor homolog) (Large ribosomal subunit protein uL16) (Protein QM) (Ribosomal protein L10) (Tumor suppressor QM)	0.958785	6|5	11	5.5	2	4|4	8	4	2	0	1.38	0.76	PD+MQ	e	PSM
3836_CL_a	FlagBirAHaus6	P27694	RPA1	Replication protein A 70 kDa DNA-binding subunit (RP-A p70) (Replication factor A protein 1) (RF-A protein 1) (Single-stranded DNA-binding protein) [Cleaved into: Replication protein A 70 kDa DNA-binding subunit, N-terminally processed]	0.919359	2|8	10	5	2	10|9	19	9.5	2	0	0.53	0.83	PD+MQ	e	PSM
3836_CL_a	FlagBirAHaus6	P27695	APEX1	DNA-(apurinic or apyrimidinic site) endonuclease (EC 3.1.-.-) (APEX nuclease) (APEN) (Apurinic-apyrimidinic endonuclease 1) (AP endonuclease 1) (APE-1) (REF-1) (Redox factor-1) [Cleaved into: DNA-(apurinic or apyrimidinic site) endonuclease, mitochondrial]	0.868239	4|5	9	4.5	2	4|2	6	3	2	0	1.5	0.73	PD+MQ	e	PSM
3836_CL_a	FlagBirAHaus6	P27708	CAD	CAD protein [Includes: Glutamine-dependent carbamoyl-phosphate synthase (EC 6.3.5.5); Aspartate carbamoyltransferase (EC 2.1.3.2); Dihydroorotase (EC 3.5.2.3)]	0.968083	20|18	38	19	2	15|9	24	12	2	0	1.58	0.8	PD+MQ	e	PSM
3836_CL_a	FlagBirAHaus6	P27797	CALR	Calreticulin (CRP55) (Calregulin) (Endoplasmic reticulum resident protein 60) (ERp60) (HACBP) (grp60)	0.935614	3|1	4	2	2	2|2	4	2	2	0.01	1	0.71	PD+MQ	e	PSM
3836_CL_a	FlagBirAHaus6	P27816	MAP4	Microtubule-associated protein 4 (MAP-4)	0.949262	29|60	89	44.5	2	88|69	157	78.5	2	0	0.57	0.83	PD+MQ	e	PSM
3836_CL_a	FlagBirAHaus6	P27824	CANX	Calnexin (IP90) (Major histocompatibility complex class I antigen-binding protein p88) (p90)	0.947002	9|10	19	9.5	2	6|8	14	7	2	0	1.36	0.79	PD+MQ	e	PSM
3836_CL_a	FlagBirAHaus6	P28066	PSMA5	Proteasome subunit alpha type-5 (Macropain zeta chain) (Multicatalytic endopeptidase complex zeta chain) (Proteasome zeta chain)	0.908452	2|2	4	2	2	2|2	4	2	2	0	1	0.83	PD+MQ	e	PSM
3836_CL_a	FlagBirAHaus6	P28288	ABCD3	ATP-binding cassette sub-family D member 3 (70 kDa peroxisomal membrane protein) (PMP70)	0.853993	7|9	16	8	2	9|10	19	9.5	2	0	0.84	0.83	PD+MQ	e	PSM
3836_CL_a	FlagBirAHaus6	P28289	TMOD1	Tropomodulin-1 (Erythrocyte tropomodulin) (E-Tmod)	0.547462	1|1	2	1	2	0|0	0	0	2	0	10	0.83	PD+MQ	e	PSM
3836_CL_a	FlagBirAHaus6	P28290	ITPRID2	Protein ITPRID2 (Cleavage signal-1 protein) (CS-1) (ITPR-interacting domain-containing protein 2) (Ki-ras-induced actin-interacting protein) (Sperm-specific antigen 2)	0	3|3	6	3	2	4|2	6	3	2	0	1	0.83	PD+MQ	e	PSM
3836_CL_a	FlagBirAHaus6	P28300	LOX	Protein-lysine 6-oxidase (EC 1.4.3.13) (Lysyl oxidase) [Cleaved into: Protein-lysine 6-oxidase, long form; Protein-lysine 6-oxidase, short form]	0.277291	1|0	1	0.5	2	0|0	0	0	2	0	5	0.83	PD+MQ	e	PSM
3836_CL_a	FlagBirAHaus6	P28331	NDUFS1	NADH-ubiquinone oxidoreductase 75 kDa subunit, mitochondrial (EC 7.1.1.2) (Complex I-75kD) (CI-75kD)	0.768025	8|4	12	6	2	3|1	4	2	2	0.46	3	0.3	PD+MQ	e	PSM
3836_CL_a	FlagBirAHaus6	P28340	POLD1	DNA polymerase delta catalytic subunit (EC 2.7.7.7) (3'-5' exodeoxyribonuclease) (EC 3.1.11.-) (DNA polymerase subunit delta p125)	0.826632	7|4	11	5.5	2	6|4	10	5	2	0	1.1	0.78	PD+MQ	e	PSM
3836_CL_a	FlagBirAHaus6	P28370	SMARCA1	Probable global transcription activator SNF2L1 (EC 3.6.4.-) (ATP-dependent helicase SMARCA1) (Nucleosome-remodeling factor subunit SNF2L) (SWI/SNF-related matrix-associated actin-dependent regulator of chromatin subfamily A member 1)	0.902721	3|4	7	3.5	2	5|5	10	5	2	0	0.7	0.83	PD+MQ	e	PSM
3836_CL_a	FlagBirAHaus6	P28482	MAPK1	Mitogen-activated protein kinase 1 (MAP kinase 1) (MAPK 1) (EC 2.7.11.24) (ERT1) (Extracellular signal-regulated kinase 2) (ERK-2) (MAP kinase isoform p42) (p42-MAPK) (Mitogen-activated protein kinase 2) (MAP kinase 2) (MAPK 2)	0.674511	3|4	7	3.5	2	1|0	1	0.5	2	0.78	7	0.05	PD+MQ	e	PSM
3836_CL_a	FlagBirAHaus6	P29218	IMPA1	Inositol monophosphatase 1 (IMP 1) (IMPase 1) (EC 3.1.3.25) (D-galactose 1-phosphate phosphatase) (EC 3.1.3.94) (Inositol-1(or 4)-monophosphatase 1) (Lithium-sensitive myo-inositol monophosphatase A1)	0.591655	2|2	4	2	2	3|1	4	2	2	0	1	0.83	PD+MQ	e	PSM
3836_CL_a	FlagBirAHaus6	P29353	SHC1	SHC-transforming protein 1 (SHC-transforming protein 3) (SHC-transforming protein A) (Src homology 2 domain-containing-transforming protein C1) (SH2 domain protein C1)	0.601149	2|4	6	3	2	8|7	15	7.5	2	0	0.4	0.83	PD+MQ	e	PSM
3836_CL_a	FlagBirAHaus6	P29372	MPG	DNA-3-methyladenine glycosylase (EC 3.2.2.21) (3-alkyladenine DNA glycosylase) (3-methyladenine DNA glycosidase) (ADPG) (N-methylpurine-DNA glycosylase)	0.684529	1|0	1	0.5	2	0|0	0	0	2	0	5	0.83	PD+MQ	e	PSM
3836_CL_a	FlagBirAHaus6	P29558	RBMS1	RNA-binding motif, single-stranded-interacting protein 1 (Single-stranded DNA-binding protein MSSP-1) (Suppressor of CDC2 with RNA-binding motif 2)	0.614131	1|1	2	1	2	1|1	2	1	2	0	1	0.83	PD+MQ	e	PSM
3836_CL_a	FlagBirAHaus6	P29590	PML	Protein PML (Promyelocytic leukemia protein) (RING finger protein 71) (Tripartite motif-containing protein 19)	0.586724	1|2	3	1.5	2	2|1	3	1.5	2	0.01	1	0.68	PD+MQ	e	PSM
3836_CL_a	FlagBirAHaus6	P29692	EEF1D	Elongation factor 1-delta (EF-1-delta) (Antigen NY-CO-4)	0.962328	6|26	32	16	2	30|31	61	30.5	2	0	0.52	0.83	PD+MQ	e	PSM
3836_CL_a	FlagBirAHaus6	P30038	ALDH4A1	Delta-1-pyrroline-5-carboxylate dehydrogenase, mitochondrial (P5C dehydrogenase) (EC 1.2.1.88) (Aldehyde dehydrogenase family 4 member A1) (L-glutamate gamma-semialdehyde dehydrogenase)	0.397646	1|0	1	0.5	2	1|0	1	0.5	2	0	1	0.83	PD+MQ	e	PSM
3836_CL_a	FlagBirAHaus6	P30041	PRDX6	Peroxiredoxin-6 (EC 1.11.1.27) (1-Cys peroxiredoxin) (1-Cys PRX) (24 kDa protein) (Acidic calcium-independent phospholipase A2) (aiPLA2) (EC 3.1.1.4) (Antioxidant protein 2) (Glutathione-dependent peroxiredoxin) (Liver 2D page spot 40) (Lysophosphatidylcholine acyltransferase 5) (LPC acyltransferase 5) (LPCAT-5) (Lyso-PC acyltransferase 5) (EC 2.3.1.23) (Non-selenium glutathione peroxidase) (NSGP…	0.955115	19|15	34	17	2	25|20	45	22.5	2	0	0.76	0.83	PD+MQ	e	PSM
3836_CL_a	FlagBirAHaus6	P30044	PRDX5	Peroxiredoxin-5, mitochondrial (EC 1.11.1.24) (Alu corepressor 1) (Antioxidant enzyme B166) (AOEB166) (Liver tissue 2D-page spot 71B) (PLP) (Peroxiredoxin V) (Prx-V) (Peroxisomal antioxidant enzyme) (TPx type VI) (Thioredoxin peroxidase PMP20) (Thioredoxin-dependent peroxiredoxin 5)	0.789182	7|7	14	7	2	4|6	10	5	2	0	1.4	0.77	PD+MQ	e	PSM
3836_CL_a	FlagBirAHaus6	P30048	PRDX3	Thioredoxin-dependent peroxide reductase, mitochondrial (EC 1.11.1.24) (Antioxidant protein 1) (AOP-1) (HBC189) (Peroxiredoxin III) (Prx-III) (Peroxiredoxin-3) (Protein MER5 homolog) (Thioredoxin-dependent peroxiredoxin 3)	0.936956	3|1	4	2	2	1|0	1	0.5	2	0.33	4	0.4	PD+MQ	e	PSM
3836_CL_a	FlagBirAHaus6	P30050	RPL12	60S ribosomal protein L12 (Large ribosomal subunit protein uL11)	0.971598	6|4	10	5	2	4|5	9	4.5	2	0	1.11	0.78	PD+MQ	e	PSM
3836_CL_a	FlagBirAHaus6	P30085	CMPK1	UMP-CMP kinase (EC 2.7.4.14) (Deoxycytidylate kinase) (CK) (dCMP kinase) (Nucleoside-diphosphate kinase) (EC 2.7.4.6) (Uridine monophosphate/cytidine monophosphate kinase) (UMP/CMP kinase) (UMP/CMPK)	0.631238	1|1	2	1	2	1|0	1	0.5	2	0	2	0.83	PD+MQ	e	PSM
3836_CL_a	FlagBirAHaus6	P30101	PDIA3	Protein disulfide-isomerase A3 (EC 5.3.4.1) (58 kDa glucose-regulated protein) (58 kDa microsomal protein) (p58) (Disulfide isomerase ER-60) (Endoplasmic reticulum resident protein 57) (ER protein 57) (ERp57) (Endoplasmic reticulum resident protein 60) (ER protein 60) (ERp60)	0.942079	2|3	5	2.5	2	1|1	2	1	2	0.18	2.5	0.47	PD+MQ	e	PSM
3836_CL_a	FlagBirAHaus6	P30153	PPP2R1A	Serine/threonine-protein phosphatase 2A 65 kDa regulatory subunit A alpha isoform (Medium tumor antigen-associated 61 kDa protein) (PP2A subunit A isoform PR65-alpha) (PP2A subunit A isoform R1-alpha)	0.950902	6|5	11	5.5	2	10|7	17	8.5	2	0	0.65	0.83	PD+MQ	e	PSM
3836_CL_a	FlagBirAHaus6	P30260	CDC27	Cell division cycle protein 27 homolog (Anaphase-promoting complex subunit 3) (APC3) (CDC27 homolog) (CDC27Hs) (H-NUC)	0.765878	1|2	3	1.5	2	3|2	5	2.5	2	0	0.6	0.83	PD+MQ	e	PSM
3836_CL_a	FlagBirAHaus6	P30419	NMT1	Glycylpeptide N-tetradecanoyltransferase 1 (EC 2.3.1.97) (Myristoyl-CoA:protein N-myristoyltransferase 1) (NMT 1) (Type I N-myristoyltransferase) (Peptide N-myristoyltransferase 1)	0.815673	2|6	8	4	2	6|6	12	6	2	0	0.67	0.83	PD+MQ	e	PSM
3836_CL_a	FlagBirAHaus6	P30519	HMOX2	Heme oxygenase 2 (HO-2) (EC 1.14.14.18)	0.421712	2|1	3	1.5	2	0|1	1	0.5	2	0.17	3	0.48	PD+MQ	e	PSM
3836_CL_a	FlagBirAHaus6	P30566	ADSL	Adenylosuccinate lyase (ADSL) (ASL) (EC 4.3.2.2) (Adenylosuccinase) (ASase)	0.793806	8|8	16	8	2	9|9	18	9	2	0	0.89	0.83	PD+MQ	e	PSM
3836_CL_a	FlagBirAHaus6	P30837	ALDH1B1	Aldehyde dehydrogenase X, mitochondrial (EC 1.2.1.3) (Aldehyde dehydrogenase 5) (Aldehyde dehydrogenase family 1 member B1)	0.744554	18|11	29	14.5	2	11|9	20	10	2	0	1.45	0.79	PD+MQ	e	PSM
3836_CL_a	FlagBirAHaus6	P30876	POLR2B	DNA-directed RNA polymerase II subunit RPB2 (EC 2.7.7.6) (DNA-directed RNA polymerase II 140 kDa polypeptide) (DNA-directed RNA polymerase II subunit B) (RNA polymerase II subunit 2) (RNA polymerase II subunit B2)	0.902498	2|6	8	4	2	6|7	13	6.5	2	0	0.62	0.83	PD+MQ	e	PSM
3836_CL_a	FlagBirAHaus6	P31040	SDHA	Succinate dehydrogenase [ubiquinone] flavoprotein subunit, mitochondrial (EC 1.3.5.1) (Flavoprotein subunit of complex II) (Fp)	0	2|2	4	2	2	0|0	0	0	2	0.92	20	0.03	PD+MQ	e	PSM
3836_CL_a	FlagBirAHaus6	P31153	MAT2A	S-adenosylmethionine synthase isoform type-2 (AdoMet synthase 2) (EC 2.5.1.6) (Methionine adenosyltransferase 2) (MAT 2) (Methionine adenosyltransferase II) (MAT-II)	0.869579	3|4	7	3.5	2	3|6	9	4.5	2	0	0.78	0.83	PD+MQ	e	PSM
3836_CL_a	FlagBirAHaus6	P31327	CPS1	Carbamoyl-phosphate synthase [ammonia], mitochondrial (EC 6.3.4.16) (Carbamoyl-phosphate synthetase I) (CPSase I)	0.903571	6|2	8	4	2	1|1	2	1	2	0.51	4	0.16	PD+MQ	e	PSM
3836_CL_a	FlagBirAHaus6	P31350	RRM2	Ribonucleoside-diphosphate reductase subunit M2 (EC 1.17.4.1) (Ribonucleotide reductase small chain) (Ribonucleotide reductase small subunit)	0.791648	2|3	5	2.5	2	4|5	9	4.5	2	0	0.56	0.83	PD+MQ	e	PSM
3836_CL_a	FlagBirAHaus6	P31689	DNAJA1	DnaJ homolog subfamily A member 1 (DnaJ protein homolog 2) (HSDJ) (Heat shock 40 kDa protein 4) (Heat shock protein J2) (HSJ-2) (Human DnaJ protein 2) (hDj-2)	0.933016	10|9	19	9.5	2	9|10	19	9.5	2	0	1	0.81	PD+MQ	e	PSM
3836_CL_a	FlagBirAHaus6	P31749	AKT1	RAC-alpha serine/threonine-protein kinase (EC 2.7.11.1) (Protein kinase B) (PKB) (Protein kinase B alpha) (PKB alpha) (Proto-oncogene c-Akt) (RAC-PK-alpha)	0.397646	1|1	2	1	2	1|1	2	1	2	0	1	0.83	PD+MQ	e	PSM
3836_CL_a	FlagBirAHaus6	P31751	AKT2	RAC-beta serine/threonine-protein kinase (EC 2.7.11.1) (Protein kinase Akt-2) (Protein kinase B beta) (PKB beta) (RAC-PK-beta)	0.727299	1|1	2	1	2	2|2	4	2	2	0	0.5	0.83	PD+MQ	e	PSM
3836_CL_a	FlagBirAHaus6	P31930	UQCRC1	Cytochrome b-c1 complex subunit 1, mitochondrial (Complex III subunit 1) (Core protein I) (Ubiquinol-cytochrome-c reductase complex core protein 1)	0.805255	7|3	10	5	2	3|2	5	2.5	2	0.16	2	0.52	PD+MQ	e	PSM
3836_CL_a	FlagBirAHaus6	P31942	HNRNPH3	Heterogeneous nuclear ribonucleoprotein H3 (hnRNP H3) (Heterogeneous nuclear ribonucleoprotein 2H9) (hnRNP 2H9)	0.920366	16|14	30	15	2	10|11	21	10.5	2	0	1.43	0.8	PD+MQ	e	PSM
3836_CL_a	FlagBirAHaus6	P31943	HNRNPH1	Heterogeneous nuclear ribonucleoprotein H (hnRNP H) [Cleaved into: Heterogeneous nuclear ribonucleoprotein H, N-terminally processed]	0.991467	34|20	54	27	2	17|14	31	15.5	2	0	1.74	0.77	PD+MQ	e	PSM
3836_CL_a	FlagBirAHaus6	P31946	YWHAB	14-3-3 protein beta/alpha (Protein 1054) (Protein kinase C inhibitor protein 1) (KCIP-1) [Cleaved into: 14-3-3 protein beta/alpha, N-terminally processed]	0.956519	2|6	8	4	2	6|6	12	6	2	0	0.67	0.83	PD+MQ	e	PSM
3836_CL_a	FlagBirAHaus6	P31948	STIP1	Stress-induced-phosphoprotein 1 (STI1) (Hsc70/Hsp90-organizing protein) (Hop) (Renal carcinoma antigen NY-REN-11) (Transformation-sensitive protein IEF SSP 3521)	0.956432	3|8	11	5.5	2	7|8	15	7.5	2	0	0.73	0.81	PD+MQ	e	PSM
3836_CL_a	FlagBirAHaus6	P31949	S100A11	Protein S100-A11 (Calgizzarin) (Metastatic lymph node gene 70 protein) (MLN 70) (Protein S100-C) (S100 calcium-binding protein A11) [Cleaved into: Protein S100-A11, N-terminally processed]	0.818045	1|1	2	1	2	1|2	3	1.5	2	0	0.67	0.83	PD+MQ	e	PSM
3836_CL_a	FlagBirAHaus6	P32119	PRDX2	Peroxiredoxin-2 (EC 1.11.1.24) (Natural killer cell-enhancing factor B) (NKEF-B) (PRP) (Thiol-specific antioxidant protein) (TSA) (Thioredoxin peroxidase 1) (Thioredoxin-dependent peroxide reductase 1) (Thioredoxin-dependent peroxiredoxin 2)	0.972935	6|3	9	4.5	2	3|3	6	3	2	0.01	1.5	0.67	PD+MQ	e	PSM
3836_CL_a	FlagBirAHaus6	P32322	PYCR1	Pyrroline-5-carboxylate reductase 1, mitochondrial (P5C reductase 1) (P5CR 1) (EC 1.5.1.2)	0.702089	6|6	12	6	2	6|4	10	5	2	0	1.2	0.78	PD+MQ	e	PSM
3836_CL_a	FlagBirAHaus6	P32969	RPL9; RPL9P7; RPL9P8; RPL9P9	60S ribosomal protein L9 (Large ribosomal subunit protein uL6)	0.964867	16|17	33	16.5	2	20|19	39	19.5	2	0	0.85	0.83	PD+MQ	e	PSM
3836_CL_a	FlagBirAHaus6	P33176	KIF5B	Kinesin-1 heavy chain (Conventional kinesin heavy chain) (Ubiquitous kinesin heavy chain) (UKHC)	0.944655	5|14	19	9.5	2	23|23	46	23	2	0	0.41	0.83	PD+MQ	e	PSM
3836_CL_a	FlagBirAHaus6	P33316	DUT	Deoxyuridine 5'-triphosphate nucleotidohydrolase, mitochondrial (dUTPase) (EC 3.6.1.23) (dUTP pyrophosphatase)	0.859147	6|6	12	6	2	7|8	15	7.5	2	0	0.8	0.83	PD+MQ	e	PSM
3836_CL_a	FlagBirAHaus6	P33778	H2BC3	Histone H2B type 1-B (H2B-clustered histone 3) (Histone H2B.1) (Histone H2B.f) (H2B/f)	0.987641	1|1	2	1	2	2|1	3	1.5	2	0	0.67	0.83	PD+MQ	e	PSM
3836_CL_a	FlagBirAHaus6	P33947	KDELR2	ER lumen protein-retaining receptor 2 (ERD2-like protein 1) (ELP-1) (KDEL endoplasmic reticulum protein retention receptor 2) (KDEL receptor 2)	0.615101	4|3	7	3.5	2	6|6	12	6	2	0	0.58	0.83	PD+MQ	e	PSM
3836_CL_a	FlagBirAHaus6	P33981	TTK	Dual specificity protein kinase TTK (EC 2.7.12.1) (Phosphotyrosine picked threonine-protein kinase) (PYT)	0.759692	1|2	3	1.5	2	4|2	6	3	2	0	0.5	0.83	PD+MQ	e	PSM
3836_CL_a	FlagBirAHaus6	P33991	MCM4	DNA replication licensing factor MCM4 (EC 3.6.4.12) (CDC21 homolog) (P1-CDC21)	0.944689	19|17	36	18	2	20|21	41	20.5	2	0	0.88	0.83	PD+MQ	e	PSM
3836_CL_a	FlagBirAHaus6	P33992	MCM5	DNA replication licensing factor MCM5 (EC 3.6.4.12) (CDC46 homolog) (P1-CDC46)	0.933964	29|23	52	26	2	19|19	38	19	2	0	1.37	0.82	PD+MQ	e	PSM
3836_CL_a	FlagBirAHaus6	P33993	MCM7	DNA replication licensing factor MCM7 (EC 3.6.4.12) (CDC47 homolog) (P1.1-MCM3)	0.95398	36|27	63	31.5	2	35|41	76	38	2	0	0.83	0.83	PD+MQ	e	PSM
3836_CL_a	FlagBirAHaus6	P34896	SHMT1	Serine hydroxymethyltransferase, cytosolic (SHMT) (EC 2.1.2.1) (Glycine hydroxymethyltransferase) (Serine methylase)	0.797502	1|1	2	1	2	1|1	2	1	2	0	1	0.83	PD+MQ	e	PSM
3836_CL_a	FlagBirAHaus6	P34897	SHMT2	Serine hydroxymethyltransferase, mitochondrial (SHMT) (EC 2.1.2.1) (Glycine hydroxymethyltransferase) (Serine methylase)	0.937991	7|6	13	6.5	2	2|1	3	1.5	2	0.82	4.33	0.05	PD+MQ	e	PSM
3836_CL_a	FlagBirAHaus6	P34932	HSPA4	Heat shock 70 kDa protein 4 (HSP70RY) (Heat shock 70-related protein APG-2)	0.963916	6|10	16	8	2	15|14	29	14.5	2	0	0.55	0.83	PD+MQ	e	PSM
3836_CL_a	FlagBirAHaus6	P35080	PFN2	Profilin-2 (Profilin II)	0.819707	2|2	4	2	2	1|1	2	1	2	0.09	2	0.55	PD+MQ	e	PSM
3836_CL_a	FlagBirAHaus6	P35221	CTNNA1	Catenin alpha-1 (Alpha E-catenin) (Cadherin-associated protein) (Renal carcinoma antigen NY-REN-13)	0.840736	2|2	4	2	2	1|2	3	1.5	2	0.02	1.33	0.66	PD+MQ	e	PSM
3836_CL_a	FlagBirAHaus6	P35222	CTNNB1	Catenin beta-1 (Beta-catenin)	0.8165	1|0	1	0.5	2	0|0	0	0	2	0	5	0.83	PD+MQ	e	PSM
3836_CL_a	FlagBirAHaus6	P35232	PHB	Prohibitin	0.916542	14|8	22	11	2	10|11	21	10.5	2	0	1.05	0.81	PD+MQ	e	PSM
3836_CL_a	FlagBirAHaus6	P35240	NF2	Merlin (Moesin-ezrin-radixin-like protein) (Neurofibromin-2) (Schwannomerlin) (Schwannomin)	0.586093	3|6	9	4.5	2	7|6	13	6.5	2	0	0.69	0.83	PD+MQ	e	PSM
3836_CL_a	FlagBirAHaus6	P35249	RFC4	Replication factor C subunit 4 (Activator 1 37 kDa subunit) (A1 37 kDa subunit) (Activator 1 subunit 4) (Replication factor C 37 kDa subunit) (RF-C 37 kDa subunit) (RFC37)	0.868367	1|6	7	3.5	2	6|6	12	6	2	0	0.58	0.83	PD+MQ	e	PSM
3836_CL_a	FlagBirAHaus6	P35250	RFC2	Replication factor C subunit 2 (Activator 1 40 kDa subunit) (A1 40 kDa subunit) (Activator 1 subunit 2) (Replication factor C 40 kDa subunit) (RF-C 40 kDa subunit) (RFC40)	0.866608	2|3	5	2.5	2	2|3	5	2.5	2	0	1	0.75	PD+MQ	e	PSM
3836_CL_a	FlagBirAHaus6	P35251	RFC1	Replication factor C subunit 1 (Activator 1 140 kDa subunit) (A1 140 kDa subunit) (Activator 1 large subunit) (Activator 1 subunit 1) (DNA-binding protein PO-GA) (Replication factor C 140 kDa subunit) (RF-C 140 kDa subunit) (RFC140) (Replication factor C large subunit)	0.882259	7|8	15	7.5	2	5|5	10	5	2	0	1.5	0.76	PD+MQ	e	PSM
3836_CL_a	FlagBirAHaus6	P35268	RPL22	60S ribosomal protein L22 (EBER-associated protein) (EAP) (Epstein-Barr virus small RNA-associated protein) (Heparin-binding protein HBp15) (Large ribosomal subunit protein eL22)	0.960562	3|2	5	2.5	2	3|2	5	2.5	2	0	1	0.75	PD+MQ	e	PSM
3836_CL_a	FlagBirAHaus6	P35568	IRS1	Insulin receptor substrate 1 (IRS-1)	0	1|1	2	1	2	2|2	4	2	2	0	0.5	0.83	PD+MQ	e	PSM
3836_CL_a	FlagBirAHaus6	P35579	MYH9	Myosin-9 (Cellular myosin heavy chain, type A) (Myosin heavy chain 9) (Myosin heavy chain, non-muscle IIa) (Non-muscle myosin heavy chain A) (NMMHC-A) (Non-muscle myosin heavy chain IIa) (NMMHC II-a) (NMMHC-IIA)	0.988366	65|236	301	150.5	2	101|75	176	88	2	0	1.71	0.82	PD+MQ	e	PSM
3836_CL_a	FlagBirAHaus6	P35580	MYH10	Myosin-10 (Cellular myosin heavy chain, type B) (Myosin heavy chain 10) (Myosin heavy chain, non-muscle IIb) (Non-muscle myosin heavy chain B) (NMMHC-B) (Non-muscle myosin heavy chain IIb) (NMMHC II-b) (NMMHC-IIB)	0.975302	13|81	94	47	2	19|7	26	13	2	0.5	3.62	0.23	PD+MQ	e	PSM
3836_CL_a	FlagBirAHaus6	P35606	COPB2	Coatomer subunit beta' (Beta'-coat protein) (Beta'-COP) (p102)	0.908492	7|6	13	6.5	2	4|9	13	6.5	2	0	1	0.8	PD+MQ	e	PSM
3836_CL_a	FlagBirAHaus6	P35610	SOAT1	Sterol O-acyltransferase 1 (EC 2.3.1.26) (Acyl-coenzyme A:cholesterol acyltransferase 1) (ACAT-1) (Cholesterol acyltransferase 1)	0.488858	3|1	4	2	2	0|0	0	0	2	0.49	20	0.25	PD+MQ	e	PSM
3836_CL_a	FlagBirAHaus6	P35611	ADD1	Alpha-adducin (Erythrocyte adducin subunit alpha)	0.863814	2|10	12	6	2	11|8	19	9.5	2	0	0.63	0.81	PD+MQ	e	PSM
3836_CL_a	FlagBirAHaus6	P35637	FUS	RNA-binding protein FUS (75 kDa DNA-pairing protein) (Oncogene FUS) (Oncogene TLS) (POMp75) (Translocated in liposarcoma protein)	0.981572	7|10	17	8.5	2	9|6	15	7.5	2	0	1.13	0.8	PD+MQ	e	PSM
3836_CL_a	FlagBirAHaus6	P35658	NUP214	Nuclear pore complex protein Nup214 (214 kDa nucleoporin) (Nucleoporin Nup214) (Protein CAN)	0.917989	73|78	151	75.5	2	51|38	89	44.5	2	0	1.7	0.83	PD+MQ	e	PSM
3836_CL_a	FlagBirAHaus6	P35659	DEK	Protein DEK	0.865554	1|1	2	1	2	0|1	1	0.5	2	0	2	0.83	PD+MQ	e	PSM
3836_CL_a	FlagBirAHaus6	P35908	KRT2	Keratin, type II cytoskeletal 2 epidermal (Cytokeratin-2e) (CK-2e) (Epithelial keratin-2e) (Keratin-2 epidermis) (Keratin-2e) (K2e) (Type-II keratin Kb2)	0.885627	2|2	4	2	2	2|1	3	1.5	2	0.02	1.33	0.66	PD+MQ	e	PSM
3836_CL_a	FlagBirAHaus6	P35998	PSMC2	26S proteasome regulatory subunit 7 (26S proteasome AAA-ATPase subunit RPT1) (Proteasome 26S subunit ATPase 2) (Protein MSS1)	0.949114	8|12	20	10	2	7|9	16	8	2	0	1.25	0.8	PD+MQ	e	PSM
3836_CL_a	FlagBirAHaus6	P36268	GGT2	Inactive glutathione hydrolase 2 (Gamma-glutamyltransferase 2) (Inactive gamma-glutamyltranspeptidase 2) (GGT 2)	0	1|1	2	1	2	1|1	2	1	2	0	1	0.83	PD+MQ	e	PSM
3836_CL_a	FlagBirAHaus6	P36404	ARL2	ADP-ribosylation factor-like protein 2	0.581399	5|4	9	4.5	2	3|2	5	2.5	2	0.02	1.8	0.66	PD+MQ	e	PSM
3836_CL_a	FlagBirAHaus6	P36406	TRIM23	E3 ubiquitin-protein ligase TRIM23 (EC 2.3.2.27) (ADP-ribosylation factor domain-containing protein 1) (GTP-binding protein ARD-1) (RING finger protein 46) (RING-type E3 ubiquitin transferase TRIM23) (Tripartite motif-containing protein 23)	0.308233	2|1	3	1.5	2	1|1	2	1	2	0.04	1.5	0.59	PD+MQ	e	PSM
3836_CL_a	FlagBirAHaus6	P36507	MAP2K2	Dual specificity mitogen-activated protein kinase kinase 2 (MAP kinase kinase 2) (MAPKK 2) (EC 2.7.12.2) (ERK activator kinase 2) (MAPK/ERK kinase 2) (MEK 2)	0.574891	2|2	4	2	2	2|3	5	2.5	2	0	0.8	0.83	PD+MQ	e	PSM
3836_CL_a	FlagBirAHaus6	P36542	ATP5F1C	ATP synthase subunit gamma, mitochondrial (ATP synthase F1 subunit gamma) (F-ATPase gamma subunit)	0.893069	9|8	17	8.5	2	9|7	16	8	2	0	1.06	0.81	PD+MQ	e	PSM
3836_CL_a	FlagBirAHaus6	P36551	CPOX	Oxygen-dependent coproporphyrinogen-III oxidase, mitochondrial (COX) (Coprogen oxidase) (Coproporphyrinogenase) (EC 1.3.3.3)	0.5453	1|0	1	0.5	2	0|0	0	0	2	0	5	0.83	PD+MQ	e	PSM
3836_CL_a	FlagBirAHaus6	P36578	RPL4	60S ribosomal protein L4 (60S ribosomal protein L1) (Large ribosomal subunit protein uL4)	0.978358	14|16	30	15	2	13|13	26	13	2	0	1.15	0.82	PD+MQ	e	PSM
3836_CL_a	FlagBirAHaus6	P36639	NUDT1	7,8-dihydro-8-oxoguanine triphosphatase (EC 3.6.1.55) (2-hydroxy-dATP diphosphatase) (EC 3.6.1.56) (8-oxo-dGTPase) (Nucleoside diphosphate-linked moiety X motif 1) (Nudix motif 1)	0.601149	3|1	4	2	2	3|3	6	3	2	0	0.67	0.83	PD+MQ	e	PSM
3836_CL_a	FlagBirAHaus6	P36776	LONP1	Lon protease homolog, mitochondrial (EC 3.4.21.53) (LONHs) (Lon protease-like protein) (LONP) (Mitochondrial ATP-dependent protease Lon) (Serine protease 15)	0.906492	4|1	5	2.5	2	0|0	0	0	2	0.5	25	0.23	PD+MQ	e	PSM
3836_CL_a	FlagBirAHaus6	P36915	GNL1	Guanine nucleotide-binding protein-like 1 (GTP-binding protein HSR1)	0.396916	5|5	10	5	2	4|4	8	4	2	0	1.25	0.77	PD+MQ	e	PSM
3836_CL_a	FlagBirAHaus6	P36957	DLST	Dihydrolipoyllysine-residue succinyltransferase component of 2-oxoglutarate dehydrogenase complex, mitochondrial (EC 2.3.1.61) (2-oxoglutarate dehydrogenase complex component E2) (OGDC-E2) (Dihydrolipoamide succinyltransferase component of 2-oxoglutarate dehydrogenase complex) (E2K)	0.88334	1|2	3	1.5	2	1|1	2	1	2	0.04	1.5	0.59	PD+MQ	e	PSM
3836_CL_a	FlagBirAHaus6	P37108	SRP14	Signal recognition particle 14 kDa protein (SRP14) (18 kDa Alu RNA-binding protein)	0.898407	1|1	2	1	2	2|1	3	1.5	2	0	0.67	0.83	PD+MQ	e	PSM
3836_CL_a	FlagBirAHaus6	P37198	NUP62	Nuclear pore glycoprotein p62 (62 kDa nucleoporin) (Nucleoporin Nup62)	0.789173	14|12	26	13	2	13|12	25	12.5	2	0	1.04	0.82	PD+MQ	e	PSM
3836_CL_a	FlagBirAHaus6	P37802	TAGLN2	Transgelin-2 (Epididymis tissue protein Li 7e) (SM22-alpha homolog)	0.959957	9|17	26	13	2	25|25	50	25	2	0	0.52	0.83	PD+MQ	e	PSM
3836_CL_a	FlagBirAHaus6	P37837	TALDO1	Transaldolase (EC 2.2.1.2)	0.841916	3|2	5	2.5	2	2|3	5	2.5	2	0	1	0.75	PD+MQ	e	PSM
3836_CL_a	FlagBirAHaus6	P38159	RBMX	RNA-binding motif protein, X chromosome (Glycoprotein p43) (Heterogeneous nuclear ribonucleoprotein G) (hnRNP G) [Cleaved into: RNA-binding motif protein, X chromosome, N-terminally processed]	0.96959	4|6	10	5	2	3|2	5	2.5	2	0.06	2	0.58	PD+MQ	e	PSM
3836_CL_a	FlagBirAHaus6	P38432	COIL	Coilin (p80-coilin)	0.871242	1|7	8	4	2	3|2	5	2.5	2	0.16	1.6	0.52	PD+MQ	e	PSM
3836_CL_a	FlagBirAHaus6	P38571	LIPA	Lysosomal acid lipase/cholesteryl ester hydrolase (Acid cholesteryl ester hydrolase) (LAL) (EC 3.1.1.13) (Cholesteryl esterase) (Lipase A) (Sterol esterase)	0.125442	1|1	2	1	2	0|1	1	0.5	2	0	2	0.83	PD+MQ	e	PSM
3836_CL_a	FlagBirAHaus6	P38606	ATP6V1A	V-type proton ATPase catalytic subunit A (V-ATPase subunit A) (EC 7.1.2.2) (V-ATPase 69 kDa subunit) (Vacuolar ATPase isoform VA68) (Vacuolar proton pump subunit alpha)	0.877144	1|10	11	5.5	2	12|15	27	13.5	2	0	0.41	0.83	PD+MQ	e	PSM
3836_CL_a	FlagBirAHaus6	P38646	HSPA9	Stress-70 protein, mitochondrial (75 kDa glucose-regulated protein) (GRP-75) (Heat shock 70 kDa protein 9) (Mortalin) (MOT) (Peptide-binding protein 74) (PBP74)	0.995061	10|21	31	15.5	2	19|20	39	19.5	2	0	0.79	0.83	PD+MQ	e	PSM
3836_CL_a	FlagBirAHaus6	P38919	EIF4A3	Eukaryotic initiation factor 4A-III (eIF-4A-III) (eIF4A-III) (EC 3.6.4.13) (ATP-dependent RNA helicase DDX48) (ATP-dependent RNA helicase eIF4A-3) (DEAD box protein 48) (Eukaryotic initiation factor 4A-like NUK-34) (Eukaryotic translation initiation factor 4A isoform 3) (Nuclear matrix protein 265) (NMP 265) (hNMP 265) [Cleaved into: Eukaryotic initiation factor 4A-III, N-terminally processed]	0.962454	19|11	30	15	2	13|13	26	13	2	0	1.15	0.81	PD+MQ	e	PSM
3836_CL_a	FlagBirAHaus6	P39019	RPS19	40S ribosomal protein S19 (Small ribosomal subunit protein eS19)	0.971124	3|3	6	3	2	1|1	2	1	2	0.27	3	0.44	PD+MQ	e	PSM
3836_CL_a	FlagBirAHaus6	P39023	RPL3	60S ribosomal protein L3 (HIV-1 TAR RNA-binding protein B) (TARBP-B) (Large ribosomal subunit protein uL3)	0.971252	14|19	33	16.5	2	21|17	38	19	2	0	0.87	0.83	PD+MQ	e	PSM
3836_CL_a	FlagBirAHaus6	P39210	MPV17	Protein Mpv17	0.308233	1|0	1	0.5	2	1|0	1	0.5	2	0	1	0.83	PD+MQ	e	PSM
3836_CL_a	FlagBirAHaus6	P39656	DDOST	Dolichyl-diphosphooligosaccharide--protein glycosyltransferase 48 kDa subunit (DDOST 48 kDa subunit) (Oligosaccharyl transferase 48 kDa subunit)	0.884959	9|6	15	7.5	2	8|6	14	7	2	0	1.07	0.8	PD+MQ	e	PSM
3836_CL_a	FlagBirAHaus6	P39748	FEN1	Flap endonuclease 1 (FEN-1) (EC 3.1.-.-) (DNase IV) (Flap structure-specific endonuclease 1) (Maturation factor 1) (MF1) (hFEN-1)	0.920365	10|10	20	10	2	12|12	24	12	2	0	0.83	0.83	PD+MQ	e	PSM
3836_CL_a	FlagBirAHaus6	P40227	CCT6A	T-complex protein 1 subunit zeta (TCP-1-zeta) (Acute morphine dependence-related protein 2) (CCT-zeta-1) (HTR3) (Tcp20)	0.97785	33|28	61	30.5	2	29|31	60	30	2	0	1.02	0.83	PD+MQ	e	PSM
3836_CL_a	FlagBirAHaus6	P40261	NNMT	Nicotinamide N-methyltransferase (EC 2.1.1.1)	0	4|3	7	3.5	2	3|3	6	3	2	0	1.17	0.75	PD+MQ	e	PSM
3836_CL_a	FlagBirAHaus6	P40306	PSMB10	Proteasome subunit beta type-10 (EC 3.4.25.1) (Low molecular mass protein 10) (Macropain subunit MECl-1) (Multicatalytic endopeptidase complex subunit MECl-1) (Proteasome MECl-1) (Proteasome subunit beta-2i)	0.125442	1|0	1	0.5	2	0|0	0	0	2	0	5	0.83	PD+MQ	e	PSM
3836_CL_a	FlagBirAHaus6	P40429	RPL13A	60S ribosomal protein L13a (23 kDa highly basic protein) (Large ribosomal subunit protein uL13)	0.954354	9|7	16	8	2	8|8	16	8	2	0	1	0.81	PD+MQ	e	PSM
3836_CL_a	FlagBirAHaus6	P40616	ARL1	ADP-ribosylation factor-like protein 1	0.766372	5|4	9	4.5	2	5|4	9	4.5	2	0	1	0.78	PD+MQ	e	PSM
3836_CL_a	FlagBirAHaus6	P40692	MLH1	DNA mismatch repair protein Mlh1 (MutL protein homolog 1)	0.676796	4|9	13	6.5	2	10|11	21	10.5	2	0	0.62	0.83	PD+MQ	e	PSM
3836_CL_a	FlagBirAHaus6	P40763	STAT3	Signal transducer and activator of transcription 3 (Acute-phase response factor)	0.857242	13|25	38	19	2	33|32	65	32.5	2	0	0.58	0.83	PD+MQ	e	PSM
3836_CL_a	FlagBirAHaus6	P40855	PEX19	Peroxisomal biogenesis factor 19 (33 kDa housekeeping protein) (Peroxin-19) (Peroxisomal farnesylated protein)	0.125442	1|1	2	1	2	1|1	2	1	2	0	1	0.83	PD+MQ	e	PSM
3836_CL_a	FlagBirAHaus6	P40937	RFC5	Replication factor C subunit 5 (Activator 1 36 kDa subunit) (A1 36 kDa subunit) (Activator 1 subunit 5) (Replication factor C 36 kDa subunit) (RF-C 36 kDa subunit) (RFC36)	0.793082	5|2	7	3.5	2	6|4	10	5	2	0	0.7	0.83	PD+MQ	e	PSM
3836_CL_a	FlagBirAHaus6	P40938	RFC3	Replication factor C subunit 3 (Activator 1 38 kDa subunit) (A1 38 kDa subunit) (Activator 1 subunit 3) (Replication factor C 38 kDa subunit) (RF-C 38 kDa subunit) (RFC38)	0.805466	2|2	4	2	2	1|2	3	1.5	2	0.02	1.33	0.66	PD+MQ	e	PSM
3836_CL_a	FlagBirAHaus6	P40939	HADHA	Trifunctional enzyme subunit alpha, mitochondrial (78 kDa gastrin-binding protein) (Monolysocardiolipin acyltransferase) (EC 2.3.1.-) (TP-alpha) [Includes: Long-chain enoyl-CoA hydratase (EC 4.2.1.17); Long chain 3-hydroxyacyl-CoA dehydrogenase (EC 1.1.1.211)]	0.919541	17|14	31	15.5	2	10|4	14	7	2	0.01	2.21	0.7	PD+MQ	e	PSM
3836_CL_a	FlagBirAHaus6	P41091	EIF2S3	Eukaryotic translation initiation factor 2 subunit 3 (EC 3.6.5.3) (Eukaryotic translation initiation factor 2 subunit gamma X) (eIF-2-gamma X) (eIF-2gX)	0.918968	9|9	18	9	2	4|4	8	4	2	0.04	2.25	0.62	PD+MQ	e	PSM
3836_CL_a	FlagBirAHaus6	P41208	CETN2	Centrin-2 (Caltractin isoform 1)	0.56433	3|2	5	2.5	2	2|2	4	2	2	0.01	1.25	0.71	PD+MQ	e	PSM
3836_CL_a	FlagBirAHaus6	P41212	ETV6	Transcription factor ETV6 (ETS translocation variant 6) (ETS-related protein Tel1) (Tel)	0.125442	1|0	1	0.5	2	0|0	0	0	2	0	5	0.83	PD+MQ	e	PSM
3836_CL_a	FlagBirAHaus6	P41214	EIF2D	Eukaryotic translation initiation factor 2D (eIF2d) (Hepatocellular carcinoma-associated antigen 56) (Ligatin)	0.397646	2|2	4	2	2	0|0	0	0	2	0.92	20	0.03	PD+MQ	e	PSM
3836_CL_a	FlagBirAHaus6	P41227	NAA10	N-alpha-acetyltransferase 10 (EC 2.3.1.255) (N-terminal acetyltransferase complex ARD1 subunit homolog A) (hARD1) (NatA catalytic subunit Naa10)	0.762302	5|4	9	4.5	2	3|2	5	2.5	2	0.02	1.8	0.66	PD+MQ	e	PSM
3836_CL_a	FlagBirAHaus6	P41240	CSK	Tyrosine-protein kinase CSK (EC 2.7.10.2) (C-Src kinase) (Protein-tyrosine kinase CYL)	0.125442	3|2	5	2.5	2	1|0	1	0.5	2	0.5	5	0.17	PD+MQ	e	PSM
3836_CL_a	FlagBirAHaus6	P41250	GARS1	Glycine--tRNA ligase (EC 6.1.1.14) (Diadenosine tetraphosphate synthetase) (Ap4A synthetase) (EC 2.7.7.-) (Glycyl-tRNA synthetase) (GlyRS) (Glycyl-tRNA synthetase 1)	0	21|17	38	19	2	17|20	37	18.5	2	0	1.03	0.82	PD+MQ	e	PSM
3836_CL_a	FlagBirAHaus6	P41252	IARS1	Isoleucine--tRNA ligase, cytoplasmic (EC 6.1.1.5) (Isoleucyl-tRNA synthetase) (IRS) (IleRS)	0.946283	30|28	58	29	2	25|26	51	25.5	2	0	1.14	0.83	PD+MQ	e	PSM
3836_CL_a	FlagBirAHaus6	P41567	EIF1	Eukaryotic translation initiation factor 1 (eIF1) (A121) (Protein translation factor SUI1 homolog) (Sui1iso1)	0.791181	3|1	4	2	2	0|0	0	0	2	0.49	20	0.25	PD+MQ	e	PSM
3836_CL_a	FlagBirAHaus6	P42025	ACTR1B	Beta-centractin (Actin-related protein 1B) (ARP1B)	0.837399	3|4	7	3.5	2	4|2	6	3	2	0	1.17	0.75	PD+MQ	e	PSM
3836_CL_a	FlagBirAHaus6	P42166	TMPO	Lamina-associated polypeptide 2, isoform alpha (Thymopoietin isoform alpha) (TP alpha) (Thymopoietin-related peptide isoform alpha) (TPRP isoform alpha) [Cleaved into: Thymopoietin (TP) (Splenin); Thymopentin (TP5)]	0.963735	1|4	5	2.5	2	4|5	9	4.5	2	0	0.56	0.83	PD+MQ	e	PSM
3836_CL_a	FlagBirAHaus6	P42167	TMPO	Lamina-associated polypeptide 2, isoforms beta/gamma (Thymopoietin, isoforms beta/gamma) (TP beta/gamma) (Thymopoietin-related peptide isoforms beta/gamma) (TPRP isoforms beta/gamma) [Cleaved into: Thymopoietin (TP) (Splenin); Thymopentin (TP5)]	0.963735	1|6	7	3.5	2	9|10	19	9.5	2	0	0.37	0.83	PD+MQ	e	PSM
3836_CL_a	FlagBirAHaus6	P42224	STAT1	Signal transducer and activator of transcription 1-alpha/beta (Transcription factor ISGF-3 components p91/p84)	0.794347	25|31	56	28	2	30|25	55	27.5	2	0	1.02	0.83	PD+MQ	e	PSM
3836_CL_a	FlagBirAHaus6	P42285	MTREX	Exosome RNA helicase MTR4 (EC 3.6.4.13) (ATP-dependent RNA helicase DOB1) (ATP-dependent RNA helicase SKIV2L2) (Superkiller viralicidic activity 2-like 2) (TRAMP-like complex helicase)	0	8|10	18	9	2	12|9	21	10.5	2	0	0.86	0.83	PD+MQ	e	PSM
3836_CL_a	FlagBirAHaus6	P42345	MTOR	Serine/threonine-protein kinase mTOR (EC 2.7.11.1) (FK506-binding protein 12-rapamycin complex-associated protein 1) (FKBP12-rapamycin complex-associated protein) (Mammalian target of rapamycin) (mTOR) (Mechanistic target of rapamycin) (Rapamycin and FKBP12 target 1) (Rapamycin target protein 1)	0.614131	1|1	2	1	2	0|0	0	0	2	0	10	0.83	PD+MQ	e	PSM
3836_CL_a	FlagBirAHaus6	P42356	PI4KA	Phosphatidylinositol 4-kinase alpha (PI4-kinase alpha) (PI4K-alpha) (PtdIns-4-kinase alpha) (EC 2.7.1.67) (Phosphatidylinositol 4-Kinase III alpha)	0.696375	1|2	3	1.5	2	0|0	0	0	2	0.46	15	0.3	PD+MQ	e	PSM
3836_CL_a	FlagBirAHaus6	P42677	RPS27	40S ribosomal protein S27 (Metallopan-stimulin 1) (MPS-1) (Small ribosomal subunit protein eS27)	0.956006	2|3	5	2.5	2	3|3	6	3	2	0	0.83	0.83	PD+MQ	e	PSM
3836_CL_a	FlagBirAHaus6	P42694	HELZ	Probable helicase with zinc finger domain (EC 3.6.4.-) (Down-regulated in human cancers protein)	0.631238	43|32	75	37.5	2	21|13	34	17	2	0	2.21	0.74	PD+MQ	e	PSM
3836_CL_a	FlagBirAHaus6	P42704	LRPPRC	Leucine-rich PPR motif-containing protein, mitochondrial (130 kDa leucine-rich protein) (LRP 130) (GP130)	0.965918	9|8	17	8.5	2	5|2	7	3.5	2	0.12	2.43	0.54	PD+MQ	e	PSM
3836_CL_a	FlagBirAHaus6	P42766	RPL35	60S ribosomal protein L35 (Large ribosomal subunit protein uL29)	0.947485	1|3	4	2	2	1|2	3	1.5	2	0.03	1.33	0.63	PD+MQ	e	PSM
3836_CL_a	FlagBirAHaus6	P43007	SLC1A4	Neutral amino acid transporter A (Alanine/serine/cysteine/threonine transporter 1) (ASCT-1) (SATT) (Solute carrier family 1 member 4)	0	2|1	3	1.5	2	1|1	2	1	2	0.04	1.5	0.59	PD+MQ	e	PSM
3836_CL_a	FlagBirAHaus6	P43243	MATR3	Matrin-3	0.973758	21|21	42	21	2	14|14	28	14	2	0	1.5	0.81	PD+MQ	e	PSM
3836_CL_a	FlagBirAHaus6	P43246	MSH2	DNA mismatch repair protein Msh2 (hMSH2) (MutS protein homolog 2)	0.855962	9|15	24	12	2	18|17	35	17.5	2	0	0.69	0.83	PD+MQ	e	PSM
3836_CL_a	FlagBirAHaus6	P43304	GPD2	Glycerol-3-phosphate dehydrogenase, mitochondrial (GPD-M) (GPDH-M) (EC 1.1.5.3) (mitohondrial glycerophosphate dehydrogenase gene) (mGDH) (mtGPD)	0.454273	1|0	1	0.5	2	0|1	1	0.5	2	0	1	0.83	PD+MQ	e	PSM
3836_CL_a	FlagBirAHaus6	P43307	SSR1	Translocon-associated protein subunit alpha (TRAP-alpha) (Signal sequence receptor subunit alpha) (SSR-alpha)	0.707598	2|2	4	2	2	0|0	0	0	2	0.92	20	0.03	PD+MQ	e	PSM
3836_CL_a	FlagBirAHaus6	P43355	MAGEA1	Melanoma-associated antigen 1 (Antigen MZ2-E) (Cancer/testis antigen 1.1) (CT1.1) (MAGE-1 antigen)	0.551821	4|3	7	3.5	2	2|2	4	2	2	0.03	1.75	0.64	PD+MQ	e	PSM
3836_CL_a	FlagBirAHaus6	P43358	MAGEA4	Melanoma-associated antigen 4 (Cancer/testis antigen 1.4) (CT1.4) (MAGE-4 antigen) (MAGE-41 antigen) (MAGE-X2 antigen)	0.611893	11|8	19	9.5	2	6|5	11	5.5	2	0	1.73	0.74	PD+MQ	e	PSM
3836_CL_a	FlagBirAHaus6	P43364	MAGEA11	Melanoma-associated antigen 11 (Cancer/testis antigen 1.11) (CT1.11) (MAGE-11 antigen)	0	1|0	1	0.5	2	0|0	0	0	2	0	5	0.83	PD+MQ	e	PSM
3836_CL_a	FlagBirAHaus6	P43487	RANBP1	Ran-specific GTPase-activating protein (Ran-binding protein 1) (RanBP1)	0.903117	5|5	10	5	2	5|5	10	5	2	0	1	0.83	PD+MQ	e	PSM
3836_CL_a	FlagBirAHaus6	P43490	NAMPT	Nicotinamide phosphoribosyltransferase (NAmPRTase) (Nampt) (EC 2.4.2.12) (Pre-B-cell colony-enhancing factor 1) (Pre-B cell-enhancing factor) (Visfatin)	0.831629	27|23	50	25	2	16|16	32	16	2	0	1.56	0.81	PD+MQ	e	PSM
3836_CL_a	FlagBirAHaus6	P43686	PSMC4	26S proteasome regulatory subunit 6B (26S proteasome AAA-ATPase subunit RPT3) (MB67-interacting protein) (MIP224) (Proteasome 26S subunit ATPase 4) (Tat-binding protein 7) (TBP-7)	0.927989	10|12	22	11	2	10|10	20	10	2	0	1.1	0.81	PD+MQ	e	PSM
3836_CL_a	FlagBirAHaus6	P43897	TSFM	Elongation factor Ts, mitochondrial (EF-Ts) (EF-TsMt)	0.705988	2|2	4	2	2	1|1	2	1	2	0.09	2	0.55	PD+MQ	e	PSM
3836_CL_a	FlagBirAHaus6	P45880	VDAC2	Voltage-dependent anion-selective channel protein 2 (VDAC-2) (hVDAC2) (Outer mitochondrial membrane protein porin 2)	0.90802	13|13	26	13	2	11|13	24	12	2	0	1.08	0.82	PD+MQ	e	PSM
3836_CL_a	FlagBirAHaus6	P45954	ACADSB	Short/branched chain specific acyl-CoA dehydrogenase, mitochondrial (SBCAD) (EC 1.3.8.5) (2-methyl branched chain acyl-CoA dehydrogenase) (2-MEBCAD) (2-methylbutyryl-coenzyme A dehydrogenase) (2-methylbutyryl-CoA dehydrogenase)	0.579701	2|0	2	1	2	0|0	0	0	2	0.46	10	0.3	PD+MQ	e	PSM
3836_CL_a	FlagBirAHaus6	P45974	USP5	Ubiquitin carboxyl-terminal hydrolase 5 (EC 3.4.19.12) (Deubiquitinating enzyme 5) (Isopeptidase T) (Ubiquitin thioesterase 5) (Ubiquitin-specific-processing protease 5)	0.796376	1|1	2	1	2	1|2	3	1.5	2	0	0.67	0.83	PD+MQ	e	PSM
3836_CL_a	FlagBirAHaus6	P45983	MAPK8	Mitogen-activated protein kinase 8 (MAP kinase 8) (MAPK 8) (EC 2.7.11.24) (JNK-46) (Stress-activated protein kinase 1c) (SAPK1c) (Stress-activated protein kinase JNK1) (c-Jun N-terminal kinase 1)	0.308233	1|0	1	0.5	2	0|0	0	0	2	0	5	0.83	PD+MQ	e	PSM
3836_CL_a	FlagBirAHaus6	P45985	MAP2K4	Dual specificity mitogen-activated protein kinase kinase 4 (MAP kinase kinase 4) (MAPKK 4) (EC 2.7.12.2) (JNK-activating kinase 1) (MAPK/ERK kinase 4) (MEK 4) (SAPK/ERK kinase 1) (SEK1) (Stress-activated protein kinase kinase 1) (SAPK kinase 1) (SAPKK-1) (SAPKK1) (c-Jun N-terminal kinase kinase 1) (JNKK)	0.57635	1|1	2	1	2	1|1	2	1	2	0	1	0.83	PD+MQ	e	PSM
3836_CL_a	FlagBirAHaus6	P46013	MKI67	Proliferation marker protein Ki-67 (Antigen identified by monoclonal antibody Ki-67) (Antigen KI-67) (Antigen Ki67)	0.957663	7|37	44	22	2	49|47	96	48	2	0	0.46	0.83	PD+MQ	e	PSM
3836_CL_a	FlagBirAHaus6	P46060	RANGAP1	Ran GTPase-activating protein 1 (RanGAP1)	0.94703	8|11	19	9.5	2	14|16	30	15	2	0	0.63	0.83	PD+MQ	e	PSM
3836_CL_a	FlagBirAHaus6	P46063	RECQL	ATP-dependent DNA helicase Q1 (EC 3.6.4.12) (DNA helicase, RecQ-like type 1) (RecQ1) (DNA-dependent ATPase Q1) (RecQ protein-like 1)	0.742091	6|9	15	7.5	2	12|11	23	11.5	2	0	0.65	0.83	PD+MQ	e	PSM
3836_CL_a	FlagBirAHaus6	P46108	CRK	Adapter molecule crk (Proto-oncogene c-Crk) (p38)	0.821405	1|6	7	3.5	2	14|12	26	13	2	0	0.27	0.83	PD+MQ	e	PSM
3836_CL_a	FlagBirAHaus6	P46109	CRKL	Crk-like protein	0.858062	3|8	11	5.5	2	13|13	26	13	2	0	0.42	0.83	PD+MQ	e	PSM
3836_CL_a	FlagBirAHaus6	P46379	BAG6	Large proline-rich protein BAG6 (BAG family molecular chaperone regulator 6) (BCL2-associated athanogene 6) (BAG-6) (HLA-B-associated transcript 3) (Protein G3) (Protein Scythe)	0.846968	2|1	3	1.5	2	1|1	2	1	2	0.04	1.5	0.59	PD+MQ	e	PSM
3836_CL_a	FlagBirAHaus6	P46459	NSF	Vesicle-fusing ATPase (EC 3.6.4.6) (N-ethylmaleimide-sensitive fusion protein) (NEM-sensitive fusion protein) (Vesicular-fusion protein NSF)	0.796096	7|4	11	5.5	2	6|4	10	5	2	0	1.1	0.78	PD+MQ	e	PSM
3836_CL_a	FlagBirAHaus6	P46734	MAP2K3	Dual specificity mitogen-activated protein kinase kinase 3 (MAP kinase kinase 3) (MAPKK 3) (EC 2.7.12.2) (MAPK/ERK kinase 3) (MEK 3) (Stress-activated protein kinase kinase 2) (SAPK kinase 2) (SAPKK-2) (SAPKK2)	0.492991	3|4	7	3.5	2	4|3	7	3.5	2	0	1	0.77	PD+MQ	e	PSM
3836_CL_a	FlagBirAHaus6	P46776	RPL27A	60S ribosomal protein L27a (Large ribosomal subunit protein uL15)	0.961122	4|1	5	2.5	2	3|2	5	2.5	2	0	1	0.72	PD+MQ	e	PSM
3836_CL_a	FlagBirAHaus6	P46777	RPL5	60S ribosomal protein L5 (Large ribosomal subunit protein uL18)	0.964858	9|6	15	7.5	2	7|8	15	7.5	2	0	1	0.8	PD+MQ	e	PSM
3836_CL_a	FlagBirAHaus6	P46778	RPL21	60S ribosomal protein L21 (Large ribosomal subunit protein eL21)	0.950316	7|9	16	8	2	7|7	14	7	2	0	1.14	0.8	PD+MQ	e	PSM
3836_CL_a	FlagBirAHaus6	P46779	RPL28	60S ribosomal protein L28 (Large ribosomal subunit protein eL28)	0.941715	2|1	3	1.5	2	2|1	3	1.5	2	0.01	1	0.68	PD+MQ	e	PSM
3836_CL_a	FlagBirAHaus6	P46781	RPS9	40S ribosomal protein S9 (Small ribosomal subunit protein uS4)	0.966958	16|15	31	15.5	2	11|9	20	10	2	0	1.55	0.8	PD+MQ	e	PSM
3836_CL_a	FlagBirAHaus6	P46782	RPS5	40S ribosomal protein S5 (Small ribosomal subunit protein uS7) [Cleaved into: 40S ribosomal protein S5, N-terminally processed]	0.954486	4|2	6	3	2	1|1	2	1	2	0.32	3	0.42	PD+MQ	e	PSM
3836_CL_a	FlagBirAHaus6	P46783	RPS10	40S ribosomal protein S10 (Small ribosomal subunit protein eS10)	0.96723	7|6	13	6.5	2	4|2	6	3	2	0.05	2.17	0.59	PD+MQ	e	PSM
3836_CL_a	FlagBirAHaus6	P46821	MAP1B	Microtubule-associated protein 1B (MAP-1B) [Cleaved into: MAP1B heavy chain; MAP1 light chain LC1]	0.954343	15|41	56	28	2	50|44	94	47	2	0	0.6	0.83	PD+MQ	e	PSM
3836_CL_a	FlagBirAHaus6	P46934	NEDD4	E3 ubiquitin-protein ligase NEDD4 (EC 2.3.2.26) (Cell proliferation-inducing gene 53 protein) (HECT-type E3 ubiquitin transferase NEDD4) (Neural precursor cell expressed developmentally down-regulated protein 4) (NEDD-4)	0.397646	2|1	3	1.5	2	1|3	4	2	2	0	0.75	0.83	PD+MQ	e	PSM
3836_CL_a	FlagBirAHaus6	P46937	YAP1	Transcriptional coactivator YAP1 (Yes-associated protein 1) (Protein yorkie homolog) (Yes-associated protein YAP65 homolog)	0.738776	1|6	7	3.5	2	10|12	22	11	2	0	0.32	0.83	PD+MQ	e	PSM
3836_CL_a	FlagBirAHaus6	P46939	UTRN	Utrophin (Dystrophin-related protein 1) (DRP-1)	0.828749	7|20	27	13.5	2	31|24	55	27.5	2	0	0.49	0.83	PD+MQ	e	PSM
3836_CL_a	FlagBirAHaus6	P46940	IQGAP1	Ras GTPase-activating-like protein IQGAP1 (p195)	0.933906	29|31	60	30	2	20|14	34	17	2	0	1.76	0.81	PD+MQ	e	PSM
3836_CL_a	FlagBirAHaus6	P46977	STT3A	Dolichyl-diphosphooligosaccharide--protein glycosyltransferase subunit STT3A (Oligosaccharyl transferase subunit STT3A) (STT3-A) (EC 2.4.99.18) (B5) (Integral membrane protein 1) (Transmembrane protein TMC)	0.739871	7|6	13	6.5	2	8|5	13	6.5	2	0	1	0.8	PD+MQ	e	PSM
3836_CL_a	FlagBirAHaus6	P47755	CAPZA2	F-actin-capping protein subunit alpha-2 (CapZ alpha-2)	0.906962	4|5	9	4.5	2	6|5	11	5.5	2	0	0.82	0.83	PD+MQ	e	PSM
3836_CL_a	FlagBirAHaus6	P47756	CAPZB	F-actin-capping protein subunit beta (CapZ beta)	0.937847	7|11	18	9	2	14|10	24	12	2	0	0.75	0.83	PD+MQ	e	PSM
3836_CL_a	FlagBirAHaus6	P47813	EIF1AX	Eukaryotic translation initiation factor 1A, X-chromosomal (eIF-1A X isoform) (Eukaryotic translation initiation factor 4C) (eIF-4C)	0.908008	1|1	2	1	2	0|0	0	0	2	0	10	0.83	PD+MQ	e	PSM
3836_CL_a	FlagBirAHaus6	P47893	OR3A2	Olfactory receptor 3A2 (Olfactory receptor 17-228) (OR17-228) (Olfactory receptor OR17-14)	0	1|1	2	1	2	1|1	2	1	2	0	1	0.83	PD+MQ	e	PSM
3836_CL_a	FlagBirAHaus6	P47897	QARS1	Glutamine--tRNA ligase (EC 6.1.1.18) (Glutaminyl-tRNA synthetase) (GlnRS)	0.932897	11|16	27	13.5	2	20|22	42	21	2	0	0.64	0.83	PD+MQ	e	PSM
3836_CL_a	FlagBirAHaus6	P47914	RPL29	60S ribosomal protein L29 (Cell surface heparin-binding protein HIP) (Large ribosomal subunit protein eL29)	0.946178	3|3	6	3	2	4|3	7	3.5	2	0	0.86	0.83	PD+MQ	e	PSM
3836_CL_a	FlagBirAHaus6	P48047	ATP5PO	ATP synthase subunit O, mitochondrial (ATP synthase peripheral stalk subunit OSCP) (Oligomycin sensitivity conferral protein) (OSCP)	0.865374	4|2	6	3	2	2|0	2	1	2	0.3	3	0.43	PD+MQ	e	PSM
3836_CL_a	FlagBirAHaus6	P48059	LIMS1	LIM and senescent cell antigen-like-containing domain protein 1 (Particularly interesting new Cys-His protein 1) (PINCH-1) (Renal carcinoma antigen NY-REN-48)	0.125442	1|2	3	1.5	2	0|0	0	0	2	0.46	15	0.3	PD+MQ	e	PSM
3836_CL_a	FlagBirAHaus6	P48200	IREB2	Iron-responsive element-binding protein 2 (IRE-BP 2) (Iron regulatory protein 2) (IRP2)	0	1|0	1	0.5	2	1|2	3	1.5	2	0	0.33	0.83	PD+MQ	e	PSM
3836_CL_a	FlagBirAHaus6	P48444	ARCN1	Coatomer subunit delta (Archain) (Delta-coat protein) (Delta-COP)	0.918979	7|10	17	8.5	2	9|10	19	9.5	2	0	0.89	0.81	PD+MQ	e	PSM
3836_CL_a	FlagBirAHaus6	P48507	GCLM	Glutamate--cysteine ligase regulatory subunit (GCS light chain) (Gamma-ECS regulatory subunit) (Gamma-glutamylcysteine synthetase regulatory subunit) (Glutamate--cysteine ligase modifier subunit)	0.550435	5|2	7	3.5	2	1|0	1	0.5	2	0.66	7	0.1	PD+MQ	e	PSM
3836_CL_a	FlagBirAHaus6	P48556	PSMD8	26S proteasome non-ATPase regulatory subunit 8 (26S proteasome regulatory subunit RPN12) (26S proteasome regulatory subunit S14) (p31)	0.841071	2|4	6	3	2	6|9	15	7.5	2	0	0.4	0.83	PD+MQ	e	PSM
3836_CL_a	FlagBirAHaus6	P48634	PRRC2A	Protein PRRC2A (HLA-B-associated transcript 2) (Large proline-rich protein BAT2) (Proline-rich and coiled-coil-containing protein 2A) (Protein G2)	0.910893	2|3	5	2.5	2	11|7	18	9	2	0	0.28	0.83	PD+MQ	e	PSM
3836_CL_a	FlagBirAHaus6	P48637	GSS	Glutathione synthetase (GSH synthetase) (GSH-S) (EC 6.3.2.3) (Glutathione synthase)	0.412851	1|0	1	0.5	2	0|0	0	0	2	0	5	0.83	PD+MQ	e	PSM
3836_CL_a	FlagBirAHaus6	P48643	CCT5	T-complex protein 1 subunit epsilon (TCP-1-epsilon) (CCT-epsilon)	0.98192	21|24	45	22.5	2	28|28	56	28	2	0	0.8	0.83	PD+MQ	e	PSM
3836_CL_a	FlagBirAHaus6	P48651	PTDSS1	Phosphatidylserine synthase 1 (PSS-1) (PtdSer synthase 1) (EC 2.7.8.29) (Serine-exchange enzyme I)	0.501883	1|0	1	0.5	2	2|0	2	1	2	0	0.5	0.83	PD+MQ	e	PSM
3836_CL_a	FlagBirAHaus6	P48681	NES	Nestin	0.802639	11|7	18	9	2	0|0	0	0	2	1	90	0	PD+MQ	e	PSM
3836_CL_a	FlagBirAHaus6	P48729	CSNK1A1	Casein kinase I isoform alpha (CKI-alpha) (EC 2.7.11.1) (CK1)	0.716662	1|2	3	1.5	2	3|1	4	2	2	0	0.75	0.83	PD+MQ	e	PSM
3836_CL_a	FlagBirAHaus6	P48730	CSNK1D	Casein kinase I isoform delta (CKI-delta) (CKId) (EC 2.7.11.1) (Tau-protein kinase CSNK1D) (EC 2.7.11.26)	0.541857	2|2	4	2	2	3|4	7	3.5	2	0	0.57	0.83	PD+MQ	e	PSM
3836_CL_a	FlagBirAHaus6	P48735	IDH2	Isocitrate dehydrogenase [NADP], mitochondrial (IDH) (EC 1.1.1.42) (ICD-M) (IDP) (NADP(+)-specific ICDH) (Oxalosuccinate decarboxylase)	0.745651	6|3	9	4.5	2	3|1	4	2	2	0.2	2.25	0.46	PD+MQ	e	PSM
3836_CL_a	FlagBirAHaus6	P48739	PITPNB	Phosphatidylinositol transfer protein beta isoform (PI-TP-beta) (PtdIns transfer protein beta) (PtdInsTP beta)	0.451197	2|1	3	1.5	2	0|0	0	0	2	0.46	15	0.3	PD+MQ	e	PSM
3836_CL_a	FlagBirAHaus6	P48960	ADGRE5	Adhesion G protein-coupled receptor E5 (Leukocyte antigen CD97) (CD antigen CD97) [Cleaved into: Adhesion G protein-coupled receptor E5 subunit alpha; Adhesion G protein-coupled receptor E5 subunit beta]	0	1|1	2	1	2	0|0	0	0	2	0	10	0.83	PD+MQ	e	PSM
3836_CL_a	FlagBirAHaus6	P49005	POLD2	DNA polymerase delta subunit 2 (DNA polymerase delta subunit p50)	0.583809	3|3	6	3	2	2|2	4	2	2	0.01	1.5	0.67	PD+MQ	e	PSM
3836_CL_a	FlagBirAHaus6	P49023	PXN	Paxillin	0.745651	3|10	13	6.5	2	16|14	30	15	2	0	0.43	0.83	PD+MQ	e	PSM
3836_CL_a	FlagBirAHaus6	P49184	DNASE1L1	Deoxyribonuclease-1-like 1 (EC 3.1.21.-) (DNase X) (Deoxyribonuclease I-like 1) (DNase I-like 1) (Muscle-specific DNase I-like) (XIB)	0.397646	1|0	1	0.5	2	0|0	0	0	2	0	5	0.83	PD+MQ	e	PSM
3836_CL_a	FlagBirAHaus6	P49207	RPL34	60S ribosomal protein L34 (Large ribosomal subunit protein eL34)	0.907679	1|2	3	1.5	2	1|1	2	1	2	0.04	1.5	0.59	PD+MQ	e	PSM
3836_CL_a	FlagBirAHaus6	P49257	LMAN1	Protein ERGIC-53 (ER-Golgi intermediate compartment 53 kDa protein) (Gp58) (Intracellular mannose-specific lectin MR60) (Lectin mannose-binding 1)	0.676376	3|2	5	2.5	2	2|2	4	2	2	0.01	1.25	0.71	PD+MQ	e	PSM
3836_CL_a	FlagBirAHaus6	P49321	NASP	Nuclear autoantigenic sperm protein (NASP)	0.956625	1|29	30	15	2	42|43	85	42.5	2	0	0.35	0.83	PD+MQ	e	PSM
3836_CL_a	FlagBirAHaus6	P49327	FASN	Fatty acid synthase (EC 2.3.1.85) (Type I fatty acid synthase) [Includes: [Acyl-carrier-protein] S-acetyltransferase (EC 2.3.1.38); [Acyl-carrier-protein] S-malonyltransferase (EC 2.3.1.39); 3-oxoacyl-[acyl-carrier-protein] synthase (EC 2.3.1.41); 3-oxoacyl-[acyl-carrier-protein] reductase (EC 1.1.1.100); 3-hydroxyacyl-[acyl-carrier-protein] dehydratase (EC 4.2.1.59); Enoyl-[acyl-carrier-protein]…	0.983033	81|210	291	145.5	2	320|313	633	316.5	2	0	0.46	0.83	PD+MQ	e	PSM
3836_CL_a	FlagBirAHaus6	P49368	CCT3	T-complex protein 1 subunit gamma (TCP-1-gamma) (CCT-gamma) (hTRiC5)	0.974835	24|24	48	24	2	27|22	49	24.5	2	0	0.98	0.83	PD+MQ	e	PSM
3836_CL_a	FlagBirAHaus6	P49406	MRPL19	39S ribosomal protein L19, mitochondrial (L19mt) (MRP-L19) (39S ribosomal protein L15, mitochondrial) (L15mt) (MRP-L15) (Mitochondrial large ribosomal subunit protein bL19m)	0.69496	1|0	1	0.5	2	1|1	2	1	2	0	0.5	0.83	PD+MQ	e	PSM
3836_CL_a	FlagBirAHaus6	P49411	TUFM	Elongation factor Tu, mitochondrial (EF-Tu) (P43)	0.962337	19|15	34	17	2	15|13	28	14	2	0	1.21	0.82	PD+MQ	e	PSM
3836_CL_a	FlagBirAHaus6	P49419	ALDH7A1	Alpha-aminoadipic semialdehyde dehydrogenase (Alpha-AASA dehydrogenase) (EC 1.2.1.31) (Aldehyde dehydrogenase family 7 member A1) (EC 1.2.1.3) (Antiquitin-1) (Betaine aldehyde dehydrogenase) (EC 1.2.1.8) (Delta1-piperideine-6-carboxylate dehydrogenase) (P6c dehydrogenase)	0.836912	9|4	13	6.5	2	6|7	13	6.5	2	0	1	0.79	PD+MQ	e	PSM
3836_CL_a	FlagBirAHaus6	P49441	INPP1	Inositol polyphosphate 1-phosphatase (IPP) (IPPase) (EC 3.1.3.57)	0.125442	1|0	1	0.5	2	0|0	0	0	2	0	5	0.83	PD+MQ	e	PSM
3836_CL_a	FlagBirAHaus6	P49458	SRP9	Signal recognition particle 9 kDa protein (SRP9)	0.814033	2|2	4	2	2	2|2	4	2	2	0	1	0.83	PD+MQ	e	PSM
3836_CL_a	FlagBirAHaus6	P49588	AARS1	Alanine--tRNA ligase, cytoplasmic (EC 6.1.1.7) (Alanyl-tRNA synthetase) (AlaRS) (Renal carcinoma antigen NY-REN-42)	0.88536	3|6	9	4.5	2	9|7	16	8	2	0	0.56	0.83	PD+MQ	e	PSM
3836_CL_a	FlagBirAHaus6	P49591	SARS1	Serine--tRNA ligase, cytoplasmic (EC 6.1.1.11) (Seryl-tRNA synthetase) (SerRS) (Seryl-tRNA(Ser/Sec) synthetase)	0.6844	5|6	11	5.5	2	6|5	11	5.5	2	0	1	0.79	PD+MQ	e	PSM
3836_CL_a	FlagBirAHaus6	P49593	PPM1F	Protein phosphatase 1F (EC 3.1.3.16) (Ca(2+)/calmodulin-dependent protein kinase phosphatase) (CaM-kinase phosphatase) (CaMKPase) (Partner of PIX 2) (Protein fem-2 homolog) (hFem-2)	0.421712	9|6	15	7.5	2	1|0	1	0.5	2	1	15	0	PD+MQ	e	PSM
3836_CL_a	FlagBirAHaus6	P49642	PRIM1	DNA primase small subunit (EC 2.7.7.-) (DNA primase 49 kDa subunit) (p49)	0.308233	4|3	7	3.5	2	0|0	0	0	2	0.99	35	0	PD+MQ	e	PSM
3836_CL_a	FlagBirAHaus6	P49643	PRIM2	DNA primase large subunit (DNA primase 58 kDa subunit) (p58)	0.76732	2|3	5	2.5	2	4|4	8	4	2	0	0.62	0.83	PD+MQ	e	PSM
3836_CL_a	FlagBirAHaus6	P49674	CSNK1E	Casein kinase I isoform epsilon (CKI-epsilon) (CKIe) (EC 2.7.11.1)	0.693781	2|3	5	2.5	2	1|3	4	2	2	0.01	1.25	0.71	PD+MQ	e	PSM
3836_CL_a	FlagBirAHaus6	P49736	MCM2	DNA replication licensing factor MCM2 (EC 3.6.4.12) (Minichromosome maintenance protein 2 homolog) (Nuclear protein BM28)	0.940394	20|16	36	18	2	14|11	25	12.5	2	0	1.44	0.81	PD+MQ	e	PSM
3836_CL_a	FlagBirAHaus6	P49750	YLPM1	YLP motif-containing protein 1 (Nuclear protein ZAP3) (ZAP113)	0.901476	17|22	39	19.5	2	24|21	45	22.5	2	0	0.87	0.83	PD+MQ	e	PSM
3836_CL_a	FlagBirAHaus6	P49755	TMED10	Transmembrane emp24 domain-containing protein 10 (Protein TMED10) (21 kDa transmembrane-trafficking protein) (S31I125) (S31III125) (Tmp-21-I) (Transmembrane protein Tmp21) (p23) (p24 family protein delta-1) (p24delta1) (p24delta)	0.709404	3|3	6	3	2	3|2	5	2.5	2	0	1.2	0.74	PD+MQ	e	PSM
3836_CL_a	FlagBirAHaus6	P49756	RBM25	RNA-binding protein 25 (Arg/Glu/Asp-rich protein of 120 kDa) (RED120) (Protein S164) (RNA-binding motif protein 25) (RNA-binding region-containing protein 7)	0.927377	7|8	15	7.5	2	9|7	16	8	2	0	0.94	0.83	PD+MQ	e	PSM
3836_CL_a	FlagBirAHaus6	P49757	NUMB	Protein numb homolog (h-Numb) (Protein S171)	0.62609	1|5	6	3	2	10|6	16	8	2	0	0.38	0.83	PD+MQ	e	PSM
3836_CL_a	FlagBirAHaus6	P49759	CLK1	Dual specificity protein kinase CLK1 (EC 2.7.12.1) (CDC-like kinase 1)	0.661441	1|0	1	0.5	2	0|0	0	0	2	0	5	0.83	PD+MQ	e	PSM
3836_CL_a	FlagBirAHaus6	P49770	EIF2B2	Translation initiation factor eIF-2B subunit beta (S20I15) (S20III15) (eIF-2B GDP-GTP exchange factor subunit beta)	0.557955	1|0	1	0.5	2	0|1	1	0.5	2	0	1	0.83	PD+MQ	e	PSM
3836_CL_a	FlagBirAHaus6	P49773	HINT1	Histidine triad nucleotide-binding protein 1 (EC 3.-.-.-) (Adenosine 5'-monophosphoramidase) (Protein kinase C inhibitor 1) (Protein kinase C-interacting protein 1) (PKCI-1)	0.761791	3|2	5	2.5	2	4|6	10	5	2	0	0.5	0.83	PD+MQ	e	PSM
3836_CL_a	FlagBirAHaus6	P49790	NUP153	Nuclear pore complex protein Nup153 (153 kDa nucleoporin) (Nucleoporin Nup153)	0.916859	12|7	19	9.5	2	15|9	24	12	2	0	0.79	0.83	PD+MQ	e	PSM
3836_CL_a	FlagBirAHaus6	P49792	RANBP2	E3 SUMO-protein ligase RanBP2 (EC 2.3.2.-) (358 kDa nucleoporin) (Nuclear pore complex protein Nup358) (Nucleoporin Nup358) (Ran-binding protein 2) (RanBP2) (p270)	0.959096	30|49	79	39.5	2	52|51	103	51.5	2	0	0.77	0.83	PD+MQ	e	PSM
3836_CL_a	FlagBirAHaus6	P49840	GSK3A	Glycogen synthase kinase-3 alpha (GSK-3 alpha) (EC 2.7.11.26) (Serine/threonine-protein kinase GSK3A) (EC 2.7.11.1)	0.518371	3|1	4	2	2	1|0	1	0.5	2	0.33	4	0.4	PD+MQ	e	PSM
3836_CL_a	FlagBirAHaus6	P49841	GSK3B	Glycogen synthase kinase-3 beta (GSK-3 beta) (EC 2.7.11.26) (Serine/threonine-protein kinase GSK3B) (EC 2.7.11.1)	0.125442	4|4	8	4	2	5|4	9	4.5	2	0	0.89	0.83	PD+MQ	e	PSM
3836_CL_a	FlagBirAHaus6	P49915	GMPS	GMP synthase [glutamine-hydrolyzing] (EC 6.3.5.2) (GMP synthetase) (Glutamine amidotransferase)	0.883787	12|14	26	13	2	13|12	25	12.5	2	0	1.04	0.82	PD+MQ	e	PSM
3836_CL_a	FlagBirAHaus6	P49916	LIG3	DNA ligase 3 (EC 6.5.1.1) (DNA ligase III) (Polydeoxyribonucleotide synthase [ATP] 3)	0.762081	2|4	6	3	2	6|2	8	4	2	0	0.75	0.83	PD+MQ	e	PSM
3836_CL_a	FlagBirAHaus6	P49959	MRE11	Double-strand break repair protein MRE11 (EC 3.1.-.-) (Double-strand break repair protein MRE11A) (Meiotic recombination 11 homolog 1) (MRE11 homolog 1) (Meiotic recombination 11 homolog A) (MRE11 homolog A)	0.930783	11|23	34	17	2	34|27	61	30.5	2	0	0.56	0.83	PD+MQ	e	PSM
3836_CL_a	FlagBirAHaus6	P50213	IDH3A	Isocitrate dehydrogenase [NAD] subunit alpha, mitochondrial (EC 1.1.1.41) (Isocitric dehydrogenase subunit alpha) (NAD(+)-specific ICDH subunit alpha)	0.8089	4|2	6	3	2	1|0	1	0.5	2	0.62	6	0.13	PD+MQ	e	PSM
3836_CL_a	FlagBirAHaus6	P50281	MMP14	Matrix metalloproteinase-14 (MMP-14) (EC 3.4.24.80) (MMP-X1) (Membrane-type matrix metalloproteinase 1) (MT-MMP 1) (MTMMP1) (Membrane-type-1 matrix metalloproteinase) (MT1-MMP) (MT1MMP)	0	3|1	4	2	2	1|1	2	1	2	0.13	2	0.53	PD+MQ	e	PSM
3836_CL_a	FlagBirAHaus6	P50395	GDI2	Rab GDP dissociation inhibitor beta (Rab GDI beta) (Guanosine diphosphate dissociation inhibitor 2) (GDI-2)	0.918624	3|2	5	2.5	2	0|1	1	0.5	2	0.5	5	0.17	PD+MQ	e	PSM
3836_CL_a	FlagBirAHaus6	P50402	EMD	Emerin	0.91239	3|5	8	4	2	4|7	11	5.5	2	0	0.73	0.83	PD+MQ	e	PSM
3836_CL_a	FlagBirAHaus6	P50454	SERPINH1	Serpin H1 (47 kDa heat shock protein) (Arsenic-transactivated protein 3) (AsTP3) (Cell proliferation-inducing gene 14 protein) (Collagen-binding protein) (Colligin) (Rheumatoid arthritis-related antigen RA-A47)	0.919997	36|26	62	31	2	32|32	64	32	2	0	0.97	0.83	PD+MQ	e	PSM
3836_CL_a	FlagBirAHaus6	P50479	PDLIM4	PDZ and LIM domain protein 4 (LIM protein RIL) (Reversion-induced LIM protein)	0.552511	4|9	13	6.5	2	14|15	29	14.5	2	0	0.45	0.83	PD+MQ	e	PSM
3836_CL_a	FlagBirAHaus6	P50548	ERF	ETS domain-containing transcription factor ERF (Ets2 repressor factor) (PE-2)	0	1|1	2	1	2	2|2	4	2	2	0	0.5	0.83	PD+MQ	e	PSM
3836_CL_a	FlagBirAHaus6	P50552	VASP	Vasodilator-stimulated phosphoprotein (VASP)	0.537602	3|4	7	3.5	2	5|4	9	4.5	2	0	0.78	0.83	PD+MQ	e	PSM
3836_CL_a	FlagBirAHaus6	P50570	DNM2	Dynamin-2 (EC 3.6.5.5)	0.831785	10|6	16	8	2	5|2	7	3.5	2	0.21	2.29	0.46	PD+MQ	e	PSM
3836_CL_a	FlagBirAHaus6	P50579	METAP2	Methionine aminopeptidase 2 (MAP 2) (MetAP 2) (EC 3.4.11.18) (Initiation factor 2-associated 67 kDa glycoprotein) (p67) (p67eIF2) (Peptidase M)	0.468186	3|3	6	3	2	3|3	6	3	2	0	1	0.83	PD+MQ	e	PSM
3836_CL_a	FlagBirAHaus6	P50583	NUDT2	Bis(5'-nucleosyl)-tetraphosphatase [asymmetrical] (EC 3.6.1.17) (Diadenosine 5',5'''-P1,P4-tetraphosphate asymmetrical hydrolase) (Ap4A hydrolase) (Ap4Aase) (Diadenosine tetraphosphatase) (Nucleoside diphosphate-linked moiety X motif 2) (Nudix motif 2)	0	1|2	3	1.5	2	4|4	8	4	2	0	0.38	0.83	PD+MQ	e	PSM
3836_CL_a	FlagBirAHaus6	P50747	HLCS	Biotin--protein ligase (EC 6.3.4.-) (Biotin apo-protein ligase) [Includes: Biotin--[methylmalonyl-CoA-carboxytransferase] ligase (EC 6.3.4.9); Biotin--[propionyl-CoA-carboxylase [ATP-hydrolyzing]] ligase (EC 6.3.4.10) (Holocarboxylase synthetase) (HCS); Biotin--[methylcrotonoyl-CoA-carboxylase] ligase (EC 6.3.4.11); Biotin--[acetyl-CoA-carboxylase] ligase (EC 6.3.4.15)]	0.708254	1|0	1	0.5	2	0|1	1	0.5	2	0	1	0.83	PD+MQ	e	PSM
3836_CL_a	FlagBirAHaus6	P50749	RASSF2	Ras association domain-containing protein 2	0	1|1	2	1	2	4|2	6	3	2	0	0.33	0.83	PD+MQ	e	PSM
3836_CL_a	FlagBirAHaus6	P50750	CDK9	Cyclin-dependent kinase 9 (EC 2.7.11.22) (EC 2.7.11.23) (C-2K) (Cell division cycle 2-like protein kinase 4) (Cell division protein kinase 9) (Serine/threonine-protein kinase PITALRE) (Tat-associated kinase complex catalytic subunit)	0.844358	4|7	11	5.5	2	5|6	11	5.5	2	0	1	0.79	PD+MQ	e	PSM
3836_CL_a	FlagBirAHaus6	P50897	PPT1	Palmitoyl-protein thioesterase 1 (PPT-1) (EC 3.1.2.22) (Palmitoyl-protein hydrolase 1)	0.488858	2|1	3	1.5	2	0|0	0	0	2	0.46	15	0.3	PD+MQ	e	PSM
3836_CL_a	FlagBirAHaus6	P50914	RPL14	60S ribosomal protein L14 (CAG-ISL 7) (Large ribosomal subunit protein eL14)	0.955286	6|5	11	5.5	2	4|5	9	4.5	2	0	1.22	0.78	PD+MQ	e	PSM
3836_CL_a	FlagBirAHaus6	P50990	CCT8	T-complex protein 1 subunit theta (TCP-1-theta) (CCT-theta) (Chaperonin containing T-complex polypeptide 1 subunit 8) (Renal carcinoma antigen NY-REN-15)	0.984912	19|33	52	26	2	42|45	87	43.5	2	0	0.6	0.83	PD+MQ	e	PSM
3836_CL_a	FlagBirAHaus6	P50991	CCT4	T-complex protein 1 subunit delta (TCP-1-delta) (CCT-delta) (Stimulator of TAR RNA-binding)	0.979472	23|18	41	20.5	2	16|15	31	15.5	2	0	1.32	0.82	PD+MQ	e	PSM
3836_CL_a	FlagBirAHaus6	P50995	ANXA11	Annexin A11 (56 kDa autoantigen) (Annexin XI) (Annexin-11) (Calcyclin-associated annexin 50) (CAP-50)	0.502403	8|1	9	4.5	2	1|0	1	0.5	2	0.5	9	0.22	PD+MQ	e	PSM
3836_CL_a	FlagBirAHaus6	P51114	FXR1	Fragile X mental retardation syndrome-related protein 1 (hFXR1p)	0.889298	15|16	31	15.5	2	17|16	33	16.5	2	0	0.94	0.83	PD+MQ	e	PSM
3836_CL_a	FlagBirAHaus6	P51116	FXR2	Fragile X mental retardation syndrome-related protein 2	0.886048	3|3	6	3	2	1|1	2	1	2	0.27	3	0.44	PD+MQ	e	PSM
3836_CL_a	FlagBirAHaus6	P51148	RAB5C	Ras-related protein Rab-5C (L1880) (RAB5L)	0.875311	7|6	13	6.5	2	6|4	10	5	2	0	1.3	0.78	PD+MQ	e	PSM
3836_CL_a	FlagBirAHaus6	P51149	RAB7A	Ras-related protein Rab-7a	0.87979	5|3	8	4	2	3|1	4	2	2	0.08	2	0.57	PD+MQ	e	PSM
3836_CL_a	FlagBirAHaus6	P51153	RAB13	Ras-related protein Rab-13 (Cell growth-inhibiting gene 4 protein)	0.805014	6|4	10	5	2	6|5	11	5.5	2	0	0.91	0.79	PD+MQ	e	PSM
3836_CL_a	FlagBirAHaus6	P51159	RAB27A	Ras-related protein Rab-27A (Rab-27) (EC 3.6.5.2) (GTP-binding protein Ram)	0	1|1	2	1	2	1|1	2	1	2	0	1	0.83	PD+MQ	e	PSM
3836_CL_a	FlagBirAHaus6	P51398	DAP3	28S ribosomal protein S29, mitochondrial (MRP-S29) (S29mt) (Death-associated protein 3) (DAP-3) (Ionizing radiation resistance conferring protein) (Mitochondrial small ribosomal subunit protein mS29)	0.835154	2|1	3	1.5	2	1|1	2	1	2	0.04	1.5	0.59	PD+MQ	e	PSM
3836_CL_a	FlagBirAHaus6	P51452	DUSP3	Dual specificity protein phosphatase 3 (EC 3.1.3.16) (EC 3.1.3.48) (Dual specificity protein phosphatase VHR) (Vaccinia H1-related phosphatase) (VHR)	0.512664	3|1	4	2	2	1|0	1	0.5	2	0.33	4	0.4	PD+MQ	e	PSM
3836_CL_a	FlagBirAHaus6	P51523	ZNF84	Zinc finger protein 84 (Zinc finger protein HPF2)	0.125442	1|2	3	1.5	2	0|0	0	0	2	0.46	15	0.3	PD+MQ	e	PSM
3836_CL_a	FlagBirAHaus6	P51532	SMARCA4	Transcription activator BRG1 (EC 3.6.4.-) (ATP-dependent helicase SMARCA4) (BRG1-associated factor 190A) (BAF190A) (Mitotic growth and transcription activator) (Protein BRG-1) (Protein brahma homolog 1) (SNF2-beta) (SWI/SNF-related matrix-associated actin-dependent regulator of chromatin subfamily A member 4)	0.903149	3|1	4	2	2	1|1	2	1	2	0.13	2	0.53	PD+MQ	e	PSM
3836_CL_a	FlagBirAHaus6	P51553	IDH3G	Isocitrate dehydrogenase [NAD] subunit gamma, mitochondrial (Isocitric dehydrogenase subunit gamma) (NAD(+)-specific ICDH subunit gamma)	0.601149	1|0	1	0.5	2	0|0	0	0	2	0	5	0.83	PD+MQ	e	PSM
3836_CL_a	FlagBirAHaus6	P51570	GALK1	Galactokinase (EC 2.7.1.6) (Galactose kinase)	0.684173	7|3	10	5	2	1|0	1	0.5	2	0.83	10	0.04	PD+MQ	e	PSM
3836_CL_a	FlagBirAHaus6	P51571	SSR4	Translocon-associated protein subunit delta (TRAP-delta) (Signal sequence receptor subunit delta) (SSR-delta)	0.903569	4|4	8	4	2	7|9	16	8	2	0	0.5	0.83	PD+MQ	e	PSM
3836_CL_a	FlagBirAHaus6	P51610	HCFC1	Host cell factor 1 (HCF) (HCF-1) (C1 factor) (CFF) (VCAF) (VP16 accessory protein) [Cleaved into: HCF N-terminal chain 1; HCF N-terminal chain 2; HCF N-terminal chain 3; HCF N-terminal chain 4; HCF N-terminal chain 5; HCF N-terminal chain 6; HCF C-terminal chain 1; HCF C-terminal chain 2; HCF C-terminal chain 3; HCF C-terminal chain 4; HCF C-terminal chain 5; HCF C-terminal chain 6]	0.940639	9|20	29	14.5	2	38|44	82	41	2	0	0.35	0.83	PD+MQ	e	PSM
3836_CL_a	FlagBirAHaus6	P51617	IRAK1	Interleukin-1 receptor-associated kinase 1 (IRAK-1) (EC 2.7.11.1)	0.723412	4|5	9	4.5	2	8|7	15	7.5	2	0	0.6	0.83	PD+MQ	e	PSM
3836_CL_a	FlagBirAHaus6	P51659	HSD17B4	Peroxisomal multifunctional enzyme type 2 (MFE-2) (17-beta-hydroxysteroid dehydrogenase 4) (17-beta-HSD 4) (D-bifunctional protein) (DBP) (Multifunctional protein 2) (MFP-2) (Short chain dehydrogenase/reductase family 8C member 1) [Cleaved into: (3R)-hydroxyacyl-CoA dehydrogenase (EC 1.1.1.n12); Enoyl-CoA hydratase 2 (EC 4.2.1.107) (EC 4.2.1.119) (3-alpha,7-alpha,12-alpha-trihydroxy-5-beta-choles…	0.907531	6|6	12	6	2	3|3	6	3	2	0.02	2	0.65	PD+MQ	e	PSM
3836_CL_a	FlagBirAHaus6	P51665	PSMD7	26S proteasome non-ATPase regulatory subunit 7 (26S proteasome regulatory subunit RPN8) (26S proteasome regulatory subunit S12) (Mov34 protein homolog) (Proteasome subunit p40)	0.905633	3|2	5	2.5	2	0|1	1	0.5	2	0.5	5	0.17	PD+MQ	e	PSM
3836_CL_a	FlagBirAHaus6	P51668	UBE2D1	Ubiquitin-conjugating enzyme E2 D1 (EC 2.3.2.23) ((E3-independent) E2 ubiquitin-conjugating enzyme D1) (EC 2.3.2.24) (E2 ubiquitin-conjugating enzyme D1) (Stimulator of Fe transport) (SFT) (UBC4/5 homolog) (UbcH5) (Ubiquitin carrier protein D1) (Ubiquitin-conjugating enzyme E2(17)KB 1) (Ubiquitin-conjugating enzyme E2-17 kDa 1) (Ubiquitin-protein ligase D1)	0.397646	1|0	1	0.5	2	0|0	0	0	2	0	5	0.83	PD+MQ	e	PSM
3836_CL_a	FlagBirAHaus6	P51784	USP11	Ubiquitin carboxyl-terminal hydrolase 11 (EC 3.4.19.12) (Deubiquitinating enzyme 11) (Ubiquitin thioesterase 11) (Ubiquitin-specific-processing protease 11)	0.766123	2|3	5	2.5	2	1|3	4	2	2	0.01	1.25	0.71	PD+MQ	e	PSM
3836_CL_a	FlagBirAHaus6	P51812	RPS6KA3	Ribosomal protein S6 kinase alpha-3 (S6K-alpha-3) (EC 2.7.11.1) (90 kDa ribosomal protein S6 kinase 3) (p90-RSK 3) (p90RSK3) (Insulin-stimulated protein kinase 1) (ISPK-1) (MAP kinase-activated protein kinase 1b) (MAPK-activated protein kinase 1b) (MAPKAP kinase 1b) (MAPKAPK-1b) (Ribosomal S6 kinase 2) (RSK-2) (pp90RSK2)	0.454273	3|1	4	2	2	0|1	1	0.5	2	0.33	4	0.4	PD+MQ	e	PSM
3836_CL_a	FlagBirAHaus6	P51911	CNN1	Calponin-1 (Basic calponin) (Calponin H1, smooth muscle)	0	4|3	7	3.5	2	3|2	5	2.5	2	0.01	1.4	0.72	PD+MQ	e	PSM
3836_CL_a	FlagBirAHaus6	P51991	HNRNPA3	Heterogeneous nuclear ribonucleoprotein A3 (hnRNP A3)	0.965128	10|12	22	11	2	9|12	21	10.5	2	0	1.05	0.81	PD+MQ	e	PSM
3836_CL_a	FlagBirAHaus6	P52209	PGD	6-phosphogluconate dehydrogenase, decarboxylating (EC 1.1.1.44)	0.900275	5|7	12	6	2	3|5	8	4	2	0	1.5	0.74	PD+MQ	e	PSM
3836_CL_a	FlagBirAHaus6	P52272	HNRNPM	Heterogeneous nuclear ribonucleoprotein M (hnRNP M)	0.986534	76|47	123	61.5	2	39|36	75	37.5	2	0	1.64	0.82	PD+MQ	e	PSM
3836_CL_a	FlagBirAHaus6	P52292	KPNA2	Importin subunit alpha-1 (Karyopherin subunit alpha-2) (RAG cohort protein 1) (SRP1-alpha)	0.958845	16|15	31	15.5	2	11|10	21	10.5	2	0	1.48	0.8	PD+MQ	e	PSM
3836_CL_a	FlagBirAHaus6	P52294	KPNA1	Importin subunit alpha-5 (Karyopherin subunit alpha-1) (Nucleoprotein interactor 1) (NPI-1) (RAG cohort protein 2) (SRP1-beta) [Cleaved into: Importin subunit alpha-5, N-terminally processed]	0.839128	1|1	2	1	2	0|0	0	0	2	0	10	0.83	PD+MQ	e	PSM
3836_CL_a	FlagBirAHaus6	P52306	RAP1GDS1	Rap1 GTPase-GDP dissociation stimulator 1 (Exchange factor smgGDS) (SMG GDS protein) (SMG P21 stimulatory GDP/GTP exchange protein)	0.397646	1|1	2	1	2	1|0	1	0.5	2	0	2	0.83	PD+MQ	e	PSM
3836_CL_a	FlagBirAHaus6	P52434	POLR2H	DNA-directed RNA polymerases I, II, and III subunit RPABC3 (RNA polymerases I, II, and III subunit ABC3) (DNA-directed RNA polymerase II subunit H) (DNA-directed RNA polymerases I, II, and III 17.1 kDa polypeptide) (RPB17) (RPB8 homolog) (hRPB8)	0.860917	2|3	5	2.5	2	3|4	7	3.5	2	0	0.71	0.83	PD+MQ	e	PSM
3836_CL_a	FlagBirAHaus6	P52565	ARHGDIA	Rho GDP-dissociation inhibitor 1 (Rho GDI 1) (Rho-GDI alpha)	0.845081	3|2	5	2.5	2	2|1	3	1.5	2	0.04	1.67	0.63	PD+MQ	e	PSM
3836_CL_a	FlagBirAHaus6	P52594	AGFG1	Arf-GAP domain and FG repeat-containing protein 1 (HIV-1 Rev-binding protein) (Nucleoporin-like protein RIP) (Rev-interacting protein) (Rev/Rex activation domain-binding protein)	0.596331	6|8	14	7	2	8|8	16	8	2	0	0.88	0.83	PD+MQ	e	PSM
3836_CL_a	FlagBirAHaus6	P52597	HNRNPF	Heterogeneous nuclear ribonucleoprotein F (hnRNP F) (Nucleolin-like protein mcs94-1) [Cleaved into: Heterogeneous nuclear ribonucleoprotein F, N-terminally processed]	0.983416	8|6	14	7	2	4|5	9	4.5	2	0	1.56	0.74	PD+MQ	e	PSM
3836_CL_a	FlagBirAHaus6	P52630	STAT2	Signal transducer and activator of transcription 2 (p113)	0.308233	6|7	13	6.5	2	12|14	26	13	2	0	0.5	0.83	PD+MQ	e	PSM
3836_CL_a	FlagBirAHaus6	P52701	MSH6	DNA mismatch repair protein Msh6 (hMSH6) (G/T mismatch-binding protein) (GTBP) (GTMBP) (MutS protein homolog 6) (MutS-alpha 160 kDa subunit) (p160)	0.875566	9|17	26	13	2	17|16	33	16.5	2	0	0.79	0.82	PD+MQ	e	PSM
3836_CL_a	FlagBirAHaus6	P52732	KIF11	Kinesin-like protein KIF11 (Kinesin-like protein 1) (Kinesin-like spindle protein HKSP) (Kinesin-related motor protein Eg5) (Thyroid receptor-interacting protein 5) (TR-interacting protein 5) (TRIP-5)	0.981477	9|5	14	7	2	12|6	18	9	2	0	0.78	0.83	PD+MQ	e	PSM
3836_CL_a	FlagBirAHaus6	P52735	VAV2	Guanine nucleotide exchange factor VAV2 (VAV-2)	0.125442	2|1	3	1.5	2	1|1	2	1	2	0.04	1.5	0.59	PD+MQ	e	PSM
3836_CL_a	FlagBirAHaus6	P52789	HK2	Hexokinase-2 (EC 2.7.1.1) (Hexokinase type II) (HK II) (Hexokinase-B) (Muscle form hexokinase)	0.617519	1|0	1	0.5	2	1|1	2	1	2	0	0.5	0.83	PD+MQ	e	PSM
3836_CL_a	FlagBirAHaus6	P52907	CAPZA1	F-actin-capping protein subunit alpha-1 (CapZ alpha-1)	0.942396	7|24	31	15.5	2	19|15	34	17	2	0	0.91	0.82	PD+MQ	e	PSM
3836_CL_a	FlagBirAHaus6	P52926	HMGA2	High mobility group protein HMGI-C (High mobility group AT-hook protein 2)	0.646338	1|3	4	2	2	5|4	9	4.5	2	0	0.44	0.83	PD+MQ	e	PSM
3836_CL_a	FlagBirAHaus6	P52948	NUP98	Nuclear pore complex protein Nup98-Nup96 (EC 3.4.21.-) [Cleaved into: Nuclear pore complex protein Nup98 (98 kDa nucleoporin) (Nucleoporin Nup98) (Nup98); Nuclear pore complex protein Nup96 (96 kDa nucleoporin) (Nucleoporin Nup96) (Nup96)]	0.852348	22|24	46	23	2	19|21	40	20	2	0	1.15	0.83	PD+MQ	e	PSM
3836_CL_a	FlagBirAHaus6	P53004	BLVRA	Biliverdin reductase A (BVR A) (EC 1.3.1.24) (Biliverdin-IX alpha-reductase)	0.653157	8|8	16	8	2	7|8	15	7.5	2	0	1.07	0.81	PD+MQ	e	PSM
3836_CL_a	FlagBirAHaus6	P53007	SLC25A1	Tricarboxylate transport protein, mitochondrial (Citrate transport protein) (CTP) (Solute carrier family 25 member 1) (Tricarboxylate carrier protein)	0.853747	2|3	5	2.5	2	2|0	2	1	2	0.2	2.5	0.46	PD+MQ	e	PSM
3836_CL_a	FlagBirAHaus6	P53350	PLK1	Serine/threonine-protein kinase PLK1 (EC 2.7.11.21) (Polo-like kinase 1) (PLK-1) (Serine/threonine-protein kinase 13) (STPK13)	0.676648	1|1	2	1	2	1|2	3	1.5	2	0	0.67	0.83	PD+MQ	e	PSM
3836_CL_a	FlagBirAHaus6	P53396	ACLY	ATP-citrate synthase (EC 2.3.3.8) (ATP-citrate (pro-S-)-lyase) (ACL) (Citrate cleavage enzyme)	0.959842	1|6	7	3.5	2	6|12	18	9	2	0	0.39	0.83	PD+MQ	e	PSM
3836_CL_a	FlagBirAHaus6	P53582	METAP1	Methionine aminopeptidase 1 (MAP 1) (MetAP 1) (EC 3.4.11.18) (Peptidase M 1)	0.125442	1|1	2	1	2	0|1	1	0.5	2	0	2	0.83	PD+MQ	e	PSM
3836_CL_a	FlagBirAHaus6	P53597	SUCLG1	Succinate--CoA ligase [ADP/GDP-forming] subunit alpha, mitochondrial (EC 6.2.1.4) (EC 6.2.1.5) (Succinyl-CoA synthetase subunit alpha) (SCS-alpha)	0.731303	2|5	7	3.5	2	1|0	1	0.5	2	0.66	7	0.1	PD+MQ	e	PSM
3836_CL_a	FlagBirAHaus6	P53618	COPB1	Coatomer subunit beta (Beta-coat protein) (Beta-COP)	0.914853	16|22	38	19	2	17|16	33	16.5	2	0	1.15	0.82	PD+MQ	e	PSM
3836_CL_a	FlagBirAHaus6	P53621	COPA	Coatomer subunit alpha (Alpha-coat protein) (Alpha-COP) (HEP-COP) (HEPCOP) [Cleaved into: Xenin (Xenopsin-related peptide); Proxenin]	0.922689	9|16	25	12.5	2	13|16	29	14.5	2	0	0.86	0.82	PD+MQ	e	PSM
3836_CL_a	FlagBirAHaus6	P53671	LIMK2	LIM domain kinase 2 (LIMK-2) (EC 2.7.11.1)	0	2|0	2	1	2	1|0	1	0.5	2	0.17	2	0.48	PD+MQ	e	PSM
3836_CL_a	FlagBirAHaus6	P53680	AP2S1	AP-2 complex subunit sigma (Adaptor protein complex AP-2 subunit sigma) (Adaptor-related protein complex 2 subunit sigma) (Clathrin assembly protein 2 sigma small chain) (Clathrin coat assembly protein AP17) (Clathrin coat-associated protein AP17) (HA2 17 kDa subunit) (Plasma membrane adaptor AP-2 17 kDa protein) (Sigma2-adaptin)	0.125442	4|2	6	3	2	2|3	5	2.5	2	0	1.2	0.72	PD+MQ	e	PSM
3836_CL_a	FlagBirAHaus6	P53814	SMTN	Smoothelin	0.660798	6|5	11	5.5	2	3|3	6	3	2	0.02	1.83	0.67	PD+MQ	e	PSM
3836_CL_a	FlagBirAHaus6	P53985	SLC16A1	Monocarboxylate transporter 1 (MCT 1) (Solute carrier family 16 member 1)	0.851047	6|6	12	6	2	9|6	15	7.5	2	0	0.8	0.83	PD+MQ	e	PSM
3836_CL_a	FlagBirAHaus6	P53990	IST1	IST1 homolog (hIST1) (Putative MAPK-activating protein PM28)	0.451197	1|2	3	1.5	2	4|6	10	5	2	0	0.3	0.83	PD+MQ	e	PSM
3836_CL_a	FlagBirAHaus6	P53992	SEC24C	Protein transport protein Sec24C (SEC24-related protein C)	0.789762	8|9	17	8.5	2	6|4	10	5	2	0	1.7	0.75	PD+MQ	e	PSM
3836_CL_a	FlagBirAHaus6	P54098	POLG	DNA polymerase subunit gamma-1 (EC 2.7.7.7) (Mitochondrial DNA polymerase catalytic subunit) (PolG-alpha)	0.125442	2|1	3	1.5	2	1|0	1	0.5	2	0.17	3	0.48	PD+MQ	e	PSM
3836_CL_a	FlagBirAHaus6	P54132	BLM	Bloom syndrome protein (EC 3.6.4.12) (DNA helicase, RecQ-like type 2) (RecQ2) (RecQ protein-like 3)	0.772391	1|1	2	1	2	2|2	4	2	2	0	0.5	0.83	PD+MQ	e	PSM
3836_CL_a	FlagBirAHaus6	P54136	RARS1	Arginine--tRNA ligase, cytoplasmic (EC 6.1.1.19) (Arginyl-tRNA synthetase) (ArgRS)	0.94718	13|19	32	16	2	25|24	49	24.5	2	0	0.65	0.83	PD+MQ	e	PSM
3836_CL_a	FlagBirAHaus6	P54259	ATN1	Atrophin-1 (Dentatorubral-pallidoluysian atrophy protein)	0	18|8	26	13	2	9|7	16	8	2	0.01	1.62	0.72	PD+MQ	e	PSM
3836_CL_a	FlagBirAHaus6	P54577	YARS1	Tyrosine--tRNA ligase, cytoplasmic (EC 6.1.1.1) (Tyrosyl-tRNA synthetase) (TyrRS) [Cleaved into: Tyrosine--tRNA ligase, cytoplasmic, N-terminally processed]	0.905599	6|3	9	4.5	2	5|6	11	5.5	2	0	0.82	0.79	PD+MQ	e	PSM
3836_CL_a	FlagBirAHaus6	P54578	USP14	Ubiquitin carboxyl-terminal hydrolase 14 (EC 3.4.19.12) (Deubiquitinating enzyme 14) (Ubiquitin thioesterase 14) (Ubiquitin-specific-processing protease 14)	0.850366	1|1	2	1	2	2|2	4	2	2	0	0.5	0.83	PD+MQ	e	PSM
3836_CL_a	FlagBirAHaus6	P54619	PRKAG1	5'-AMP-activated protein kinase subunit gamma-1 (AMPK gamma1) (AMPK subunit gamma-1) (AMPKg)	0.653265	2|3	5	2.5	2	6|6	12	6	2	0	0.42	0.83	PD+MQ	e	PSM
3836_CL_a	FlagBirAHaus6	P54727	RAD23B	UV excision repair protein RAD23 homolog B (HR23B) (hHR23B) (XP-C repair-complementing complex 58 kDa protein) (p58)	0.744598	1|2	3	1.5	2	2|2	4	2	2	0	0.75	0.83	PD+MQ	e	PSM
3836_CL_a	FlagBirAHaus6	P54886	ALDH18A1	Delta-1-pyrroline-5-carboxylate synthase (P5CS) (Aldehyde dehydrogenase family 18 member A1) [Includes: Glutamate 5-kinase (GK) (EC 2.7.2.11) (Gamma-glutamyl kinase); Gamma-glutamyl phosphate reductase (GPR) (EC 1.2.1.41) (Glutamate-5-semialdehyde dehydrogenase) (Glutamyl-gamma-semialdehyde dehydrogenase)]	0.939576	25|23	48	24	2	24|25	49	24.5	2	0	0.98	0.83	PD+MQ	e	PSM
3836_CL_a	FlagBirAHaus6	P55010	EIF5	Eukaryotic translation initiation factor 5 (eIF-5)	0.893257	4|17	21	10.5	2	19|22	41	20.5	2	0	0.51	0.83	PD+MQ	e	PSM
3836_CL_a	FlagBirAHaus6	P55036	PSMD4	26S proteasome non-ATPase regulatory subunit 4 (26S proteasome regulatory subunit RPN10) (26S proteasome regulatory subunit S5A) (Antisecretory factor 1) (AF) (ASF) (Multiubiquitin chain-binding protein)	0.900887	4|4	8	4	2	5|4	9	4.5	2	0	0.89	0.83	PD+MQ	e	PSM
3836_CL_a	FlagBirAHaus6	P55039	DRG2	Developmentally-regulated GTP-binding protein 2 (DRG-2) (Translation factor GTPase DRG2) (TRAFAC GTPase DRG2) (EC 3.6.5.-)	0.557428	5|4	9	4.5	2	8|4	12	6	2	0	0.75	0.83	PD+MQ	e	PSM
3836_CL_a	FlagBirAHaus6	P55060	CSE1L	Exportin-2 (Exp2) (Cellular apoptosis susceptibility protein) (Chromosome segregation 1-like protein) (Importin-alpha re-exporter)	0.95496	18|17	35	17.5	2	15|14	29	14.5	2	0	1.21	0.82	PD+MQ	e	PSM
3836_CL_a	FlagBirAHaus6	P55072	VCP	Transitional endoplasmic reticulum ATPase (TER ATPase) (EC 3.6.4.6) (15S Mg(2+)-ATPase p97 subunit) (Valosin-containing protein) (VCP)	0.97895	5|25	30	15	2	32|33	65	32.5	2	0	0.46	0.83	PD+MQ	e	PSM
3836_CL_a	FlagBirAHaus6	P55084	HADHB	Trifunctional enzyme subunit beta, mitochondrial (TP-beta) [Includes: 3-ketoacyl-CoA thiolase (EC 2.3.1.155) (EC 2.3.1.16) (Acetyl-CoA acyltransferase) (Beta-ketothiolase)]	0.86877	21|18	39	19.5	2	11|7	18	9	2	0.01	2.17	0.68	PD+MQ	e	PSM
3836_CL_a	FlagBirAHaus6	P55196	AFDN	Afadin (ALL1-fused gene from chromosome 6 protein) (Protein AF-6) (Afadin adherens junction formation factor)	0.852556	5|24	29	14.5	2	46|41	87	43.5	2	0	0.33	0.83	PD+MQ	e	PSM
3836_CL_a	FlagBirAHaus6	P55209	NAP1L1	Nucleosome assembly protein 1-like 1 (NAP-1-related protein) (hNRP)	0.958048	8|11	19	9.5	2	14|13	27	13.5	2	0	0.7	0.83	PD+MQ	e	PSM
3836_CL_a	FlagBirAHaus6	P55265	ADAR	Double-stranded RNA-specific adenosine deaminase (DRADA) (EC 3.5.4.37) (136 kDa double-stranded RNA-binding protein) (p136) (Interferon-inducible protein 4) (IFI-4) (K88DSRBP)	0.909426	2|4	6	3	2	8|7	15	7.5	2	0	0.4	0.83	PD+MQ	e	PSM
3836_CL_a	FlagBirAHaus6	P55786	NPEPPS	Puromycin-sensitive aminopeptidase (PSA) (EC 3.4.11.14) (Cytosol alanyl aminopeptidase) (AAP-S)	0.842527	13|9	22	11	2	3|4	7	3.5	2	0.58	3.14	0.14	PD+MQ	e	PSM
3836_CL_a	FlagBirAHaus6	P55795	HNRNPH2	Heterogeneous nuclear ribonucleoprotein H2 (hnRNP H2) (FTP-3) (Heterogeneous nuclear ribonucleoprotein H') (hnRNP H') [Cleaved into: Heterogeneous nuclear ribonucleoprotein H2, N-terminally processed]	0.984179	19|17	36	18	2	15|14	29	14.5	2	0	1.24	0.82	PD+MQ	e	PSM
3836_CL_a	FlagBirAHaus6	P55809	OXCT1	Succinyl-CoA:3-ketoacid coenzyme A transferase 1, mitochondrial (EC 2.8.3.5) (3-oxoacid CoA-transferase 1) (Somatic-type succinyl-CoA:3-oxoacid CoA-transferase) (SCOT-s)	0.799869	1|0	1	0.5	2	0|0	0	0	2	0	5	0.83	PD+MQ	e	PSM
3836_CL_a	FlagBirAHaus6	P55884	EIF3B	Eukaryotic translation initiation factor 3 subunit B (eIF3b) (Eukaryotic translation initiation factor 3 subunit 9) (Prt1 homolog) (hPrt1) (eIF-3-eta) (eIF3 p110) (eIF3 p116)	0.939778	14|20	34	17	2	25|17	42	21	2	0	0.81	0.83	PD+MQ	e	PSM
3836_CL_a	FlagBirAHaus6	P55957	BID	BH3-interacting domain death agonist (p22 BID) (BID) [Cleaved into: BH3-interacting domain death agonist p15 (p15 BID); BH3-interacting domain death agonist p13 (p13 BID); BH3-interacting domain death agonist p11 (p11 BID)]	0.528816	1|0	1	0.5	2	0|0	0	0	2	0	5	0.83	PD+MQ	e	PSM
3836_CL_a	FlagBirAHaus6	P56134	ATP5MF	ATP synthase subunit f, mitochondrial (ATP synthase membrane subunit f)	0.753687	2|2	4	2	2	2|1	3	1.5	2	0.02	1.33	0.66	PD+MQ	e	PSM
3836_CL_a	FlagBirAHaus6	P56192	MARS1	Methionine--tRNA ligase, cytoplasmic (EC 6.1.1.10) (Methionyl-tRNA synthetase) (MetRS)	0.942983	7|10	17	8.5	2	11|11	22	11	2	0	0.77	0.83	PD+MQ	e	PSM
3836_CL_a	FlagBirAHaus6	P56537	EIF6	Eukaryotic translation initiation factor 6 (eIF-6) (B(2)GCN homolog) (B4 integrin interactor) (CAB) (p27(BBP))	0.901659	3|2	5	2.5	2	1|1	2	1	2	0.18	2.5	0.47	PD+MQ	e	PSM
3836_CL_a	FlagBirAHaus6	P56545	CTBP2	C-terminal-binding protein 2 (CtBP2)	0.588547	3|5	8	4	2	4|4	8	4	2	0	1	0.77	PD+MQ	e	PSM
3836_CL_a	FlagBirAHaus6	P56556	NDUFA6	NADH dehydrogenase [ubiquinone] 1 alpha subcomplex subunit 6 (Complex I-B14) (CI-B14) (LYR motif-containing protein 6) (NADH-ubiquinone oxidoreductase B14 subunit)	0.439842	1|1	2	1	2	1|0	1	0.5	2	0	2	0.83	PD+MQ	e	PSM
3836_CL_a	FlagBirAHaus6	P56945	BCAR1	Breast cancer anti-estrogen resistance protein 1 (CRK-associated substrate) (Cas scaffolding protein family member 1) (p130cas)	0.308233	1|1	2	1	2	2|0	2	1	2	0	1	0.83	PD+MQ	e	PSM
3836_CL_a	FlagBirAHaus6	P57088	TMEM33	Transmembrane protein 33 (Protein DB83) (SHINC-3)	0.801932	6|4	10	5	2	6|5	11	5.5	2	0	0.91	0.79	PD+MQ	e	PSM
3836_CL_a	FlagBirAHaus6	P57678	GEMIN4	Gem-associated protein 4 (Gemin-4) (Component of gems 4) (p97)	0.842585	3|4	7	3.5	2	2|3	5	2.5	2	0.01	1.4	0.72	PD+MQ	e	PSM
3836_CL_a	FlagBirAHaus6	P57740	NUP107	Nuclear pore complex protein Nup107 (107 kDa nucleoporin) (Nucleoporin Nup107)	0.851814	14|9	23	11.5	2	9|6	15	7.5	2	0	1.53	0.77	PD+MQ	e	PSM
3836_CL_a	FlagBirAHaus6	P57764	GSDMD	Gasdermin-D (Gasdermin domain-containing protein 1) [Cleaved into: Gasdermin-D, N-terminal (GSDMD-NT) (hGSDMD-NTD); Gasdermin-D, C-terminal (GSDMD-CT) (hGSDMD-CTD)]	0	2|1	3	1.5	2	2|1	3	1.5	2	0.01	1	0.68	PD+MQ	e	PSM
3836_CL_a	FlagBirAHaus6	P57772	EEFSEC	Selenocysteine-specific elongation factor (Elongation factor sec) (Eukaryotic elongation factor, selenocysteine-tRNA-specific)	0.451197	1|0	1	0.5	2	0|0	0	0	2	0	5	0.83	PD+MQ	e	PSM
3836_CL_a	FlagBirAHaus6	P58004	SESN2	Sestrin-2 (EC 1.11.1.-) (Hypoxia-induced gene)	0.308233	1|1	2	1	2	0|0	0	0	2	0	10	0.83	PD+MQ	e	PSM
3836_CL_a	FlagBirAHaus6	P58005	SESN3	Sestrin-3	0	5|2	7	3.5	2	2|1	3	1.5	2	0.24	2.33	0.45	PD+MQ	e	PSM
3836_CL_a	FlagBirAHaus6	P58107	EPPK1	Epiplakin (450 kDa epidermal antigen)	0.958547	2|2	4	2	2	1|1	2	1	2	0.09	2	0.55	PD+MQ	e	PSM
3836_CL_a	FlagBirAHaus6	P58546	MTPN	Myotrophin (Protein V-1)	0.74692	1|0	1	0.5	2	0|0	0	0	2	0	5	0.83	PD+MQ	e	PSM
3836_CL_a	FlagBirAHaus6	P59998	ARPC4	Actin-related protein 2/3 complex subunit 4 (Arp2/3 complex 20 kDa subunit) (p20-ARC)	0.818045	1|2	3	1.5	2	2|2	4	2	2	0	0.75	0.83	PD+MQ	e	PSM
3836_CL_a	FlagBirAHaus6	P60228	EIF3E	Eukaryotic translation initiation factor 3 subunit E (eIF3e) (Eukaryotic translation initiation factor 3 subunit 6) (Viral integration site protein INT-6 homolog) (eIF-3 p48)	0.923017	12|9	21	10.5	2	12|10	22	11	2	0	0.95	0.82	PD+MQ	e	PSM
3836_CL_a	FlagBirAHaus6	P60468	SEC61B	Protein transport protein Sec61 subunit beta	0.794858	1|1	2	1	2	1|0	1	0.5	2	0	2	0.83	PD+MQ	e	PSM
3836_CL_a	FlagBirAHaus6	P60660	MYL6	Myosin light polypeptide 6 (17 kDa myosin light chain) (LC17) (Myosin light chain 3) (MLC-3) (Myosin light chain alkali 3) (Myosin light chain A3) (Smooth muscle and nonmuscle myosin light chain alkali 6)	0.967479	8|14	22	11	2	9|6	15	7.5	2	0	1.47	0.77	PD+MQ	e	PSM
3836_CL_a	FlagBirAHaus6	P60709	ACTB	Actin, cytoplasmic 1 (Beta-actin) [Cleaved into: Actin, cytoplasmic 1, N-terminally processed]	0.998061	1|2	3	1.5	2	1|0	1	0.5	2	0.17	3	0.48	PD+MQ	e	PSM
3836_CL_a	FlagBirAHaus6	P60842	EIF4A1	Eukaryotic initiation factor 4A-I (eIF-4A-I) (eIF4A-I) (EC 3.6.4.13) (ATP-dependent RNA helicase eIF4A-1)	0.976677	26|25	51	25.5	2	25|23	48	24	2	0	1.06	0.83	PD+MQ	e	PSM
3836_CL_a	FlagBirAHaus6	P60866	RPS20	40S ribosomal protein S20 (Small ribosomal subunit protein uS10)	0.95827	4|3	7	3.5	2	4|3	7	3.5	2	0	1	0.77	PD+MQ	e	PSM
3836_CL_a	FlagBirAHaus6	P60891	PRPS1	Ribose-phosphate pyrophosphokinase 1 (EC 2.7.6.1) (PPRibP) (Phosphoribosyl pyrophosphate synthase I) (PRS-I)	0.956619	1|1	2	1	2	0|1	1	0.5	2	0	2	0.83	PD+MQ	e	PSM
3836_CL_a	FlagBirAHaus6	P60903	S100A10	Protein S100-A10 (Calpactin I light chain) (Calpactin-1 light chain) (Cellular ligand of annexin II) (S100 calcium-binding protein A10) (p10 protein) (p11)	0.562616	4|3	7	3.5	2	3|3	6	3	2	0	1.17	0.75	PD+MQ	e	PSM
3836_CL_a	FlagBirAHaus6	P60953	CDC42	Cell division control protein 42 homolog (EC 3.6.5.2) (G25K GTP-binding protein)	0.89982	6|6	12	6	2	4|5	9	4.5	2	0	1.33	0.77	PD+MQ	e	PSM
3836_CL_a	FlagBirAHaus6	P60981	DSTN	Destrin (Actin-depolymerizing factor) (ADF)	0.824546	3|4	7	3.5	2	5|4	9	4.5	2	0	0.78	0.83	PD+MQ	e	PSM
3836_CL_a	FlagBirAHaus6	P60983	GMFB	Glia maturation factor beta (GMF-beta)	0.308233	1|0	1	0.5	2	1|2	3	1.5	2	0	0.33	0.83	PD+MQ	e	PSM
3836_CL_a	FlagBirAHaus6	P61006	RAB8A	Ras-related protein Rab-8A (Oncogene c-mel)	0.853462	1|1	2	1	2	0|0	0	0	2	0	10	0.83	PD+MQ	e	PSM
3836_CL_a	FlagBirAHaus6	P61009	SPCS3	Signal peptidase complex subunit 3 (EC 3.4.-.-) (Microsomal signal peptidase 22/23 kDa subunit) (SPC22/23) (SPase 22/23 kDa subunit)	0.621794	1|2	3	1.5	2	2|1	3	1.5	2	0.01	1	0.68	PD+MQ	e	PSM
3836_CL_a	FlagBirAHaus6	P61011	SRP54	Signal recognition particle 54 kDa protein (SRP54) (EC 3.6.5.-)	0.808014	2|3	5	2.5	2	7|6	13	6.5	2	0	0.38	0.83	PD+MQ	e	PSM
3836_CL_a	FlagBirAHaus6	P61019	RAB2A	Ras-related protein Rab-2A	0.80572	4|2	6	3	2	3|2	5	2.5	2	0	1.2	0.72	PD+MQ	e	PSM
3836_CL_a	FlagBirAHaus6	P61020	RAB5B	Ras-related protein Rab-5B	0.811752	2|1	3	1.5	2	0|0	0	0	2	0.46	15	0.3	PD+MQ	e	PSM
3836_CL_a	FlagBirAHaus6	P61026	RAB10	Ras-related protein Rab-10 (EC 3.6.5.2)	0.871265	2|3	5	2.5	2	3|2	5	2.5	2	0	1	0.75	PD+MQ	e	PSM
3836_CL_a	FlagBirAHaus6	P61077	UBE2D3	Ubiquitin-conjugating enzyme E2 D3 (EC 2.3.2.23) ((E3-independent) E2 ubiquitin-conjugating enzyme D3) (EC 2.3.2.24) (E2 ubiquitin-conjugating enzyme D3) (Ubiquitin carrier protein D3) (Ubiquitin-conjugating enzyme E2(17)KB 3) (Ubiquitin-conjugating enzyme E2-17 kDa 3) (Ubiquitin-protein ligase D3)	0.604609	1|1	2	1	2	1|1	2	1	2	0	1	0.83	PD+MQ	e	PSM
3836_CL_a	FlagBirAHaus6	P61088	UBE2N	Ubiquitin-conjugating enzyme E2 N (EC 2.3.2.23) (Bendless-like ubiquitin-conjugating enzyme) (E2 ubiquitin-conjugating enzyme N) (Ubc13) (UbcH13) (Ubiquitin carrier protein N) (Ubiquitin-protein ligase N)	0.862757	5|4	9	4.5	2	3|2	5	2.5	2	0.02	1.8	0.66	PD+MQ	e	PSM
3836_CL_a	FlagBirAHaus6	P61106	RAB14	Ras-related protein Rab-14	0.825179	8|9	17	8.5	2	11|8	19	9.5	2	0	0.89	0.83	PD+MQ	e	PSM
3836_CL_a	FlagBirAHaus6	P61158	ACTR3	Actin-related protein 3 (Actin-like protein 3)	0.847758	2|5	7	3.5	2	2|3	5	2.5	2	0.02	1.4	0.67	PD+MQ	e	PSM
3836_CL_a	FlagBirAHaus6	P61160	ACTR2	Actin-related protein 2 (Actin-like protein 2)	0.855477	7|9	16	8	2	8|9	17	8.5	2	0	0.94	0.81	PD+MQ	e	PSM
3836_CL_a	FlagBirAHaus6	P61163	ACTR1A	Alpha-centractin (Centractin) (ARP1) (Actin-RPV) (Centrosome-associated actin homolog)	0.925564	6|8	14	7	2	5|7	12	6	2	0	1.17	0.79	PD+MQ	e	PSM
3836_CL_a	FlagBirAHaus6	P61221	ABCE1	ATP-binding cassette sub-family E member 1 (2'-5'-oligoadenylate-binding protein) (HuHP68) (RNase L inhibitor) (Ribonuclease 4 inhibitor) (RNS4I)	0.842647	9|11	20	10	2	8|8	16	8	2	0	1.25	0.8	PD+MQ	e	PSM
3836_CL_a	FlagBirAHaus6	P61224	RAP1B	Ras-related protein Rap-1b (EC 3.6.5.2) (GTP-binding protein smg p21B)	0.857852	1|2	3	1.5	2	1|1	2	1	2	0.04	1.5	0.59	PD+MQ	e	PSM
3836_CL_a	FlagBirAHaus6	P61225	RAP2B	Ras-related protein Rap-2b (EC 3.6.5.2)	0.579701	2|0	2	1	2	2|0	2	1	2	0.06	1	0.58	PD+MQ	e	PSM
3836_CL_a	FlagBirAHaus6	P61247	RPS3A	40S ribosomal protein S3a (Small ribosomal subunit protein eS1) (v-fos transformation effector protein) (Fte-1)	0.978515	6|8	14	7	2	9|8	17	8.5	2	0	0.82	0.83	PD+MQ	e	PSM
3836_CL_a	FlagBirAHaus6	P61254	RPL26	60S ribosomal protein L26 (Large ribosomal subunit protein uL24)	0.952489	4|3	7	3.5	2	4|3	7	3.5	2	0	1	0.77	PD+MQ	e	PSM
3836_CL_a	FlagBirAHaus6	P61289	PSME3	Proteasome activator complex subunit 3 (11S regulator complex subunit gamma) (REG-gamma) (Activator of multicatalytic protease subunit 3) (Ki nuclear autoantigen) (Proteasome activator 28 subunit gamma) (PA28g) (PA28gamma)	0.903706	1|11	12	6	2	17|17	34	17	2	0	0.35	0.83	PD+MQ	e	PSM
3836_CL_a	FlagBirAHaus6	P61313	RPL15	60S ribosomal protein L15 (Large ribosomal subunit protein eL15)	0.962712	11|9	20	10	2	9|8	17	8.5	2	0	1.18	0.8	PD+MQ	e	PSM
3836_CL_a	FlagBirAHaus6	P61353	RPL27	60S ribosomal protein L27 (Large ribosomal subunit protein eL27)	0.949488	7|9	16	8	2	7|8	15	7.5	2	0	1.07	0.8	PD+MQ	e	PSM
3836_CL_a	FlagBirAHaus6	P61421	ATP6V0D1	V-type proton ATPase subunit d 1 (V-ATPase subunit d 1) (32 kDa accessory protein) (V-ATPase 40 kDa accessory protein) (V-ATPase AC39 subunit) (p39) (Vacuolar proton pump subunit d 1)	0.571561	4|2	6	3	2	1|0	1	0.5	2	0.62	6	0.13	PD+MQ	e	PSM
3836_CL_a	FlagBirAHaus6	P61513	RPL37A	60S ribosomal protein L37a (Large ribosomal subunit protein eL43)	0.924618	2|1	3	1.5	2	2|1	3	1.5	2	0.01	1	0.68	PD+MQ	e	PSM
3836_CL_a	FlagBirAHaus6	P61586	RHOA	Transforming protein RhoA (EC 3.6.5.2) (Rho cDNA clone 12) (h12)	0.83269	2|2	4	2	2	1|2	3	1.5	2	0.02	1.33	0.66	PD+MQ	e	PSM
3836_CL_a	FlagBirAHaus6	P61619	SEC61A1	Protein transport protein Sec61 subunit alpha isoform 1 (Sec61 alpha-1)	0.783069	2|2	4	2	2	2|1	3	1.5	2	0.02	1.33	0.66	PD+MQ	e	PSM
3836_CL_a	FlagBirAHaus6	P61758	VBP1	Prefoldin subunit 3 (HIBBJ46) (von Hippel-Lindau-binding protein 1) (VBP-1) (VHL-binding protein 1)	0.845613	3|4	7	3.5	2	6|4	10	5	2	0	0.7	0.83	PD+MQ	e	PSM
3836_CL_a	FlagBirAHaus6	P61803	DAD1	Dolichyl-diphosphooligosaccharide--protein glycosyltransferase subunit DAD1 (Oligosaccharyl transferase subunit DAD1) (Defender against cell death 1) (DAD-1)	0.559743	3|1	4	2	2	2|1	3	1.5	2	0.03	1.33	0.63	PD+MQ	e	PSM
3836_CL_a	FlagBirAHaus6	P61923	COPZ1	Coatomer subunit zeta-1 (Zeta-1-coat protein) (Zeta-1 COP)	0.798183	1|2	3	1.5	2	5|3	8	4	2	0	0.38	0.83	PD+MQ	e	PSM
3836_CL_a	FlagBirAHaus6	P61956	SUMO2	Small ubiquitin-related modifier 2 (SUMO-2) (HSMT3) (SMT3 homolog 2) (SUMO-3) (Sentrin-2) (Ubiquitin-like protein SMT3B) (Smt3B)	0.891111	1|1	2	1	2	1|1	2	1	2	0	1	0.83	PD+MQ	e	PSM
3836_CL_a	FlagBirAHaus6	P61962	DCAF7	DDB1- and CUL4-associated factor 7 (WD repeat-containing protein 68) (WD repeat-containing protein An11 homolog)	0.798303	11|6	17	8.5	2	5|3	8	4	2	0.18	2.12	0.46	PD+MQ	e	PSM
3836_CL_a	FlagBirAHaus6	P61964	WDR5	WD repeat-containing protein 5 (BMP2-induced 3-kb gene protein)	0.805532	6|5	11	5.5	2	6|4	10	5	2	0	1.1	0.79	PD+MQ	e	PSM
3836_CL_a	FlagBirAHaus6	P61966	AP1S1	AP-1 complex subunit sigma-1A (Adaptor protein complex AP-1 subunit sigma-1A) (Adaptor-related protein complex 1 subunit sigma-1A) (Clathrin assembly protein complex 1 sigma-1A small chain) (Clathrin coat assembly protein AP19) (Golgi adaptor HA1/AP1 adaptin sigma-1A subunit) (HA1 19 kDa subunit) (Sigma 1a subunit of AP-1 clathrin) (Sigma-adaptin 1A) (Sigma1A-adaptin)	0.349576	2|1	3	1.5	2	2|0	2	1	2	0.06	1.5	0.58	PD+MQ	e	PSM
3836_CL_a	FlagBirAHaus6	P61978	HNRNPK	Heterogeneous nuclear ribonucleoprotein K (hnRNP K) (Transformation up-regulated nuclear protein) (TUNP)	0.994518	19|23	42	21	2	23|21	44	22	2	0	0.95	0.83	PD+MQ	e	PSM
3836_CL_a	FlagBirAHaus6	P61981	YWHAG	14-3-3 protein gamma (Protein kinase C inhibitor protein 1) (KCIP-1) [Cleaved into: 14-3-3 protein gamma, N-terminally processed]	0.943917	1|3	4	2	2	1|1	2	1	2	0.13	2	0.53	PD+MQ	e	PSM
3836_CL_a	FlagBirAHaus6	P62081	RPS7	40S ribosomal protein S7 (Small ribosomal subunit protein eS7)	0.973545	13|12	25	12.5	2	11|10	21	10.5	2	0	1.19	0.81	PD+MQ	e	PSM
3836_CL_a	FlagBirAHaus6	P62136	PPP1CA	Serine/threonine-protein phosphatase PP1-alpha catalytic subunit (PP-1A) (EC 3.1.3.16)	0.948078	1|1	2	1	2	1|1	2	1	2	0	1	0.83	PD+MQ	e	PSM
3836_CL_a	FlagBirAHaus6	P62140	PPP1CB	Serine/threonine-protein phosphatase PP1-beta catalytic subunit (PP-1B) (PPP1CD) (EC 3.1.3.16) (EC 3.1.3.53)	0.942336	2|2	4	2	2	5|4	9	4.5	2	0	0.44	0.83	PD+MQ	e	PSM
3836_CL_a	FlagBirAHaus6	P62191	PSMC1	26S proteasome regulatory subunit 4 (P26s4) (26S proteasome AAA-ATPase subunit RPT2) (Proteasome 26S subunit ATPase 1)	0.931245	8|8	16	8	2	8|5	13	6.5	2	0	1.23	0.79	PD+MQ	e	PSM
3836_CL_a	FlagBirAHaus6	P62195	PSMC5	26S proteasome regulatory subunit 8 (26S proteasome AAA-ATPase subunit RPT6) (Proteasome 26S subunit ATPase 5) (Proteasome subunit p45) (Thyroid hormone receptor-interacting protein 1) (TRIP1) (p45/SUG)	0.947482	9|11	20	10	2	10|9	19	9.5	2	0	1.05	0.81	PD+MQ	e	PSM
3836_CL_a	FlagBirAHaus6	P62241	RPS8	40S ribosomal protein S8 (Small ribosomal subunit protein eS8)	0.980679	12|9	21	10.5	2	7|8	15	7.5	2	0	1.4	0.79	PD+MQ	e	PSM
3836_CL_a	FlagBirAHaus6	P62244	RPS15A	40S ribosomal protein S15a (Small ribosomal subunit protein uS8)	0.967388	9|11	20	10	2	9|9	18	9	2	0	1.11	0.81	PD+MQ	e	PSM
3836_CL_a	FlagBirAHaus6	P62249	RPS16	40S ribosomal protein S16 (Small ribosomal subunit protein uS9)	0.975407	16|13	29	14.5	2	11|8	19	9.5	2	0	1.53	0.79	PD+MQ	e	PSM
3836_CL_a	FlagBirAHaus6	P62258	YWHAE	14-3-3 protein epsilon (14-3-3E)	0.976055	2|8	10	5	2	10|8	18	9	2	0	0.56	0.83	PD+MQ	e	PSM
3836_CL_a	FlagBirAHaus6	P62263	RPS14	40S ribosomal protein S14 (Small ribosomal subunit protein uS11)	0.979156	10|6	16	8	2	7|5	12	6	2	0	1.33	0.77	PD+MQ	e	PSM
3836_CL_a	FlagBirAHaus6	P62266	RPS23	40S ribosomal protein S23 (Small ribosomal subunit protein uS12)	0.958016	1|1	2	1	2	1|2	3	1.5	2	0	0.67	0.83	PD+MQ	e	PSM
3836_CL_a	FlagBirAHaus6	P62269	RPS18	40S ribosomal protein S18 (Ke-3) (Ke3) (Small ribosomal subunit protein uS13)	0.978319	4|3	7	3.5	2	2|2	4	2	2	0.03	1.75	0.64	PD+MQ	e	PSM
3836_CL_a	FlagBirAHaus6	P62277	RPS13	40S ribosomal protein S13 (Small ribosomal subunit protein uS15)	0.956267	6|6	12	6	2	2|1	3	1.5	2	0.74	4	0.06	PD+MQ	e	PSM
3836_CL_a	FlagBirAHaus6	P62280	RPS11	40S ribosomal protein S11 (Small ribosomal subunit protein uS17)	0.952941	6|3	9	4.5	2	5|4	9	4.5	2	0	1	0.78	PD+MQ	e	PSM
3836_CL_a	FlagBirAHaus6	P62304	SNRPE	Small nuclear ribonucleoprotein E (snRNP-E) (Sm protein E) (Sm-E) (SmE)	0.904109	1|1	2	1	2	1|1	2	1	2	0	1	0.83	PD+MQ	e	PSM
3836_CL_a	FlagBirAHaus6	P62306	SNRPF	Small nuclear ribonucleoprotein F (snRNP-F) (Sm protein F) (Sm-F) (SmF)	0.898921	1|1	2	1	2	1|1	2	1	2	0	1	0.83	PD+MQ	e	PSM
3836_CL_a	FlagBirAHaus6	P62314	SNRPD1	Small nuclear ribonucleoprotein Sm D1 (Sm-D1) (Sm-D autoantigen) (snRNP core protein D1)	0.973922	4|6	10	5	2	7|6	13	6.5	2	0	0.77	0.83	PD+MQ	e	PSM
3836_CL_a	FlagBirAHaus6	P62316	SNRPD2	Small nuclear ribonucleoprotein Sm D2 (Sm-D2) (snRNP core protein D2)	0.963882	1|1	2	1	2	5|6	11	5.5	2	0	0.18	0.83	PD+MQ	e	PSM
3836_CL_a	FlagBirAHaus6	P62318	SNRPD3	Small nuclear ribonucleoprotein Sm D3 (Sm-D3) (snRNP core protein D3)	0.970318	1|3	4	2	2	3|2	5	2.5	2	0	0.8	0.75	PD+MQ	e	PSM
3836_CL_a	FlagBirAHaus6	P62330	ARF6	ADP-ribosylation factor 6	0.518371	6|5	11	5.5	2	3|4	7	3.5	2	0	1.57	0.73	PD+MQ	e	PSM
3836_CL_a	FlagBirAHaus6	P62333	PSMC6	26S proteasome regulatory subunit 10B (26S proteasome AAA-ATPase subunit RPT4) (Proteasome 26S subunit ATPase 6) (Proteasome subunit p42)	0.918798	5|5	10	5	2	9|6	15	7.5	2	0	0.67	0.83	PD+MQ	e	PSM
3836_CL_a	FlagBirAHaus6	P62380	TBPL1	TATA box-binding protein-like 1 (TBP-like 1) (21 kDa TBP-like protein) (Second TBP of unique DNA protein) (STUD) (TATA box-binding protein-related factor 2) (TBP-related factor 2) (TBP-like factor) (TBP-related protein)	0.125442	1|4	5	2.5	2	2|2	4	2	2	0.02	1.25	0.65	PD+MQ	e	PSM
3836_CL_a	FlagBirAHaus6	P62424	RPL7A	60S ribosomal protein L7a (Large ribosomal subunit protein eL8) (PLA-X polypeptide) (Surfeit locus protein 3)	0.974905	8|9	17	8.5	2	10|8	18	9	2	0	0.94	0.83	PD+MQ	e	PSM
3836_CL_a	FlagBirAHaus6	P62495	ETF1	Eukaryotic peptide chain release factor subunit 1 (Eukaryotic release factor 1) (eRF1) (Protein Cl1) (TB3-1)	0.873222	6|7	13	6.5	2	9|11	20	10	2	0	0.65	0.83	PD+MQ	e	PSM
3836_CL_a	FlagBirAHaus6	P62701	RPS4X	40S ribosomal protein S4, X isoform (SCR10) (Single copy abundant mRNA protein) (Small ribosomal subunit protein eS4)	0.981877	16|11	27	13.5	2	9|9	18	9	2	0	1.5	0.79	PD+MQ	e	PSM
3836_CL_a	FlagBirAHaus6	P62714	PPP2CB	Serine/threonine-protein phosphatase 2A catalytic subunit beta isoform (PP2A-beta) (EC 3.1.3.16)	0.895833	1|0	1	0.5	2	0|0	0	0	2	0	5	0.83	PD+MQ	e	PSM
3836_CL_a	FlagBirAHaus6	P62750	RPL23A	60S ribosomal protein L23a (Large ribosomal subunit protein uL23)	0.974137	6|5	11	5.5	2	6|4	10	5	2	0	1.1	0.79	PD+MQ	e	PSM
3836_CL_a	FlagBirAHaus6	P62753	RPS6	40S ribosomal protein S6 (Phosphoprotein NP33) (Small ribosomal subunit protein eS6)	0.975326	6|5	11	5.5	2	4|4	8	4	2	0	1.38	0.76	PD+MQ	e	PSM
3836_CL_a	FlagBirAHaus6	P62805	H4C1; H4C2; H4C3; H4C4; H4C5; H4C6; H4C8; H4C9; H4C11; H4C12; H4C13; H4C14; H4C15; H4-16	Histone H4	0.985494	18|33	51	25.5	2	25|22	47	23.5	2	0	1.09	0.82	PD+MQ	e	PSM
3836_CL_a	FlagBirAHaus6	P62820	RAB1A	Ras-related protein Rab-1A (YPT1-related protein)	0.901035	3|1	4	2	2	2|2	4	2	2	0.01	1	0.71	PD+MQ	e	PSM
3836_CL_a	FlagBirAHaus6	P62826	RAN	GTP-binding nuclear protein Ran (Androgen receptor-associated protein 24) (GTPase Ran) (Ras-like protein TC4) (Ras-related nuclear protein)	0.963359	16|15	31	15.5	2	16|17	33	16.5	2	0	0.94	0.83	PD+MQ	e	PSM
3836_CL_a	FlagBirAHaus6	P62829	RPL23	60S ribosomal protein L23 (60S ribosomal protein L17) (Large ribosomal subunit protein uL14)	0.979772	11|7	18	9	2	8|4	12	6	2	0	1.5	0.76	PD+MQ	e	PSM
3836_CL_a	FlagBirAHaus6	P62841	RPS15	40S ribosomal protein S15 (RIG protein) (Small ribosomal subunit protein uS19)	0.943792	5|5	10	5	2	2|2	4	2	2	0.15	2.5	0.52	PD+MQ	e	PSM
3836_CL_a	FlagBirAHaus6	P62847	RPS24	40S ribosomal protein S24 (Small ribosomal subunit protein eS24)	0.964929	8|10	18	9	2	7|9	16	8	2	0	1.12	0.8	PD+MQ	e	PSM
3836_CL_a	FlagBirAHaus6	P62851	RPS25	40S ribosomal protein S25 (Small ribosomal subunit protein eS25)	0.968492	3|3	6	3	2	2|2	4	2	2	0.01	1.5	0.67	PD+MQ	e	PSM
3836_CL_a	FlagBirAHaus6	P62854	RPS26	40S ribosomal protein S26 (Small ribosomal subunit protein eS26)	0.945972	4|3	7	3.5	2	2|2	4	2	2	0.03	1.75	0.64	PD+MQ	e	PSM
3836_CL_a	FlagBirAHaus6	P62857	RPS28	40S ribosomal protein S28 (Small ribosomal subunit protein eS28)	0.950583	2|2	4	2	2	5|2	7	3.5	2	0	0.57	0.83	PD+MQ	e	PSM
3836_CL_a	FlagBirAHaus6	P62861	FAU	40S ribosomal protein S30 (Small ribosomal subunit protein eS30)	0.93484	1|1	2	1	2	1|1	2	1	2	0	1	0.83	PD+MQ	e	PSM
3836_CL_a	FlagBirAHaus6	P62873	GNB1	Guanine nucleotide-binding protein G(I)/G(S)/G(T) subunit beta-1 (Transducin beta chain 1)	0.88866	1|1	2	1	2	1|1	2	1	2	0	1	0.83	PD+MQ	e	PSM
3836_CL_a	FlagBirAHaus6	P62888	RPL30	60S ribosomal protein L30 (Large ribosomal subunit protein eL30)	0.94035	3|3	6	3	2	2|2	4	2	2	0.01	1.5	0.67	PD+MQ	e	PSM
3836_CL_a	FlagBirAHaus6	P62899	RPL31	60S ribosomal protein L31 (Large ribosomal subunit protein eL31)	0.95195	3|2	5	2.5	2	1|1	2	1	2	0.18	2.5	0.47	PD+MQ	e	PSM
3836_CL_a	FlagBirAHaus6	P62906	RPL10A	60S ribosomal protein L10a (CSA-19) (Large ribosomal subunit protein uL1) (Neural precursor cell expressed developmentally down-regulated protein 6) (NEDD-6)	0.949917	6|8	14	7	2	6|5	11	5.5	2	0	1.27	0.78	PD+MQ	e	PSM
3836_CL_a	FlagBirAHaus6	P62910	RPL32	60S ribosomal protein L32 (Large ribosomal subunit protein eL32)	0.912315	2|3	5	2.5	2	4|1	5	2.5	2	0	1	0.74	PD+MQ	e	PSM
3836_CL_a	FlagBirAHaus6	P62913	RPL11	60S ribosomal protein L11 (CLL-associated antigen KW-12) (Large ribosomal subunit protein uL5)	0.966558	4|3	7	3.5	2	6|3	9	4.5	2	0	0.78	0.83	PD+MQ	e	PSM
3836_CL_a	FlagBirAHaus6	P62917	RPL8	60S ribosomal protein L8 (Large ribosomal subunit protein uL2)	0.962612	2|2	4	2	2	3|3	6	3	2	0	0.67	0.83	PD+MQ	e	PSM
3836_CL_a	FlagBirAHaus6	P62937	PPIA	Peptidyl-prolyl cis-trans isomerase A (PPIase A) (EC 5.2.1.8) (Cyclophilin A) (Cyclosporin A-binding protein) (Rotamase A) [Cleaved into: Peptidyl-prolyl cis-trans isomerase A, N-terminally processed]	0.970873	8|6	14	7	2	6|5	11	5.5	2	0	1.27	0.78	PD+MQ	e	PSM
3836_CL_a	FlagBirAHaus6	P62987	UBA52	Ubiquitin-60S ribosomal protein L40 (CEP52) (Ubiquitin A-52 residue ribosomal protein fusion product 1) [Cleaved into: Ubiquitin; 60S ribosomal protein L40 (Large ribosomal subunit protein eL40)]	0.980609	4|7	11	5.5	2	6|3	9	4.5	2	0	1.22	0.76	PD+MQ	e	PSM
3836_CL_a	FlagBirAHaus6	P62995	TRA2B	Transformer-2 protein homolog beta (TRA-2 beta) (TRA2-beta) (hTRA2-beta) (Splicing factor, arginine/serine-rich 10) (Transformer-2 protein homolog B)	0.91808	3|2	5	2.5	2	3|4	7	3.5	2	0	0.71	0.83	PD+MQ	e	PSM
3836_CL_a	FlagBirAHaus6	P63000	RAC1	Ras-related C3 botulinum toxin substrate 1 (EC 3.6.5.2) (Cell migration-inducing gene 5 protein) (Ras-like protein TC25) (p21-Rac1)	0.6844	2|2	4	2	2	0|1	1	0.5	2	0.34	4	0.39	PD+MQ	e	PSM
3836_CL_a	FlagBirAHaus6	P63010	AP2B1	AP-2 complex subunit beta (AP105B) (Adaptor protein complex AP-2 subunit beta) (Adaptor-related protein complex 2 subunit beta) (Beta-2-adaptin) (Beta-adaptin) (Clathrin assembly protein complex 2 beta large chain) (Plasma membrane adaptor HA2/AP2 adaptin beta subunit)	0.864667	14|12	26	13	2	15|15	30	15	2	0	0.87	0.83	PD+MQ	e	PSM
3836_CL_a	FlagBirAHaus6	P63092	GNAS	Guanine nucleotide-binding protein G(s) subunit alpha isoforms short (Adenylate cyclase-stimulating G alpha protein)	0.87524	4|1	5	2.5	2	1|0	1	0.5	2	0.45	5	0.38	PD+MQ	e	PSM
3836_CL_a	FlagBirAHaus6	P63104	YWHAZ	14-3-3 protein zeta/delta (Protein kinase C inhibitor protein 1) (KCIP-1)	0.97017	4|5	9	4.5	2	7|5	12	6	2	0	0.75	0.83	PD+MQ	e	PSM
3836_CL_a	FlagBirAHaus6	P63151	PPP2R2A	Serine/threonine-protein phosphatase 2A 55 kDa regulatory subunit B alpha isoform (PP2A subunit B isoform B55-alpha) (PP2A subunit B isoform PR55-alpha) (PP2A subunit B isoform R2-alpha) (PP2A subunit B isoform alpha)	0.917086	6|12	18	9	2	7|6	13	6.5	2	0	1.38	0.76	PD+MQ	e	PSM
3836_CL_a	FlagBirAHaus6	P63165	SUMO1	Small ubiquitin-related modifier 1 (SUMO-1) (GAP-modifying protein 1) (GMP1) (SMT3 homolog 3) (Sentrin) (Ubiquitin-homology domain protein PIC1) (Ubiquitin-like protein SMT3C) (Smt3C) (Ubiquitin-like protein UBL1)	0.813711	1|2	3	1.5	2	3|4	7	3.5	2	0	0.43	0.83	PD+MQ	e	PSM
3836_CL_a	FlagBirAHaus6	P63172	DYNLT1	Dynein light chain Tctex-type 1 (Protein CW-1) (T-complex testis-specific protein 1 homolog)	0.640102	5|4	9	4.5	2	4|5	9	4.5	2	0	1	0.78	PD+MQ	e	PSM
3836_CL_a	FlagBirAHaus6	P63173	RPL38	60S ribosomal protein L38 (Large ribosomal subunit protein eL38)	0.963039	5|4	9	4.5	2	7|4	11	5.5	2	0	0.82	0.83	PD+MQ	e	PSM
3836_CL_a	FlagBirAHaus6	P63208	SKP1	S-phase kinase-associated protein 1 (Cyclin-A/CDK2-associated protein p19) (p19A) (Organ of Corti protein 2) (OCP-2) (Organ of Corti protein II) (OCP-II) (RNA polymerase II elongation factor-like protein) (SIII) (Transcription elongation factor B polypeptide 1-like) (p19skp1)	0.943584	1|4	5	2.5	2	6|4	10	5	2	0	0.5	0.83	PD+MQ	e	PSM
3836_CL_a	FlagBirAHaus6	P63241	EIF5A	Eukaryotic translation initiation factor 5A-1 (eIF-5A-1) (eIF-5A1) (Eukaryotic initiation factor 5A isoform 1) (eIF-5A) (Rev-binding factor) (eIF-4D)	0.935206	3|4	7	3.5	2	5|6	11	5.5	2	0	0.64	0.83	PD+MQ	e	PSM
3836_CL_a	FlagBirAHaus6	P63244	RACK1	Receptor of activated protein C kinase 1 (Cell proliferation-inducing gene 21 protein) (Guanine nucleotide-binding protein subunit beta-2-like 1) (Guanine nucleotide-binding protein subunit beta-like protein 12.3) (Human lung cancer oncogene 7 protein) (HLC-7) (Receptor for activated C kinase) (Small ribosomal subunit protein RACK1) [Cleaved into: Receptor of activated protein C kinase 1, N-termi…	0	20|12	32	16	2	9|11	20	10	2	0	1.6	0.78	PD+MQ	e	PSM
3836_CL_a	FlagBirAHaus6	P67775	PPP2CA	Serine/threonine-protein phosphatase 2A catalytic subunit alpha isoform (PP2A-alpha) (EC 3.1.3.16) (Replication protein C) (RP-C)	0.897461	1|0	1	0.5	2	1|0	1	0.5	2	0	1	0.83	PD+MQ	e	PSM
3836_CL_a	FlagBirAHaus6	P67809	YBX1	Y-box-binding protein 1 (YB-1) (CCAAT-binding transcription factor I subunit A) (CBF-A) (DNA-binding protein B) (DBPB) (Enhancer factor I subunit A) (EFI-A) (Nuclease-sensitive element-binding protein 1) (Y-box transcription factor)	0.981043	8|18	26	13	2	14|9	23	11.5	2	0	1.13	0.81	PD+MQ	e	PSM
3836_CL_a	FlagBirAHaus6	P67812	SEC11A	Signal peptidase complex catalytic subunit SEC11A (EC 3.4.21.89) (Endopeptidase SP18) (Microsomal signal peptidase 18 kDa subunit) (SPase 18 kDa subunit) (SEC11 homolog A) (SEC11-like protein 1) (SPC18)	0.512664	4|2	6	3	2	2|2	4	2	2	0.02	1.5	0.65	PD+MQ	e	PSM
3836_CL_a	FlagBirAHaus6	P67870	CSNK2B	Casein kinase II subunit beta (CK II beta) (Phosvitin) (Protein G5a)	0.724274	3|3	6	3	2	3|3	6	3	2	0	1	0.83	PD+MQ	e	PSM
3836_CL_a	FlagBirAHaus6	P67936	TPM4	Tropomyosin alpha-4 chain (TM30p1) (Tropomyosin-4)	0.934697	2|4	6	3	2	4|3	7	3.5	2	0	0.86	0.77	PD+MQ	e	PSM
3836_CL_a	FlagBirAHaus6	P68036	UBE2L3	Ubiquitin-conjugating enzyme E2 L3 (EC 2.3.2.23) (E2 ubiquitin-conjugating enzyme L3) (L-UBC) (UbcH7) (Ubiquitin carrier protein L3) (Ubiquitin-conjugating enzyme E2-F1) (Ubiquitin-protein ligase L3)	0.747897	7|5	12	6	2	2|2	4	2	2	0.42	3	0.39	PD+MQ	e	PSM
3836_CL_a	FlagBirAHaus6	P68104	EEF1A1	Elongation factor 1-alpha 1 (EF-1-alpha-1) (Elongation factor Tu) (EF-Tu) (Eukaryotic elongation factor 1 A-1) (eEF1A-1) (Leukocyte receptor cluster member 7)	0.996483	23|22	45	22.5	2	29|26	55	27.5	2	0	0.82	0.83	PD+MQ	e	PSM
3836_CL_a	FlagBirAHaus6	P68133	ACTA1	Actin, alpha skeletal muscle (Alpha-actin-1) [Cleaved into: Actin, alpha skeletal muscle, intermediate form]	0.996613	15|17	32	16	2	9|8	17	8.5	2	0	1.88	0.76	PD+MQ	e	PSM
3836_CL_a	FlagBirAHaus6	P68366	TUBA4A	Tubulin alpha-4A chain (Alpha-tubulin 1) (Testis-specific alpha-tubulin) (Tubulin H2-alpha) (Tubulin alpha-1 chain)	0.998138	7|6	13	6.5	2	5|5	10	5	2	0	1.3	0.78	PD+MQ	e	PSM
3836_CL_a	FlagBirAHaus6	P68371	TUBB4B	Tubulin beta-4B chain (Tubulin beta-2 chain) (Tubulin beta-2C chain)	0.998242	1|1	2	1	2	1|1	2	1	2	0	1	0.83	PD+MQ	e	PSM
3836_CL_a	FlagBirAHaus6	P68400	CSNK2A1	Casein kinase II subunit alpha (CK II alpha) (EC 2.7.11.1)	0.884994	16|14	30	15	2	10|12	22	11	2	0	1.36	0.81	PD+MQ	e	PSM
3836_CL_a	FlagBirAHaus6	P68402	PAFAH1B2	Platelet-activating factor acetylhydrolase IB subunit alpha2 (EC 3.1.1.47) (PAF acetylhydrolase 30 kDa subunit) (PAF-AH 30 kDa subunit) (PAF-AH subunit beta) (PAFAH subunit beta)	0.656321	1|1	2	1	2	0|0	0	0	2	0	10	0.83	PD+MQ	e	PSM
3836_CL_a	FlagBirAHaus6	P78318	IGBP1	Immunoglobulin-binding protein 1 (B-cell signal transduction molecule alpha 4) (Protein alpha-4) (CD79a-binding protein 1) (Protein phosphatase 2/4/6 regulatory subunit) (Renal carcinoma antigen NY-REN-16)	0.686373	1|5	6	3	2	12|8	20	10	2	0	0.3	0.83	PD+MQ	e	PSM
3836_CL_a	FlagBirAHaus6	P78344	EIF4G2	Eukaryotic translation initiation factor 4 gamma 2 (eIF-4-gamma 2) (eIF-4G 2) (eIF4G 2) (Death-associated protein 5) (DAP-5) (p97)	0.859874	14|21	35	17.5	2	23|17	40	20	2	0	0.88	0.83	PD+MQ	e	PSM
3836_CL_a	FlagBirAHaus6	P78346	RPP30	Ribonuclease P protein subunit p30 (RNaseP protein p30) (EC 3.1.26.5) (RNase P subunit 2)	0.676376	3|6	9	4.5	2	11|7	18	9	2	0	0.5	0.83	PD+MQ	e	PSM
3836_CL_a	FlagBirAHaus6	P78364	PHC1	Polyhomeotic-like protein 1 (hPH1) (Early development regulatory protein 1)	0.48177	2|0	2	1	2	0|1	1	0.5	2	0.17	2	0.48	PD+MQ	e	PSM
3836_CL_a	FlagBirAHaus6	P78371	CCT2	T-complex protein 1 subunit beta (TCP-1-beta) (CCT-beta)	0.983803	21|20	41	20.5	2	31|26	57	28.5	2	0	0.72	0.83	PD+MQ	e	PSM
3836_CL_a	FlagBirAHaus6	P78383	SLC35B1	Solute carrier family 35 member B1 (UDP-galactose transporter-related protein 1) (UGTrel1) (hUGTrel1)	0	1|0	1	0.5	2	0|0	0	0	2	0	5	0.83	PD+MQ	e	PSM
3836_CL_a	FlagBirAHaus6	P78395	PRAME	Melanoma antigen preferentially expressed in tumors (Opa-interacting protein 4) (OIP-4) (Preferentially expressed antigen of melanoma)	0	1|0	1	0.5	2	0|0	0	0	2	0	5	0.83	PD+MQ	e	PSM
3836_CL_a	FlagBirAHaus6	P78406	RAE1	mRNA export factor (Rae1 protein homolog) (mRNA-associated protein mrnp 41)	0.811595	17|10	27	13.5	2	11|12	23	11.5	2	0	1.17	0.81	PD+MQ	e	PSM
3836_CL_a	FlagBirAHaus6	P78527	PRKDC	DNA-dependent protein kinase catalytic subunit (DNA-PK catalytic subunit) (DNA-PKcs) (EC 2.7.11.1) (DNPK1) (p460)	0.982311	69|66	135	67.5	2	59|54	113	56.5	2	0	1.19	0.83	PD+MQ	e	PSM
3836_CL_a	FlagBirAHaus6	P78559	MAP1A	Microtubule-associated protein 1A (MAP-1A) (Proliferation-related protein p80) [Cleaved into: MAP1A heavy chain; MAP1 light chain LC2]	0.811822	1|7	8	4	2	10|8	18	9	2	0	0.44	0.83	PD+MQ	e	PSM
3836_CL_a	FlagBirAHaus6	P82650	MRPS22	28S ribosomal protein S22, mitochondrial (MRP-S22) (S22mt) (Mitochondrial small ribosomal subunit protein mS22)	0.809564	1|0	1	0.5	2	0|0	0	0	2	0	5	0.83	PD+MQ	e	PSM
3836_CL_a	FlagBirAHaus6	P82675	MRPS5	28S ribosomal protein S5, mitochondrial (MRP-S5) (S5mt) (Mitochondrial small ribosomal subunit protein uS5m)	0.800301	2|1	3	1.5	2	2|3	5	2.5	2	0	0.6	0.83	PD+MQ	e	PSM
3836_CL_a	FlagBirAHaus6	P82912	MRPS11	28S ribosomal protein S11, mitochondrial (MRP-S11) (S11mt) (Cervical cancer proto-oncogene 2 protein) (HCC-2) (Mitochondrial small ribosomal subunit protein uS11m)	0.550435	3|0	3	1.5	2	0|0	0	0	2	0.49	15	0.25	PD+MQ	e	PSM
3836_CL_a	FlagBirAHaus6	P82921	MRPS21	28S ribosomal protein S21, mitochondrial (MRP-S21) (S21mt) (Mitochondrial small ribosomal subunit protein bS21m)	0.581399	1|2	3	1.5	2	2|1	3	1.5	2	0.01	1	0.68	PD+MQ	e	PSM
3836_CL_a	FlagBirAHaus6	P82933	MRPS9	28S ribosomal protein S9, mitochondrial (MRP-S9) (S9mt) (Mitochondrial small ribosomal subunit protein uS9m)	0.77118	2|3	5	2.5	2	0|0	0	0	2	0.95	25	0.02	PD+MQ	e	PSM
3836_CL_a	FlagBirAHaus6	P83731	RPL24	60S ribosomal protein L24 (60S ribosomal protein L30) (Large ribosomal subunit protein eL24)	0.966192	5|2	7	3.5	2	2|2	4	2	2	0.08	1.75	0.57	PD+MQ	e	PSM
3836_CL_a	FlagBirAHaus6	P84077	ARF1	ADP-ribosylation factor 1	0.929513	6|4	10	5	2	4|3	7	3.5	2	0	1.43	0.74	PD+MQ	e	PSM
3836_CL_a	FlagBirAHaus6	P84090	ERH	Enhancer of rudimentary homolog	0.958301	1|1	2	1	2	2|1	3	1.5	2	0	0.67	0.83	PD+MQ	e	PSM
3836_CL_a	FlagBirAHaus6	P84095	RHOG	Rho-related GTP-binding protein RhoG	0.60784	3|4	7	3.5	2	2|3	5	2.5	2	0.01	1.4	0.72	PD+MQ	e	PSM
3836_CL_a	FlagBirAHaus6	P84098	RPL19	60S ribosomal protein L19 (Large ribosomal subunit protein eL19)	0.967834	3|1	4	2	2	2|1	3	1.5	2	0.03	1.33	0.63	PD+MQ	e	PSM
3836_CL_a	FlagBirAHaus6	P84103	SRSF3	Serine/arginine-rich splicing factor 3 (Pre-mRNA-splicing factor SRP20) (Splicing factor, arginine/serine-rich 3)	0.968394	1|3	4	2	2	2|2	4	2	2	0.01	1	0.71	PD+MQ	e	PSM
3836_CL_a	FlagBirAHaus6	P85037	FOXK1	Forkhead box protein K1 (Myocyte nuclear factor) (MNF)	0.488858	1|1	2	1	2	1|1	2	1	2	0	1	0.83	PD+MQ	e	PSM
3836_CL_a	FlagBirAHaus6	P98082	DAB2	Disabled homolog 2 (Adaptor molecule disabled-2) (Differentially expressed in ovarian carcinoma 2) (DOC-2) (Differentially-expressed protein 2)	0.707896	1|2	3	1.5	2	3|0	3	1.5	2	0.01	1	0.67	PD+MQ	e	PSM
3836_CL_a	FlagBirAHaus6	P98170	XIAP	E3 ubiquitin-protein ligase XIAP (EC 2.3.2.27) (Baculoviral IAP repeat-containing protein 4) (IAP-like protein) (ILP) (hILP) (Inhibitor of apoptosis protein 3) (IAP-3) (hIAP-3) (hIAP3) (RING-type E3 ubiquitin transferase XIAP) (X-linked inhibitor of apoptosis protein) (X-linked IAP)	0.738472	22|13	35	17.5	2	15|13	28	14	2	0	1.25	0.81	PD+MQ	e	PSM
3836_CL_a	FlagBirAHaus6	P98179	RBM3	RNA-binding protein 3 (RNA-binding motif protein 3) (RNPL)	0.917026	1|2	3	1.5	2	1|0	1	0.5	2	0.17	3	0.48	PD+MQ	e	PSM
3836_CL_a	FlagBirAHaus6	Q00325	SLC25A3	Phosphate carrier protein, mitochondrial (Phosphate transport protein) (PTP) (Solute carrier family 25 member 3)	0.944526	7|6	13	6.5	2	3|4	7	3.5	2	0.01	1.86	0.68	PD+MQ	e	PSM
3836_CL_a	FlagBirAHaus6	Q00341	HDLBP	Vigilin (High density lipoprotein-binding protein) (HDL-binding protein)	0.924405	7|14	21	10.5	2	10|14	24	12	2	0	0.88	0.82	PD+MQ	e	PSM
3836_CL_a	FlagBirAHaus6	Q00534	CDK6	Cyclin-dependent kinase 6 (EC 2.7.11.22) (Cell division protein kinase 6) (Serine/threonine-protein kinase PLSTIRE)	0.722811	5|5	10	5	2	4|4	8	4	2	0	1.25	0.77	PD+MQ	e	PSM
3836_CL_a	FlagBirAHaus6	Q00535	CDK5	Cyclin-dependent-like kinase 5 (EC 2.7.11.1) (Cell division protein kinase 5) (Serine/threonine-protein kinase PSSALRE) (Tau protein kinase II catalytic subunit) (TPKII catalytic subunit)	0.736984	2|1	3	1.5	2	0|1	1	0.5	2	0.17	3	0.48	PD+MQ	e	PSM
3836_CL_a	FlagBirAHaus6	Q00537	CDK17	Cyclin-dependent kinase 17 (EC 2.7.11.22) (Cell division protein kinase 17) (PCTAIRE-motif protein kinase 2) (Serine/threonine-protein kinase PCTAIRE-2)	0.720535	1|0	1	0.5	2	0|0	0	0	2	0	5	0.83	PD+MQ	e	PSM
3836_CL_a	FlagBirAHaus6	Q00577	PURA	Transcriptional activator protein Pur-alpha (Purine-rich single-stranded DNA-binding protein alpha)	0.774103	2|3	5	2.5	2	0|1	1	0.5	2	0.5	5	0.17	PD+MQ	e	PSM
3836_CL_a	FlagBirAHaus6	Q00610	CLTC	Clathrin heavy chain 1 (Clathrin heavy chain on chromosome 17) (CLH-17)	0.98104	65|62	127	63.5	2	68|55	123	61.5	2	0	1.03	0.83	PD+MQ	e	PSM
3836_CL_a	FlagBirAHaus6	Q00653	NFKB2	Nuclear factor NF-kappa-B p100 subunit (DNA-binding factor KBF2) (H2TF1) (Lymphocyte translocation chromosome 10 protein) (Nuclear factor of kappa light polypeptide gene enhancer in B-cells 2) (Oncogene Lyt-10) (Lyt10) [Cleaved into: Nuclear factor NF-kappa-B p52 subunit]	0.550435	2|2	4	2	2	8|8	16	8	2	0	0.25	0.83	PD+MQ	e	PSM
3836_CL_a	FlagBirAHaus6	Q00688	FKBP3	Peptidyl-prolyl cis-trans isomerase FKBP3 (PPIase FKBP3) (EC 5.2.1.8) (25 kDa FK506-binding protein) (25 kDa FKBP) (FKBP-25) (FK506-binding protein 3) (FKBP-3) (Immunophilin FKBP25) (Rapamycin-selective 25 kDa immunophilin) (Rotamase)	0.847425	1|4	5	2.5	2	5|7	12	6	2	0	0.42	0.83	PD+MQ	e	PSM
3836_CL_a	FlagBirAHaus6	Q00839	HNRNPU	Heterogeneous nuclear ribonucleoprotein U (hnRNP U) (GRIP120) (Nuclear p120 ribonucleoprotein) (Scaffold-attachment factor A) (SAF-A) (p120) (pp120)	0.993897	26|17	43	21.5	2	20|18	38	19	2	0	1.13	0.82	PD+MQ	e	PSM
3836_CL_a	FlagBirAHaus6	Q01081	U2AF1	Splicing factor U2AF 35 kDa subunit (U2 auxiliary factor 35 kDa subunit) (U2 small nuclear RNA auxiliary factor 1) (U2 snRNP auxiliary factor small subunit)	0.936982	1|1	2	1	2	1|1	2	1	2	0	1	0.83	PD+MQ	e	PSM
3836_CL_a	FlagBirAHaus6	Q01082	SPTBN1	Spectrin beta chain, non-erythrocytic 1 (Beta-II spectrin) (Fodrin beta chain) (Spectrin, non-erythroid beta chain 1)	0.9748	2|22	24	12	2	20|13	33	16.5	2	0	0.73	0.82	PD+MQ	e	PSM
3836_CL_a	FlagBirAHaus6	Q01085	TIAL1	Nucleolysin TIAR (TIA-1-related protein)	0.803976	3|2	5	2.5	2	2|1	3	1.5	2	0.04	1.67	0.63	PD+MQ	e	PSM
3836_CL_a	FlagBirAHaus6	Q01105	SET	Protein SET (HLA-DR-associated protein II) (Inhibitor of granzyme A-activated DNase) (IGAAD) (PHAPII) (Phosphatase 2A inhibitor I2PP2A) (I-2PP2A) (Template-activating factor I) (TAF-I)	0.95856	4|9	13	6.5	2	10|8	18	9	2	0	0.72	0.83	PD+MQ	e	PSM
3836_CL_a	FlagBirAHaus6	Q01130	SRSF2	Serine/arginine-rich splicing factor 2 (Protein PR264) (Splicing component, 35 kDa) (Splicing factor SC35) (SC-35) (Splicing factor, arginine/serine-rich 2)	0.940294	1|0	1	0.5	2	0|0	0	0	2	0	5	0.83	PD+MQ	e	PSM
3836_CL_a	FlagBirAHaus6	Q01196	RUNX1	Runt-related transcription factor 1 (Acute myeloid leukemia 1 protein) (Core-binding factor subunit alpha-2) (CBF-alpha-2) (Oncogene AML-1) (Polyomavirus enhancer-binding protein 2 alpha B subunit) (PEA2-alpha B) (PEBP2-alpha B) (SL3-3 enhancer factor 1 alpha B subunit) (SL3/AKV core-binding factor alpha B subunit)	0.523564	10|8	18	9	2	8|9	17	8.5	2	0	1.06	0.81	PD+MQ	e	PSM
3836_CL_a	FlagBirAHaus6	Q01433	AMPD2	AMP deaminase 2 (EC 3.5.4.6) (AMP deaminase isoform L)	0.579701	2|4	6	3	2	5|3	8	4	2	0	0.75	0.83	PD+MQ	e	PSM
3836_CL_a	FlagBirAHaus6	Q01484	ANK2	Ankyrin-2 (ANK-2) (Ankyrin-B) (Brain ankyrin) (Non-erythroid ankyrin)	0.662653	1|1	2	1	2	2|2	4	2	2	0	0.5	0.83	PD+MQ	e	PSM
3836_CL_a	FlagBirAHaus6	Q01518	CAP1	Adenylyl cyclase-associated protein 1 (CAP 1)	0.92315	13|13	26	13	2	17|15	32	16	2	0	0.81	0.83	PD+MQ	e	PSM
3836_CL_a	FlagBirAHaus6	Q01629	IFITM2	Interferon-induced transmembrane protein 2 (Dispanin subfamily A member 2c) (DSPA2c) (Interferon-inducible protein 1-8D)	0.308233	1|0	1	0.5	2	0|0	0	0	2	0	5	0.83	PD+MQ	e	PSM
3836_CL_a	FlagBirAHaus6	Q01650	SLC7A5	Large neutral amino acids transporter small subunit 1 (4F2 light chain) (4F2 LC) (4F2LC) (CD98 light chain) (Integral membrane protein E16) (E16) (L-type amino acid transporter 1) (hLAT1) (Solute carrier family 7 member 5) (y+ system cationic amino acid transporter)	0.833114	2|3	5	2.5	2	4|3	7	3.5	2	0	0.71	0.83	PD+MQ	e	PSM
3836_CL_a	FlagBirAHaus6	Q01780	EXOSC10	Exosome component 10 (EC 3.1.13.-) (Autoantigen PM/Scl 2) (P100 polymyositis-scleroderma overlap syndrome-associated autoantigen) (Polymyositis/scleroderma autoantigen 100 kDa) (PM/Scl-100) (Polymyositis/scleroderma autoantigen 2)	0.915733	5|9	14	7	2	7|11	18	9	2	0	0.78	0.83	PD+MQ	e	PSM
3836_CL_a	FlagBirAHaus6	Q01804	OTUD4	OTU domain-containing protein 4 (EC 3.4.19.12) (HIV-1-induced protein HIN-1)	0.896159	6|2	8	4	2	1|0	1	0.5	2	0.67	8	0.08	PD+MQ	e	PSM
3836_CL_a	FlagBirAHaus6	Q01813	PFKP	ATP-dependent 6-phosphofructokinase, platelet type (ATP-PFK) (PFK-P) (EC 2.7.1.11) (6-phosphofructokinase type C) (Phosphofructo-1-kinase isozyme C) (PFK-C) (Phosphohexokinase)	0	6|4	10	5	2	1|2	3	1.5	2	0.47	3.33	0.29	PD+MQ	e	PSM
3836_CL_a	FlagBirAHaus6	Q01844	EWSR1	RNA-binding protein EWS (EWS oncogene) (Ewing sarcoma breakpoint region 1 protein)	0.972492	6|4	10	5	2	5|2	7	3.5	2	0	1.43	0.73	PD+MQ	e	PSM
3836_CL_a	FlagBirAHaus6	Q01995	TAGLN	Transgelin (22 kDa actin-binding protein) (Protein WS3-10) (Smooth muscle protein 22-alpha) (SM22-alpha)	0.605031	1|5	6	3	2	8|7	15	7.5	2	0	0.4	0.83	PD+MQ	e	PSM
3836_CL_a	FlagBirAHaus6	Q02086	SP2	Transcription factor Sp2	0.125442	1|0	1	0.5	2	0|0	0	0	2	0	5	0.83	PD+MQ	e	PSM
3836_CL_a	FlagBirAHaus6	Q02241	KIF23	Kinesin-like protein KIF23 (Kinesin-like protein 5) (Mitotic kinesin-like protein 1)	0.886311	2|9	11	5.5	2	11|8	19	9.5	2	0	0.58	0.83	PD+MQ	e	PSM
3836_CL_a	FlagBirAHaus6	Q02447	SP3	Transcription factor Sp3 (SPR-2)	0	1|0	1	0.5	2	0|0	0	0	2	0	5	0.83	PD+MQ	e	PSM
3836_CL_a	FlagBirAHaus6	Q02539	H1-1	Histone H1.1 (Histone H1a)	0.977389	3|5	8	4	2	4|4	8	4	2	0	1	0.77	PD+MQ	e	PSM
3836_CL_a	FlagBirAHaus6	Q02543	RPL18A	60S ribosomal protein L18a (Large ribosomal subunit protein eL20)	0.948937	6|4	10	5	2	4|2	6	3	2	0.01	1.67	0.67	PD+MQ	e	PSM
3836_CL_a	FlagBirAHaus6	Q02750	MAP2K1	Dual specificity mitogen-activated protein kinase kinase 1 (MAP kinase kinase 1) (MAPKK 1) (MKK1) (EC 2.7.12.2) (ERK activator kinase 1) (MAPK/ERK kinase 1) (MEK 1)	0.567531	6|3	9	4.5	2	4|3	7	3.5	2	0	1.29	0.74	PD+MQ	e	PSM
3836_CL_a	FlagBirAHaus6	Q02790	FKBP4	Peptidyl-prolyl cis-trans isomerase FKBP4 (PPIase FKBP4) (EC 5.2.1.8) (51 kDa FK506-binding protein) (FKBP51) (52 kDa FK506-binding protein) (52 kDa FKBP) (FKBP-52) (59 kDa immunophilin) (p59) (FK506-binding protein 4) (FKBP-4) (FKBP59) (HSP-binding immunophilin) (HBI) (Immunophilin FKBP52) (Rotamase) [Cleaved into: Peptidyl-prolyl cis-trans isomerase FKBP4, N-terminally processed]	0.937663	7|9	16	8	2	9|8	17	8.5	2	0	0.94	0.81	PD+MQ	e	PSM
3836_CL_a	FlagBirAHaus6	Q02809	PLOD1	Procollagen-lysine,2-oxoglutarate 5-dioxygenase 1 (EC 1.14.11.4) (Lysyl hydroxylase 1) (LH1)	0.760451	6|11	17	8.5	2	10|10	20	10	2	0	0.85	0.81	PD+MQ	e	PSM
3836_CL_a	FlagBirAHaus6	Q02833	RASSF7	Ras association domain-containing protein 7 (HRAS1-related cluster protein 1)	0	1|1	2	1	2	1|0	1	0.5	2	0	2	0.83	PD+MQ	e	PSM
3836_CL_a	FlagBirAHaus6	Q02878	RPL6	60S ribosomal protein L6 (Large ribosomal subunit protein eL6) (Neoplasm-related protein C140) (Tax-responsive enhancer element-binding protein 107) (TaxREB107)	0.974431	3|3	6	3	2	4|5	9	4.5	2	0	0.67	0.83	PD+MQ	e	PSM
3836_CL_a	FlagBirAHaus6	Q02880	TOP2B	DNA topoisomerase 2-beta (EC 5.6.2.2) (DNA topoisomerase II, beta isozyme)	0.919106	3|5	8	4	2	2|1	3	1.5	2	0.27	2.67	0.44	PD+MQ	e	PSM
3836_CL_a	FlagBirAHaus6	Q02952	AKAP12	A-kinase anchor protein 12 (AKAP-12) (A-kinase anchor protein 250 kDa) (AKAP 250) (Gravin) (Myasthenia gravis autoantigen)	0.895343	2|7	9	4.5	2	6|4	10	5	2	0	0.9	0.78	PD+MQ	e	PSM
3836_CL_a	FlagBirAHaus6	Q02978	SLC25A11	Mitochondrial 2-oxoglutarate/malate carrier protein (OGCP) (Solute carrier family 25 member 11)	0.874576	6|3	9	4.5	2	3|3	6	3	2	0.01	1.5	0.67	PD+MQ	e	PSM
3836_CL_a	FlagBirAHaus6	Q03001	DST	Dystonin (230 kDa bullous pemphigoid antigen) (230/240 kDa bullous pemphigoid antigen) (Bullous pemphigoid antigen 1) (BPA) (Bullous pemphigoid antigen) (Dystonia musculorum protein) (Hemidesmosomal plaque protein)	0.810009	2|16	18	9	2	22|19	41	20.5	2	0	0.44	0.83	PD+MQ	e	PSM
3836_CL_a	FlagBirAHaus6	Q03113	GNA12	Guanine nucleotide-binding protein subunit alpha-12 (G alpha-12) (G-protein subunit alpha-12)	0.702511	1|1	2	1	2	0|0	0	0	2	0	10	0.83	PD+MQ	e	PSM
3836_CL_a	FlagBirAHaus6	Q03135	CAV1	Caveolin-1	0.741546	1|2	3	1.5	2	1|1	2	1	2	0.04	1.5	0.59	PD+MQ	e	PSM
3836_CL_a	FlagBirAHaus6	Q03252	LMNB2	Lamin-B2	0.904119	9|5	14	7	2	0|0	0	0	2	1	70	0	PD+MQ	e	PSM
3836_CL_a	FlagBirAHaus6	Q03393	PTS	6-pyruvoyl tetrahydrobiopterin synthase (PTP synthase) (PTPS) (EC 4.2.3.12)	0.914727	1|0	1	0.5	2	0|0	0	0	2	0	5	0.83	PD+MQ	e	PSM
3836_CL_a	FlagBirAHaus6	Q03519	TAP2	Antigen peptide transporter 2 (APT2) (EC 7.4.2.-) (ATP-binding cassette sub-family B member 3) (Peptide supply factor 2) (Peptide transporter PSF2) (PSF-2) (Peptide transporter TAP2) (Peptide transporter involved in antigen processing 2) (Really interesting new gene 11 protein) (RING11)	0.125442	1|0	1	0.5	2	0|0	0	0	2	0	5	0.83	PD+MQ	e	PSM
3836_CL_a	FlagBirAHaus6	Q03701	CEBPZ	CCAAT/enhancer-binding protein zeta (CCAAT-box-binding transcription factor) (CBF) (CCAAT-binding factor)	0.845573	4|3	7	3.5	2	1|5	6	3	2	0	1.17	0.74	PD+MQ	e	PSM
3836_CL_a	FlagBirAHaus6	Q04206	RELA	Transcription factor p65 (Nuclear factor NF-kappa-B p65 subunit) (Nuclear factor of kappa light polypeptide gene enhancer in B-cells 3)	0.586724	5|7	12	6	2	6|7	13	6.5	2	0	0.92	0.8	PD+MQ	e	PSM
3836_CL_a	FlagBirAHaus6	Q04323	UBXN1	UBX domain-containing protein 1 (SAPK substrate protein 1) (UBA/UBX 33.3 kDa protein)	0.537602	6|8	14	7	2	5|6	11	5.5	2	0	1.27	0.78	PD+MQ	e	PSM
3836_CL_a	FlagBirAHaus6	Q04637	EIF4G1	Eukaryotic translation initiation factor 4 gamma 1 (eIF-4-gamma 1) (eIF-4G 1) (eIF-4G1) (p220)	0.954515	10|36	46	23	2	44|39	83	41.5	2	0	0.55	0.83	PD+MQ	e	PSM
3836_CL_a	FlagBirAHaus6	Q04726	TLE3	Transducin-like enhancer protein 3 (Enhancer of split groucho-like protein 3) (ESG3)	0.781104	2|0	2	1	2	1|1	2	1	2	0.04	1	0.59	PD+MQ	e	PSM
3836_CL_a	FlagBirAHaus6	Q04759	PRKCQ	Protein kinase C theta type (EC 2.7.11.13) (nPKC-theta)	0	1|0	1	0.5	2	0|0	0	0	2	0	5	0.83	PD+MQ	e	PSM
3836_CL_a	FlagBirAHaus6	Q04760	GLO1	Lactoylglutathione lyase (EC 4.4.1.5) (Aldoketomutase) (Glyoxalase I) (Glx I) (Ketone-aldehyde mutase) (Methylglyoxalase) (S-D-lactoylglutathione methylglyoxal lyase)	0.854697	2|0	2	1	2	3|2	5	2.5	2	0	0.4	0.83	PD+MQ	e	PSM
3836_CL_a	FlagBirAHaus6	Q04837	SSBP1	Single-stranded DNA-binding protein, mitochondrial (Mt-SSB) (MtSSB) (PWP1-interacting protein 17)	0.896505	5|4	9	4.5	2	0|3	3	1.5	2	0.31	3	0.43	PD+MQ	e	PSM
3836_CL_a	FlagBirAHaus6	Q04941	PLP2	Proteolipid protein 2 (Differentiation-dependent protein A4) (Intestinal membrane A4 protein)	0.646309	1|1	2	1	2	1|1	2	1	2	0	1	0.83	PD+MQ	e	PSM
3836_CL_a	FlagBirAHaus6	Q05193	DNM1	Dynamin-1 (EC 3.6.5.5)	0.716525	4|3	7	3.5	2	1|1	2	1	2	0.41	3.5	0.39	PD+MQ	e	PSM
3836_CL_a	FlagBirAHaus6	Q05209	PTPN12	Tyrosine-protein phosphatase non-receptor type 12 (EC 3.1.3.48) (PTP-PEST) (Protein-tyrosine phosphatase G1) (PTPG1)	0.642948	4|9	13	6.5	2	12|14	26	13	2	0	0.5	0.83	PD+MQ	e	PSM
3836_CL_a	FlagBirAHaus6	Q05397	PTK2	Focal adhesion kinase 1 (FADK 1) (EC 2.7.10.2) (Focal adhesion kinase-related nonkinase) (FRNK) (Protein phosphatase 1 regulatory subunit 71) (PPP1R71) (Protein-tyrosine kinase 2) (p125FAK) (pp125FAK)	0	7|5	12	6	2	2|3	5	2.5	2	0.17	2.4	0.48	PD+MQ	e	PSM
3836_CL_a	FlagBirAHaus6	Q05639	EEF1A2	Elongation factor 1-alpha 2 (EF-1-alpha-2) (Eukaryotic elongation factor 1 A-2) (eEF1A-2) (Statin-S1)	0.995139	8|17	25	12.5	2	22|21	43	21.5	2	0	0.58	0.83	PD+MQ	e	PSM
3836_CL_a	FlagBirAHaus6	Q05655	PRKCD	Protein kinase C delta type (EC 2.7.11.13) (Tyrosine-protein kinase PRKCD) (EC 2.7.10.2) (nPKC-delta) [Cleaved into: Protein kinase C delta type regulatory subunit; Protein kinase C delta type catalytic subunit (Sphingosine-dependent protein kinase-1) (SDK1)]	0	2|2	4	2	2	0|0	0	0	2	0.92	20	0.03	PD+MQ	e	PSM
3836_CL_a	FlagBirAHaus6	Q05682	CALD1	Caldesmon (CDM)	0.923707	5|13	18	9	2	24|26	50	25	2	0	0.36	0.83	PD+MQ	e	PSM
3836_CL_a	FlagBirAHaus6	Q06210	GFPT1	Glutamine--fructose-6-phosphate aminotransferase [isomerizing] 1 (EC 2.6.1.16) (D-fructose-6-phosphate amidotransferase 1) (Glutamine:fructose-6-phosphate amidotransferase 1) (GFAT 1) (GFAT1) (Hexosephosphate aminotransferase 1)	0.71244	28|17	45	22.5	2	15|15	30	15	2	0	1.5	0.8	PD+MQ	e	PSM
3836_CL_a	FlagBirAHaus6	Q06323	PSME1	Proteasome activator complex subunit 1 (11S regulator complex subunit alpha) (REG-alpha) (Activator of multicatalytic protease subunit 1) (Interferon gamma up-regulated I-5111 protein) (IGUP I-5111) (Proteasome activator 28 subunit alpha) (PA28a) (PA28alpha)	0.825504	2|1	3	1.5	2	1|1	2	1	2	0.04	1.5	0.59	PD+MQ	e	PSM
3836_CL_a	FlagBirAHaus6	Q06587	RING1	E3 ubiquitin-protein ligase RING1 (EC 2.3.2.27) (Polycomb complex protein RING1) (RING finger protein 1) (RING-type E3 ubiquitin transferase RING1) (Really interesting new gene 1 protein)	0.751981	4|5	9	4.5	2	3|4	7	3.5	2	0	1.29	0.76	PD+MQ	e	PSM
3836_CL_a	FlagBirAHaus6	Q06787	FMR1	Synaptic functional regulator FMR1 (Fragile X mental retardation protein 1) (FMRP) (Protein FMR-1)	0.885318	2|1	3	1.5	2	0|0	0	0	2	0.46	15	0.3	PD+MQ	e	PSM
3836_CL_a	FlagBirAHaus6	Q06830	PRDX1	Peroxiredoxin-1 (EC 1.11.1.24) (Natural killer cell-enhancing factor A) (NKEF-A) (Proliferation-associated gene protein) (PAG) (Thioredoxin peroxidase 2) (Thioredoxin-dependent peroxide reductase 2) (Thioredoxin-dependent peroxiredoxin 1)	0.98448	10|9	19	9.5	2	8|9	17	8.5	2	0	1.12	0.81	PD+MQ	e	PSM
3836_CL_a	FlagBirAHaus6	Q07002	CDK18	Cyclin-dependent kinase 18 (EC 2.7.11.22) (Cell division protein kinase 18) (PCTAIRE-motif protein kinase 3) (Serine/threonine-protein kinase PCTAIRE-3)	0.720535	1|0	1	0.5	2	0|0	0	0	2	0	5	0.83	PD+MQ	e	PSM
3836_CL_a	FlagBirAHaus6	Q07020	RPL18	60S ribosomal protein L18 (Large ribosomal subunit protein eL18)	0.971094	5|5	10	5	2	5|4	9	4.5	2	0	1.11	0.78	PD+MQ	e	PSM
3836_CL_a	FlagBirAHaus6	Q07021	C1QBP	Complement component 1 Q subcomponent-binding protein, mitochondrial (ASF/SF2-associated protein p32) (Glycoprotein gC1qBP) (C1qBP) (Hyaluronan-binding protein 1) (Mitochondrial matrix protein p32) (gC1q-R protein) (p33) (SF2AP32)	0.982443	6|9	15	7.5	2	11|7	18	9	2	0	0.83	0.83	PD+MQ	e	PSM
3836_CL_a	FlagBirAHaus6	Q07065	CKAP4	Cytoskeleton-associated protein 4 (63-kDa cytoskeleton-linking membrane protein) (Climp-63) (p63)	0.894744	7|9	16	8	2	4|7	11	5.5	2	0	1.45	0.77	PD+MQ	e	PSM
3836_CL_a	FlagBirAHaus6	Q07157	TJP1	Tight junction protein ZO-1 (Tight junction protein 1) (Zona occludens protein 1) (Zonula occludens protein 1)	0.887555	3|33	36	18	2	51|53	104	52	2	0	0.35	0.83	PD+MQ	e	PSM
3836_CL_a	FlagBirAHaus6	Q07343	PDE4B	cAMP-specific 3',5'-cyclic phosphodiesterase 4B (EC 3.1.4.53) (DPDE4) (PDE32)	0	2|0	2	1	2	0|2	2	1	2	0.06	1	0.58	PD+MQ	e	PSM
3836_CL_a	FlagBirAHaus6	Q07666	KHDRBS1	KH domain-containing, RNA-binding, signal transduction-associated protein 1 (GAP-associated tyrosine phosphoprotein p62) (Src-associated in mitosis 68 kDa protein) (Sam68) (p21 Ras GTPase-activating protein-associated p62) (p68)	0.942268	3|4	7	3.5	2	5|6	11	5.5	2	0	0.64	0.83	PD+MQ	e	PSM
3836_CL_a	FlagBirAHaus6	Q07812	BAX	Apoptosis regulator BAX (Bcl-2-like protein 4) (Bcl2-L-4)	0.586724	2|0	2	1	2	0|0	0	0	2	0.46	10	0.3	PD+MQ	e	PSM
3836_CL_a	FlagBirAHaus6	Q07866	KLC1	Kinesin light chain 1 (KLC 1)	0.887153	2|6	8	4	2	6|7	13	6.5	2	0	0.62	0.83	PD+MQ	e	PSM
3836_CL_a	FlagBirAHaus6	Q08209	PPP3CA	Serine/threonine-protein phosphatase 2B catalytic subunit alpha isoform (EC 3.1.3.16) (CAM-PRP catalytic subunit) (Calmodulin-dependent calcineurin A subunit alpha isoform)	0.550435	2|3	5	2.5	2	4|3	7	3.5	2	0	0.71	0.83	PD+MQ	e	PSM
3836_CL_a	FlagBirAHaus6	Q08211	DHX9	ATP-dependent RNA helicase A (EC 3.6.4.13) (DEAH box protein 9) (DExH-box helicase 9) (Leukophysin) (LKP) (Nuclear DNA helicase II) (NDH II) (RNA helicase A)	0.984439	46|45	91	45.5	2	43|43	86	43	2	0	1.06	0.83	PD+MQ	e	PSM
3836_CL_a	FlagBirAHaus6	Q08380	LGALS3BP	Galectin-3-binding protein (Basement membrane autoantigen p105) (Lectin galactoside-binding soluble 3-binding protein) (Mac-2-binding protein) (MAC2BP) (Mac-2 BP) (Tumor-associated antigen 90K)	0.844472	1|0	1	0.5	2	0|0	0	0	2	0	5	0.83	PD+MQ	e	PSM
3836_CL_a	FlagBirAHaus6	Q08426	EHHADH	Peroxisomal bifunctional enzyme (PBE) (PBFE) (L-bifunctional protein) (LBP) (Multifunctional enzyme 1) (MFE1) [Includes: Enoyl-CoA hydratase/3,2-trans-enoyl-CoA isomerase (EC 4.2.1.17) (EC 5.3.3.8); 3-hydroxyacyl-CoA dehydrogenase (EC 1.1.1.35)]	0	1|0	1	0.5	2	0|0	0	0	2	0	5	0.83	PD+MQ	e	PSM
3836_CL_a	FlagBirAHaus6	Q08945	SSRP1	FACT complex subunit SSRP1 (Chromatin-specific transcription elongation factor 80 kDa subunit) (Facilitates chromatin transcription complex 80 kDa subunit) (FACT 80 kDa subunit) (FACTp80) (Facilitates chromatin transcription complex subunit SSRP1) (Recombination signal sequence recognition protein 1) (Structure-specific recognition protein 1) (hSSRP1) (T160)	0.920387	5|6	11	5.5	2	6|6	12	6	2	0	0.92	0.83	PD+MQ	e	PSM
3836_CL_a	FlagBirAHaus6	Q08AM6	VAC14	Protein VAC14 homolog (Tax1-binding protein 2)	0.125442	1|1	2	1	2	0|0	0	0	2	0	10	0.83	PD+MQ	e	PSM
3836_CL_a	FlagBirAHaus6	Q08J23	NSUN2	RNA cytosine C(5)-methyltransferase NSUN2 (EC 2.1.1.-) (Myc-induced SUN domain-containing protein) (Misu) (NOL1/NOP2/Sun domain family member 2) (Substrate of AIM1/Aurora kinase B) (mRNA cytosine C(5)-methyltransferase) (EC 2.1.1.-) (tRNA cytosine C(5)-methyltransferase) (EC 2.1.1.-) (EC 2.1.1.203) (tRNA methyltransferase 4 homolog) (hTrm4)	0.907558	8|3	11	5.5	2	2|2	4	2	2	0.44	2.75	0.38	PD+MQ	e	PSM
3836_CL_a	FlagBirAHaus6	Q09028	RBBP4	Histone-binding protein RBBP4 (Chromatin assembly factor 1 subunit C) (CAF-1 subunit C) (Chromatin assembly factor I p48 subunit) (CAF-I 48 kDa subunit) (CAF-I p48) (Nucleosome-remodeling factor subunit RBAP48) (Retinoblastoma-binding protein 4) (RBBP-4) (Retinoblastoma-binding protein p48)	0.950583	3|8	11	5.5	2	9|7	16	8	2	0	0.69	0.83	PD+MQ	e	PSM
3836_CL_a	FlagBirAHaus6	Q09161	NCBP1	Nuclear cap-binding protein subunit 1 (80 kDa nuclear cap-binding protein) (CBP80) (NCBP 80 kDa subunit)	0.864091	1|3	4	2	2	2|2	4	2	2	0.01	1	0.71	PD+MQ	e	PSM
3836_CL_a	FlagBirAHaus6	Q09472	EP300	Histone acetyltransferase p300 (p300 HAT) (EC 2.3.1.48) (E1A-associated protein p300) (Histone butyryltransferase p300) (EC 2.3.1.-) (Histone crotonyltransferase p300) (EC 2.3.1.-) (Protein 2-hydroxyisobutyryltransferase p300) (EC 2.3.1.-) (Protein propionyltransferase p300) (EC 2.3.1.-)	0.349576	3|2	5	2.5	2	3|1	4	2	2	0.01	1.25	0.71	PD+MQ	e	PSM
3836_CL_a	FlagBirAHaus6	Q09666	AHNAK	Neuroblast differentiation-associated protein AHNAK (Desmoyokin)	0.948932	220|580	800	400	2	823|719	1542	771	2	0	0.52	0.83	PD+MQ	e	PSM
3836_CL_a	FlagBirAHaus6	Q09MP3	RAD51AP2	RAD51-associated protein 2	0.308233	1|2	3	1.5	2	0|0	0	0	2	0.46	15	0.3	PD+MQ	e	PSM
3836_CL_a	FlagBirAHaus6	Q0VDF9	HSPA14	Heat shock 70 kDa protein 14 (HSP70-like protein 1) (Heat shock protein HSP60)	0.518371	1|1	2	1	2	0|1	1	0.5	2	0	2	0.83	PD+MQ	e	PSM
3836_CL_a	FlagBirAHaus6	Q10567	AP1B1	AP-1 complex subunit beta-1 (Adaptor protein complex AP-1 subunit beta-1) (Adaptor-related protein complex 1 subunit beta-1) (Beta-1-adaptin) (Beta-adaptin 1) (Clathrin assembly protein complex 1 beta large chain) (Golgi adaptor HA1/AP1 adaptin beta subunit)	0.834156	2|2	4	2	2	1|2	3	1.5	2	0.02	1.33	0.66	PD+MQ	e	PSM
3836_CL_a	FlagBirAHaus6	Q10570	CPSF1	Cleavage and polyadenylation specificity factor subunit 1 (Cleavage and polyadenylation specificity factor 160 kDa subunit) (CPSF 160 kDa subunit)	0.910841	6|9	15	7.5	2	11|9	20	10	2	0	0.75	0.83	PD+MQ	e	PSM
3836_CL_a	FlagBirAHaus6	Q12768	WASHC5	WASH complex subunit 5 (Strumpellin) (WASH complex subunit strumpellin)	0	2|5	7	3.5	2	3|4	7	3.5	2	0	1	0.76	PD+MQ	e	PSM
3836_CL_a	FlagBirAHaus6	Q12769	NUP160	Nuclear pore complex protein Nup160 (160 kDa nucleoporin) (Nucleoporin Nup160)	0.787045	12|7	19	9.5	2	6|6	12	6	2	0	1.58	0.74	PD+MQ	e	PSM
3836_CL_a	FlagBirAHaus6	Q12788	TBL3	Transducin beta-like protein 3 (WD repeat-containing protein SAZD)	0.861703	3|4	7	3.5	2	2|2	4	2	2	0.03	1.75	0.64	PD+MQ	e	PSM
3836_CL_a	FlagBirAHaus6	Q12792	TWF1	Twinfilin-1 (Protein A6) (Protein tyrosine kinase 9)	0.765067	4|7	11	5.5	2	10|11	21	10.5	2	0	0.52	0.83	PD+MQ	e	PSM
3836_CL_a	FlagBirAHaus6	Q12816	TRO	Trophinin (MAGE-D3 antigen)	0	3|1	4	2	2	2|1	3	1.5	2	0.03	1.33	0.63	PD+MQ	e	PSM
3836_CL_a	FlagBirAHaus6	Q12824	SMARCB1	SWI/SNF-related matrix-associated actin-dependent regulator of chromatin subfamily B member 1 (BRG1-associated factor 47) (BAF47) (Integrase interactor 1 protein) (SNF5 homolog) (hSNF5)	0.758171	5|4	9	4.5	2	1|0	1	0.5	2	0.93	9	0.02	PD+MQ	e	PSM
3836_CL_a	FlagBirAHaus6	Q12830	BPTF	Nucleosome-remodeling factor subunit BPTF (Bromodomain and PHD finger-containing transcription factor) (Fetal Alz-50 clone 1 protein) (Fetal Alzheimer antigen)	0.844667	2|3	5	2.5	2	4|3	7	3.5	2	0	0.71	0.83	PD+MQ	e	PSM
3836_CL_a	FlagBirAHaus6	Q12834	CDC20	Cell division cycle protein 20 homolog (p55CDC)	0.451197	1|1	2	1	2	2|1	3	1.5	2	0	0.67	0.83	PD+MQ	e	PSM
3836_CL_a	FlagBirAHaus6	Q12849	GRSF1	G-rich sequence factor 1 (GRSF-1)	0.77118	1|4	5	2.5	2	0|1	1	0.5	2	0.45	5	0.38	PD+MQ	e	PSM
3836_CL_a	FlagBirAHaus6	Q12851	MAP4K2	Mitogen-activated protein kinase kinase kinase kinase 2 (EC 2.7.11.1) (B lymphocyte serine/threonine-protein kinase) (Germinal center kinase) (GC kinase) (MAPK/ERK kinase kinase kinase 2) (MEK kinase kinase 2) (MEKKK 2) (Rab8-interacting protein)	0	3|2	5	2.5	2	0|0	0	0	2	0.95	25	0.02	PD+MQ	e	PSM
3836_CL_a	FlagBirAHaus6	Q12874	SF3A3	Splicing factor 3A subunit 3 (SF3a60) (Spliceosome-associated protein 61) (SAP 61)	0.932135	1|4	5	2.5	2	8|6	14	7	2	0	0.36	0.83	PD+MQ	e	PSM
3836_CL_a	FlagBirAHaus6	Q12888	TP53BP1	TP53-binding protein 1 (53BP1) (p53-binding protein 1) (p53BP1)	0.887322	2|10	12	6	2	9|6	15	7.5	2	0	0.8	0.8	PD+MQ	e	PSM
3836_CL_a	FlagBirAHaus6	Q12894	IFRD2	Interferon-related developmental regulator 2 (Protein SKMC15)	0	1|1	2	1	2	1|0	1	0.5	2	0	2	0.83	PD+MQ	e	PSM
3836_CL_a	FlagBirAHaus6	Q12904	AIMP1	Aminoacyl tRNA synthase complex-interacting multifunctional protein 1 (Multisynthase complex auxiliary component p43) [Cleaved into: Endothelial monocyte-activating polypeptide 2 (EMAP-2) (Endothelial monocyte-activating polypeptide II) (EMAP-II) (Small inducible cytokine subfamily E member 1)]	0.899748	4|8	12	6	2	7|6	13	6.5	2	0	0.92	0.8	PD+MQ	e	PSM
3836_CL_a	FlagBirAHaus6	Q12905	ILF2	Interleukin enhancer-binding factor 2 (Nuclear factor of activated T-cells 45 kDa)	0.959308	11|16	27	13.5	2	19|13	32	16	2	0	0.84	0.83	PD+MQ	e	PSM
3836_CL_a	FlagBirAHaus6	Q12906	ILF3	Interleukin enhancer-binding factor 3 (Double-stranded RNA-binding protein 76) (DRBP76) (M-phase phosphoprotein 4) (MPP4) (Nuclear factor associated with dsRNA) (NFAR) (Nuclear factor of activated T-cells 90 kDa) (NF-AT-90) (Translational control protein 80) (TCP80)	0.969054	13|14	27	13.5	2	10|5	15	7.5	2	0	1.8	0.77	PD+MQ	e	PSM
3836_CL_a	FlagBirAHaus6	Q12931	TRAP1	Heat shock protein 75 kDa, mitochondrial (HSP 75) (TNFR-associated protein 1) (Tumor necrosis factor type 1 receptor-associated protein) (TRAP-1)	0.95129	18|15	33	16.5	2	13|13	26	13	2	0	1.27	0.82	PD+MQ	e	PSM
3836_CL_a	FlagBirAHaus6	Q12933	TRAF2	TNF receptor-associated factor 2 (EC 2.3.2.27) (E3 ubiquitin-protein ligase TRAF2) (RING-type E3 ubiquitin transferase TRAF2) (Tumor necrosis factor type 2 receptor-associated protein 3)	0.561688	1|2	3	1.5	2	0|0	0	0	2	0.46	15	0.3	PD+MQ	e	PSM
3836_CL_a	FlagBirAHaus6	Q12965	MYO1E	Unconventional myosin-Ie (Myosin-Ic) (Unconventional myosin 1E)	0.717027	1|1	2	1	2	0|1	1	0.5	2	0	2	0.83	PD+MQ	e	PSM
3836_CL_a	FlagBirAHaus6	Q12988	HSPB3	Heat shock protein beta-3 (HspB3) (Heat shock 17 kDa protein) (HSP 17) (Protein 3)	0	1|0	1	0.5	2	1|0	1	0.5	2	0	1	0.83	PD+MQ	e	PSM
3836_CL_a	FlagBirAHaus6	Q12996	CSTF3	Cleavage stimulation factor subunit 3 (CF-1 77 kDa subunit) (Cleavage stimulation factor 77 kDa subunit) (CSTF 77 kDa subunit) (CstF-77)	0.830412	1|2	3	1.5	2	1|0	1	0.5	2	0.17	3	0.48	PD+MQ	e	PSM
3836_CL_a	FlagBirAHaus6	Q13011	ECH1	Delta(3,5)-Delta(2,4)-dienoyl-CoA isomerase, mitochondrial (EC 5.3.3.-)	0.885048	3|1	4	2	2	1|0	1	0.5	2	0.33	4	0.4	PD+MQ	e	PSM
3836_CL_a	FlagBirAHaus6	Q13015	MLLT11	Protein AF1q	0.573413	4|5	9	4.5	2	3|3	6	3	2	0	1.5	0.73	PD+MQ	e	PSM
3836_CL_a	FlagBirAHaus6	Q13042	CDC16	Cell division cycle protein 16 homolog (Anaphase-promoting complex subunit 6) (APC6) (CDC16 homolog) (CDC16Hs) (Cyclosome subunit 6)	0.501883	2|2	4	2	2	2|2	4	2	2	0	1	0.83	PD+MQ	e	PSM
3836_CL_a	FlagBirAHaus6	Q13043	STK4	Serine/threonine-protein kinase 4 (EC 2.7.11.1) (Mammalian STE20-like protein kinase 1) (MST-1) (STE20-like kinase MST1) (Serine/threonine-protein kinase Krs-2) [Cleaved into: Serine/threonine-protein kinase 4 37kDa subunit (MST1/N); Serine/threonine-protein kinase 4 18kDa subunit (MST1/C)]	0.601149	2|3	5	2.5	2	2|2	4	2	2	0.01	1.25	0.71	PD+MQ	e	PSM
3836_CL_a	FlagBirAHaus6	Q13045	FLII	Protein flightless-1 homolog	0.812348	7|13	20	10	2	1|1	2	1	2	0.99	10	0	PD+MQ	e	PSM
3836_CL_a	FlagBirAHaus6	Q13077	TRAF1	TNF receptor-associated factor 1 (Epstein-Barr virus-induced protein 6)	0.569073	2|0	2	1	2	0|0	0	0	2	0.46	10	0.3	PD+MQ	e	PSM
3836_CL_a	FlagBirAHaus6	Q13085	ACACA	Acetyl-CoA carboxylase 1 (ACC1) (EC 6.4.1.2) (Acetyl-Coenzyme A carboxylase alpha) (ACC-alpha)	0.962745	170|105	275	137.5	2	97|83	180	90	2	0	1.53	0.83	PD+MQ	e	PSM
3836_CL_a	FlagBirAHaus6	Q13131	PRKAA1	5'-AMP-activated protein kinase catalytic subunit alpha-1 (AMPK subunit alpha-1) (EC 2.7.11.1) (Acetyl-CoA carboxylase kinase) (ACACA kinase) (EC 2.7.11.27) (Hydroxymethylglutaryl-CoA reductase kinase) (HMGCR kinase) (EC 2.7.11.31) (Tau-protein kinase PRKAA1) (EC 2.7.11.26)	0.617519	3|5	8	4	2	5|3	8	4	2	0	1	0.77	PD+MQ	e	PSM
3836_CL_a	FlagBirAHaus6	Q13136	PPFIA1	Liprin-alpha-1 (LAR-interacting protein 1) (LIP-1) (Protein tyrosine phosphatase receptor type f polypeptide-interacting protein alpha-1) (PTPRF-interacting protein alpha-1)	0.5453	1|1	2	1	2	1|0	1	0.5	2	0	2	0.83	PD+MQ	e	PSM
3836_CL_a	FlagBirAHaus6	Q13144	EIF2B5	Translation initiation factor eIF-2B subunit epsilon (eIF-2B GDP-GTP exchange factor subunit epsilon)	0.643567	7|6	13	6.5	2	3|4	7	3.5	2	0.01	1.86	0.68	PD+MQ	e	PSM
3836_CL_a	FlagBirAHaus6	Q13148	TARDBP	TAR DNA-binding protein 43 (TDP-43)	0.913084	7|8	15	7.5	2	5|6	11	5.5	2	0	1.36	0.78	PD+MQ	e	PSM
3836_CL_a	FlagBirAHaus6	Q13151	HNRNPA0	Heterogeneous nuclear ribonucleoprotein A0 (hnRNP A0)	0.957497	10|9	19	9.5	2	9|5	14	7	2	0	1.36	0.79	PD+MQ	e	PSM
3836_CL_a	FlagBirAHaus6	Q13155	AIMP2	Aminoacyl tRNA synthase complex-interacting multifunctional protein 2 (Multisynthase complex auxiliary component p38) (Protein JTV-1)	0.864377	9|8	17	8.5	2	14|13	27	13.5	2	0	0.63	0.83	PD+MQ	e	PSM
3836_CL_a	FlagBirAHaus6	Q13185	CBX3	Chromobox protein homolog 3 (HECH) (Heterochromatin protein 1 homolog gamma) (HP1 gamma) (Modifier 2 protein)	0.920264	3|5	8	4	2	6|4	10	5	2	0	0.8	0.83	PD+MQ	e	PSM
3836_CL_a	FlagBirAHaus6	Q13188	STK3	Serine/threonine-protein kinase 3 (EC 2.7.11.1) (Mammalian STE20-like protein kinase 2) (MST-2) (STE20-like kinase MST2) (Serine/threonine-protein kinase Krs-1) [Cleaved into: Serine/threonine-protein kinase 3 36kDa subunit (MST2/N); Serine/threonine-protein kinase 3 20kDa subunit (MST2/C)]	0.573413	1|1	2	1	2	2|1	3	1.5	2	0	0.67	0.83	PD+MQ	e	PSM
3836_CL_a	FlagBirAHaus6	Q13200	PSMD2	26S proteasome non-ATPase regulatory subunit 2 (26S proteasome regulatory subunit RPN1) (26S proteasome regulatory subunit S2) (26S proteasome subunit p97) (Protein 55.11) (Tumor necrosis factor type 1 receptor-associated protein 2)	0.954549	21|24	45	22.5	2	30|26	56	28	2	0	0.8	0.83	PD+MQ	e	PSM
3836_CL_a	FlagBirAHaus6	Q13206	DDX10	Probable ATP-dependent RNA helicase DDX10 (EC 3.6.4.13) (DEAD box protein 10)	0.864617	3|5	8	4	2	9|9	18	9	2	0	0.44	0.83	PD+MQ	e	PSM
3836_CL_a	FlagBirAHaus6	Q13227	GPS2	G protein pathway suppressor 2 (GPS-2)	0	1|1	2	1	2	0|0	0	0	2	0	10	0.83	PD+MQ	e	PSM
3836_CL_a	FlagBirAHaus6	Q13242	SRSF9	Serine/arginine-rich splicing factor 9 (Pre-mRNA-splicing factor SRp30C) (Splicing factor, arginine/serine-rich 9)	0.912734	1|2	3	1.5	2	0|1	1	0.5	2	0.17	3	0.48	PD+MQ	e	PSM
3836_CL_a	FlagBirAHaus6	Q13247	SRSF6	Serine/arginine-rich splicing factor 6 (Pre-mRNA-splicing factor SRP55) (Splicing factor, arginine/serine-rich 6)	0.948122	1|1	2	1	2	0|1	1	0.5	2	0	2	0.83	PD+MQ	e	PSM
3836_CL_a	FlagBirAHaus6	Q13257	MAD2L1	Mitotic spindle assembly checkpoint protein MAD2A (HsMAD2) (Mitotic arrest deficient 2-like protein 1) (MAD2-like protein 1)	0.676376	2|1	3	1.5	2	1|2	3	1.5	2	0.01	1	0.68	PD+MQ	e	PSM
3836_CL_a	FlagBirAHaus6	Q13263	TRIM28	Transcription intermediary factor 1-beta (TIF1-beta) (E3 SUMO-protein ligase TRIM28) (EC 2.3.2.27) (KRAB-associated protein 1) (KAP-1) (KRAB-interacting protein 1) (KRIP-1) (Nuclear corepressor KAP-1) (RING finger protein 96) (RING-type E3 ubiquitin transferase TIF1-beta) (Tripartite motif-containing protein 28)	0.97663	1|6	7	3.5	2	6|7	13	6.5	2	0	0.54	0.83	PD+MQ	e	PSM
3836_CL_a	FlagBirAHaus6	Q13268	DHRS2	Dehydrogenase/reductase SDR family member 2, mitochondrial (EC 1.1.1.-) (Dicarbonyl reductase HEP27) (Protein D) (Short chain dehydrogenase/reductase family 25C member 1)	0.754543	21|16	37	18.5	2	13|14	27	13.5	2	0	1.37	0.81	PD+MQ	e	PSM
3836_CL_a	FlagBirAHaus6	Q13283	G3BP1	Ras GTPase-activating protein-binding protein 1 (G3BP-1) (EC 3.6.4.12) (EC 3.6.4.13) (ATP-dependent DNA helicase VIII) (hDH VIII) (GAP SH3 domain-binding protein 1)	0.959688	18|28	46	23	2	33|32	65	32.5	2	0	0.71	0.83	PD+MQ	e	PSM
3836_CL_a	FlagBirAHaus6	Q13309	SKP2	S-phase kinase-associated protein 2 (Cyclin-A/CDK2-associated protein p45) (F-box protein Skp2) (F-box/LRR-repeat protein 1) (p45skp2)	0	2|2	4	2	2	1|1	2	1	2	0.09	2	0.55	PD+MQ	e	PSM
3836_CL_a	FlagBirAHaus6	Q13310	PABPC4	Polyadenylate-binding protein 4 (PABP-4) (Poly(A)-binding protein 4) (Activated-platelet protein 1) (APP-1) (Inducible poly(A)-binding protein) (iPABP)	0.960101	1|4	5	2.5	2	4|3	7	3.5	2	0	0.71	0.77	PD+MQ	e	PSM
3836_CL_a	FlagBirAHaus6	Q13322	GRB10	Growth factor receptor-bound protein 10 (GRB10 adapter protein) (Insulin receptor-binding protein Grb-IR)	0.397646	2|0	2	1	2	1|0	1	0.5	2	0.17	2	0.48	PD+MQ	e	PSM
3836_CL_a	FlagBirAHaus6	Q13325	IFIT5	Interferon-induced protein with tetratricopeptide repeats 5 (IFIT-5) (Interferon-induced 58 kDa protein) (Retinoic acid- and interferon-inducible 58 kDa protein) (P58)	0.817822	5|12	17	8.5	2	15|16	31	15.5	2	0	0.55	0.83	PD+MQ	e	PSM
3836_CL_a	FlagBirAHaus6	Q13347	EIF3I	Eukaryotic translation initiation factor 3 subunit I (eIF3i) (Eukaryotic translation initiation factor 3 subunit 2) (TGF-beta receptor-interacting protein 1) (TRIP-1) (eIF-3-beta) (eIF3 p36)	0.951129	6|9	15	7.5	2	9|10	19	9.5	2	0	0.79	0.83	PD+MQ	e	PSM
3836_CL_a	FlagBirAHaus6	Q13356	PPIL2	RING-type E3 ubiquitin-protein ligase PPIL2 (EC 2.3.2.27) (CYC4) (Cyclophilin-60) (Cyclophilin-like protein Cyp-60) (Cyp60) (hCyP-60) (Probable inactive peptidyl-prolyl cis-trans isomerase-like 2) (PPIase) (Rotamase PPIL2)	0.694288	3|2	5	2.5	2	2|1	3	1.5	2	0.04	1.67	0.63	PD+MQ	e	PSM
3836_CL_a	FlagBirAHaus6	Q13362	PPP2R5C	Serine/threonine-protein phosphatase 2A 56 kDa regulatory subunit gamma isoform (PP2A B subunit isoform B'-gamma) (PP2A B subunit isoform B56-gamma) (PP2A B subunit isoform PR61-gamma) (PP2A B subunit isoform R5-gamma) (Renal carcinoma antigen NY-REN-29)	0.60784	1|0	1	0.5	2	3|0	3	1.5	2	0	0.33	0.83	PD+MQ	e	PSM
3836_CL_a	FlagBirAHaus6	Q13363	CTBP1	C-terminal-binding protein 1 (CtBP1) (EC 1.1.1.-)	0.60784	3|4	7	3.5	2	1|1	2	1	2	0.41	3.5	0.39	PD+MQ	e	PSM
3836_CL_a	FlagBirAHaus6	Q13409	DYNC1I2	Cytoplasmic dynein 1 intermediate chain 2 (Cytoplasmic dynein intermediate chain 2) (Dynein intermediate chain 2, cytosolic) (DH IC-2)	0.884265	2|8	10	5	2	7|5	12	6	2	0	0.83	0.79	PD+MQ	e	PSM
3836_CL_a	FlagBirAHaus6	Q13418	ILK	Integrin-linked protein kinase (EC 2.7.11.1) (59 kDa serine/threonine-protein kinase) (Beta-integrin-linked kinase) (ILK-1) (ILK-2) (p59ILK)	0.125442	7|6	13	6.5	2	8|6	14	7	2	0	0.93	0.83	PD+MQ	e	PSM
3836_CL_a	FlagBirAHaus6	Q13423	NNT	NAD(P) transhydrogenase, mitochondrial (EC 7.1.1.1) (Nicotinamide nucleotide transhydrogenase) (Pyridine nucleotide transhydrogenase)	0.727676	13|11	24	12	2	8|4	12	6	2	0.01	2	0.72	PD+MQ	e	PSM
3836_CL_a	FlagBirAHaus6	Q13425	SNTB2	Beta-2-syntrophin (59 kDa dystrophin-associated protein A1 basic component 2) (Syntrophin-3) (SNT3) (Syntrophin-like) (SNTL)	0.682669	3|2	5	2.5	2	1|1	2	1	2	0.18	2.5	0.47	PD+MQ	e	PSM
3836_CL_a	FlagBirAHaus6	Q13428	TCOF1	Treacle protein (Treacher Collins syndrome protein)	0.960141	3|12	15	7.5	2	16|16	32	16	2	0	0.47	0.83	PD+MQ	e	PSM
3836_CL_a	FlagBirAHaus6	Q13435	SF3B2	Splicing factor 3B subunit 2 (Pre-mRNA-splicing factor SF3b 145 kDa subunit) (SF3b145) (Spliceosome-associated protein 145) (SAP 145)	0.965061	3|11	14	7	2	14|13	27	13.5	2	0	0.52	0.83	PD+MQ	e	PSM
3836_CL_a	FlagBirAHaus6	Q13485	SMAD4	Mothers against decapentaplegic homolog 4 (MAD homolog 4) (Mothers against DPP homolog 4) (Deletion target in pancreatic carcinoma 4) (SMAD family member 4) (SMAD 4) (Smad4) (hSMAD4)	0.451197	2|0	2	1	2	0|0	0	0	2	0.46	10	0.3	PD+MQ	e	PSM
3836_CL_a	FlagBirAHaus6	Q13490	BIRC2	Baculoviral IAP repeat-containing protein 2 (EC 2.3.2.27) (Cellular inhibitor of apoptosis 1) (C-IAP1) (IAP homolog B) (Inhibitor of apoptosis protein 2) (hIAP-2) (hIAP2) (RING finger protein 48) (RING-type E3 ubiquitin transferase BIRC2) (TNFR2-TRAF-signaling complex protein 2)	0.520914	30|25	55	27.5	2	13|12	25	12.5	2	0.01	2.2	0.68	PD+MQ	e	PSM
3836_CL_a	FlagBirAHaus6	Q13492	PICALM	Phosphatidylinositol-binding clathrin assembly protein (Clathrin assembly lymphoid myeloid leukemia protein)	0.74931	21|20	41	20.5	2	14|11	25	12.5	2	0	1.64	0.8	PD+MQ	e	PSM
3836_CL_a	FlagBirAHaus6	Q13495	MAMLD1	Mastermind-like domain-containing protein 1 (F18) (Protein CG1)	0	1|0	1	0.5	2	0|0	0	0	2	0	5	0.83	PD+MQ	e	PSM
3836_CL_a	FlagBirAHaus6	Q13501	SQSTM1	Sequestosome-1 (EBI3-associated protein of 60 kDa) (EBIAP) (p60) (Phosphotyrosine-independent ligand for the Lck SH2 domain of 62 kDa) (Ubiquitin-binding protein p62)	0.880017	2|2	4	2	2	1|2	3	1.5	2	0.02	1.33	0.66	PD+MQ	e	PSM
3836_CL_a	FlagBirAHaus6	Q13505	MTX1	Metaxin-1 (Mitochondrial outer membrane import complex protein 1)	0.308233	1|1	2	1	2	1|0	1	0.5	2	0	2	0.83	PD+MQ	e	PSM
3836_CL_a	FlagBirAHaus6	Q13509	TUBB3	Tubulin beta-3 chain (Tubulin beta-4 chain) (Tubulin beta-III)	0	9|7	16	8	2	5|7	12	6	2	0	1.33	0.78	PD+MQ	e	PSM
3836_CL_a	FlagBirAHaus6	Q13510	ASAH1	Acid ceramidase (AC) (ACDase) (Acid CDase) (EC 3.5.1.23) (Acylsphingosine deacylase) (N-acylethanolamine hydrolase ASAH1) (EC 3.5.1.-) (N-acylsphingosine amidohydrolase) (Putative 32 kDa heart protein) (PHP32) [Cleaved into: Acid ceramidase subunit alpha; Acid ceramidase subunit beta]	0.537602	1|0	1	0.5	2	0|0	0	0	2	0	5	0.83	PD+MQ	e	PSM
3836_CL_a	FlagBirAHaus6	Q13523	PRPF4B	Serine/threonine-protein kinase PRP4 homolog (EC 2.7.11.1) (PRP4 kinase) (PRP4 pre-mRNA-processing factor 4 homolog)	0.887506	1|2	3	1.5	2	2|0	2	1	2	0.06	1.5	0.58	PD+MQ	e	PSM
3836_CL_a	FlagBirAHaus6	Q13546	RIPK1	Receptor-interacting serine/threonine-protein kinase 1 (EC 2.7.11.1) (Cell death protein RIP) (Receptor-interacting protein 1) (RIP-1)	0.125442	9|6	15	7.5	2	4|3	7	3.5	2	0.1	2.14	0.55	PD+MQ	e	PSM
3836_CL_a	FlagBirAHaus6	Q13547	HDAC1	Histone deacetylase 1 (HD1) (EC 3.5.1.98)	0.929261	5|5	10	5	2	5|4	9	4.5	2	0	1.11	0.78	PD+MQ	e	PSM
3836_CL_a	FlagBirAHaus6	Q13555	CAMK2G	Calcium/calmodulin-dependent protein kinase type II subunit gamma (CaM kinase II subunit gamma) (CaMK-II subunit gamma) (EC 2.7.11.17)	0.616633	3|3	6	3	2	1|1	2	1	2	0.27	3	0.44	PD+MQ	e	PSM
3836_CL_a	FlagBirAHaus6	Q13557	CAMK2D	Calcium/calmodulin-dependent protein kinase type II subunit delta (CaM kinase II subunit delta) (CaMK-II subunit delta) (EC 2.7.11.17)	0.71738	2|2	4	2	2	1|0	1	0.5	2	0.34	4	0.39	PD+MQ	e	PSM
3836_CL_a	FlagBirAHaus6	Q13561	DCTN2	Dynactin subunit 2 (50 kDa dynein-associated polypeptide) (Dynactin complex 50 kDa subunit) (DCTN-50) (p50 dynamitin)	0.929199	2|12	14	7	2	13|10	23	11.5	2	0	0.61	0.82	PD+MQ	e	PSM
3836_CL_a	FlagBirAHaus6	Q13564	NAE1	NEDD8-activating enzyme E1 regulatory subunit (Amyloid beta precursor protein-binding protein 1, 59 kDa) (APP-BP1) (Amyloid protein-binding protein 1) (Proto-oncogene protein 1)	0.64336	4|5	9	4.5	2	2|4	6	3	2	0	1.5	0.73	PD+MQ	e	PSM
3836_CL_a	FlagBirAHaus6	Q13573	SNW1	SNW domain-containing protein 1 (Nuclear protein SkiP) (Nuclear receptor coactivator NCoA-62) (Ski-interacting protein)	0.921472	1|3	4	2	2	7|10	17	8.5	2	0	0.24	0.83	PD+MQ	e	PSM
3836_CL_a	FlagBirAHaus6	Q13586	STIM1	Stromal interaction molecule 1	0.308233	1|2	3	1.5	2	7|6	13	6.5	2	0	0.23	0.83	PD+MQ	e	PSM
3836_CL_a	FlagBirAHaus6	Q13595	TRA2A	Transformer-2 protein homolog alpha (TRA-2 alpha) (TRA2-alpha) (Transformer-2 protein homolog A)	0.897915	1|2	3	1.5	2	0|0	0	0	2	0.46	15	0.3	PD+MQ	e	PSM
3836_CL_a	FlagBirAHaus6	Q13596	SNX1	Sorting nexin-1	0.834955	2|11	13	6.5	2	14|14	28	14	2	0	0.46	0.83	PD+MQ	e	PSM
3836_CL_a	FlagBirAHaus6	Q13614	MTMR2	Myotubularin-related protein 2 (Phosphatidylinositol-3,5-bisphosphate 3-phosphatase) (EC 3.1.3.95) (Phosphatidylinositol-3-phosphate phosphatase) (EC 3.1.3.64)	0	1|0	1	0.5	2	0|0	0	0	2	0	5	0.83	PD+MQ	e	PSM
3836_CL_a	FlagBirAHaus6	Q13617	CUL2	Cullin-2 (CUL-2)	0.714729	1|2	3	1.5	2	2|2	4	2	2	0	0.75	0.83	PD+MQ	e	PSM
3836_CL_a	FlagBirAHaus6	Q13619	CUL4A	Cullin-4A (CUL-4A)	0.863709	7|4	11	5.5	2	5|4	9	4.5	2	0	1.22	0.76	PD+MQ	e	PSM
3836_CL_a	FlagBirAHaus6	Q13620	CUL4B	Cullin-4B (CUL-4B)	0.877722	2|6	8	4	2	8|5	13	6.5	2	0	0.62	0.83	PD+MQ	e	PSM
3836_CL_a	FlagBirAHaus6	Q13636	RAB31	Ras-related protein Rab-31 (Ras-related protein Rab-22B)	0	2|0	2	1	2	0|0	0	0	2	0.46	10	0.3	PD+MQ	e	PSM
3836_CL_a	FlagBirAHaus6	Q13637	RAB32	Ras-related protein Rab-32	0.518371	5|6	11	5.5	2	3|4	7	3.5	2	0	1.57	0.73	PD+MQ	e	PSM
3836_CL_a	FlagBirAHaus6	Q13670	PMS2P11	Putative postmeiotic segregation increased 2-like protein 11 (PMS2-related protein 6) (Putative postmeiotic segregation increased 2 pseudogene 11)	0	1|1	2	1	2	0|0	0	0	2	0	10	0.83	PD+MQ	e	PSM
3836_CL_a	FlagBirAHaus6	Q13671	RIN1	Ras and Rab interactor 1 (Ras inhibitor JC99) (Ras interaction/interference protein 1)	0	3|3	6	3	2	3|2	5	2.5	2	0	1.2	0.74	PD+MQ	e	PSM
3836_CL_a	FlagBirAHaus6	Q13751	LAMB3	Laminin subunit beta-3 (Epiligrin subunit bata) (Kalinin B1 chain) (Kalinin subunit beta) (Laminin B1k chain) (Laminin-5 subunit beta) (Nicein subunit beta)	0.678981	1|0	1	0.5	2	0|0	0	0	2	0	5	0.83	PD+MQ	e	PSM
3836_CL_a	FlagBirAHaus6	Q13761	RUNX3	Runt-related transcription factor 3 (Acute myeloid leukemia 2 protein) (Core-binding factor subunit alpha-3) (CBF-alpha-3) (Oncogene AML-2) (Polyomavirus enhancer-binding protein 2 alpha C subunit) (PEA2-alpha C) (PEBP2-alpha C) (SL3-3 enhancer factor 1 alpha C subunit) (SL3/AKV core-binding factor alpha C subunit)	0	1|2	3	1.5	2	0|0	0	0	2	0.46	15	0.3	PD+MQ	e	PSM
3836_CL_a	FlagBirAHaus6	Q13765	NACA	Nascent polypeptide-associated complex subunit alpha (NAC-alpha) (Alpha-NAC) (allergen Hom s 2)	0.92671	2|5	7	3.5	2	5|5	10	5	2	0	0.7	0.83	PD+MQ	e	PSM
3836_CL_a	FlagBirAHaus6	Q13813	SPTAN1	Spectrin alpha chain, non-erythrocytic 1 (Alpha-II spectrin) (Fodrin alpha chain) (Spectrin, non-erythroid alpha subunit)	0.979184	5|22	27	13.5	2	10|14	24	12	2	0	1.12	0.8	PD+MQ	e	PSM
3836_CL_a	FlagBirAHaus6	Q13838	DDX39B	Spliceosome RNA helicase DDX39B (EC 3.6.4.13) (56 kDa U2AF65-associated protein) (ATP-dependent RNA helicase p47) (DEAD box protein UAP56) (HLA-B-associated transcript 1 protein)	0.956506	5|3	8	4	2	5|4	9	4.5	2	0	0.89	0.78	PD+MQ	e	PSM
3836_CL_a	FlagBirAHaus6	Q13867	BLMH	Bleomycin hydrolase (BH) (BLM hydrolase) (BMH) (EC 3.4.22.40)	0.811328	1|1	2	1	2	0|0	0	0	2	0	10	0.83	PD+MQ	e	PSM
3836_CL_a	FlagBirAHaus6	Q13907	IDI1	Isopentenyl-diphosphate Delta-isomerase 1 (EC 5.3.3.2) (Isopentenyl pyrophosphate isomerase 1) (IPP isomerase 1) (IPPI1)	0.48177	3|1	4	2	2	2|1	3	1.5	2	0.03	1.33	0.63	PD+MQ	e	PSM
3836_CL_a	FlagBirAHaus6	Q13950	RUNX2	Runt-related transcription factor 2 (Acute myeloid leukemia 3 protein) (Core-binding factor subunit alpha-1) (CBF-alpha-1) (Oncogene AML-3) (Osteoblast-specific transcription factor 2) (OSF-2) (Polyomavirus enhancer-binding protein 2 alpha A subunit) (PEA2-alpha A) (PEBP2-alpha A) (SL3-3 enhancer factor 1 alpha A subunit) (SL3/AKV core-binding factor alpha A subunit)	0	7|3	10	5	2	2|3	5	2.5	2	0.16	2	0.52	PD+MQ	e	PSM
3836_CL_a	FlagBirAHaus6	Q13951	CBFB	Core-binding factor subunit beta (CBF-beta) (Polyomavirus enhancer-binding protein 2 beta subunit) (PEA2-beta) (PEBP2-beta) (SL3-3 enhancer factor 1 subunit beta) (SL3/AKV core-binding factor beta subunit)	0.451197	3|2	5	2.5	2	2|2	4	2	2	0.01	1.25	0.71	PD+MQ	e	PSM
3836_CL_a	FlagBirAHaus6	Q14008	CKAP5	Cytoskeleton-associated protein 5 (Colonic and hepatic tumor overexpressed gene protein) (Ch-TOG)	0.938253	19|37	56	28	2	54|47	101	50.5	2	0	0.55	0.83	PD+MQ	e	PSM
3836_CL_a	FlagBirAHaus6	Q14019	COTL1	Coactosin-like protein	0.125442	3|4	7	3.5	2	3|5	8	4	2	0	0.88	0.83	PD+MQ	e	PSM
3836_CL_a	FlagBirAHaus6	Q14103	HNRNPD	Heterogeneous nuclear ribonucleoprotein D0 (hnRNP D0) (AU-rich element RNA-binding protein 1)	0.970675	5|6	11	5.5	2	5|5	10	5	2	0	1.1	0.79	PD+MQ	e	PSM
3836_CL_a	FlagBirAHaus6	Q14106	TOB2	Protein Tob2 (Protein Tob4) (Transducer of erbB-2 2)	0	2|2	4	2	2	2|0	2	1	2	0.11	2	0.54	PD+MQ	e	PSM
3836_CL_a	FlagBirAHaus6	Q14116	IL18	Interleukin-18 (IL-18) (Iboctadekin) (Interferon gamma-inducing factor) (IFN-gamma-inducing factor) (Interleukin-1 gamma) (IL-1 gamma)	0.308233	1|0	1	0.5	2	0|0	0	0	2	0	5	0.83	PD+MQ	e	PSM
3836_CL_a	FlagBirAHaus6	Q14119	VEZF1	Vascular endothelial zinc finger 1 (Putative transcription factor DB1) (Zinc finger protein 161)	0.562616	2|4	6	3	2	2|3	5	2.5	2	0	1.2	0.72	PD+MQ	e	PSM
3836_CL_a	FlagBirAHaus6	Q14137	BOP1	Ribosome biogenesis protein BOP1 (Block of proliferation 1 protein)	0.870983	4|7	11	5.5	2	10|6	16	8	2	0	0.69	0.83	PD+MQ	e	PSM
3836_CL_a	FlagBirAHaus6	Q14145	KEAP1	Kelch-like ECH-associated protein 1 (Cytosolic inhibitor of Nrf2) (INrf2) (Kelch-like protein 19)	0.809425	1|8	9	4.5	2	12|12	24	12	2	0	0.38	0.83	PD+MQ	e	PSM
3836_CL_a	FlagBirAHaus6	Q14151	SAFB2	Scaffold attachment factor B2 (SAF-B2)	0.917697	2|1	3	1.5	2	1|2	3	1.5	2	0.01	1	0.68	PD+MQ	e	PSM
3836_CL_a	FlagBirAHaus6	Q14152	EIF3A	Eukaryotic translation initiation factor 3 subunit A (eIF3a) (Eukaryotic translation initiation factor 3 subunit 10) (eIF-3-theta) (eIF3 p167) (eIF3 p180) (eIF3 p185)	0.949334	13|19	32	16	2	17|17	34	17	2	0	0.94	0.82	PD+MQ	e	PSM
3836_CL_a	FlagBirAHaus6	Q14157	UBAP2L	Ubiquitin-associated protein 2-like (Protein NICE-4)	0.96148	37|37	74	37	2	30|31	61	30.5	2	0	1.21	0.83	PD+MQ	e	PSM
3836_CL_a	FlagBirAHaus6	Q14160	SCRIB	Protein scribble homolog (Scribble) (hScrib) (Protein LAP4)	0.866312	1|12	13	6.5	2	15|16	31	15.5	2	0	0.42	0.83	PD+MQ	e	PSM
3836_CL_a	FlagBirAHaus6	Q14165	MLEC	Malectin	0.510632	4|3	7	3.5	2	6|3	9	4.5	2	0	0.78	0.83	PD+MQ	e	PSM
3836_CL_a	FlagBirAHaus6	Q14166	TTLL12	Tubulin--tyrosine ligase-like protein 12 (Inactive tubulin--tyrosine ligase-like protein 12)	0.745994	4|1	5	2.5	2	0|0	0	0	2	0.5	25	0.23	PD+MQ	e	PSM
3836_CL_a	FlagBirAHaus6	Q14194	CRMP1	Dihydropyrimidinase-related protein 1 (DRP-1) (Collapsin response mediator protein 1) (CRMP-1) (Inactive dihydropyrimidinase) (Unc-33-like phosphoprotein 3) (ULIP-3)	0.837399	5|7	12	6	2	12|14	26	13	2	0	0.46	0.83	PD+MQ	e	PSM
3836_CL_a	FlagBirAHaus6	Q14195	DPYSL3	Dihydropyrimidinase-related protein 3 (DRP-3) (Collapsin response mediator protein 4) (CRMP-4) (Unc-33-like phosphoprotein 1) (ULIP-1)	0.882754	2|11	13	6.5	2	18|17	35	17.5	2	0	0.37	0.83	PD+MQ	e	PSM
3836_CL_a	FlagBirAHaus6	Q14203	DCTN1	Dynactin subunit 1 (150 kDa dynein-associated polypeptide) (DAP-150) (DP-150) (p135) (p150-glued)	0.921938	33|29	62	31	2	29|30	59	29.5	2	0	1.05	0.83	PD+MQ	e	PSM
3836_CL_a	FlagBirAHaus6	Q14204	DYNC1H1	Cytoplasmic dynein 1 heavy chain 1 (Cytoplasmic dynein heavy chain 1) (Dynein heavy chain, cytosolic)	0.96675	47|64	111	55.5	2	44|40	84	42	2	0	1.32	0.83	PD+MQ	e	PSM
3836_CL_a	FlagBirAHaus6	Q14240	EIF4A2	Eukaryotic initiation factor 4A-II (eIF-4A-II) (eIF4A-II) (EC 3.6.4.13) (ATP-dependent RNA helicase eIF4A-2)	0.96893	1|1	2	1	2	1|2	3	1.5	2	0	0.67	0.83	PD+MQ	e	PSM
3836_CL_a	FlagBirAHaus6	Q14247	CTTN	Src substrate cortactin (Amplaxin) (Oncogene EMS1)	0.940535	7|25	32	16	2	31|26	57	28.5	2	0	0.56	0.83	PD+MQ	e	PSM
3836_CL_a	FlagBirAHaus6	Q14254	FLOT2	Flotillin-2 (Epidermal surface antigen) (ESA) (Membrane component chromosome 17 surface marker 1)	0.741811	3|2	5	2.5	2	1|0	1	0.5	2	0.5	5	0.17	PD+MQ	e	PSM
3836_CL_a	FlagBirAHaus6	Q14258	TRIM25	E3 ubiquitin/ISG15 ligase TRIM25 (EC 6.3.2.n3) (Estrogen-responsive finger protein) (RING finger protein 147) (RING-type E3 ubiquitin transferase) (EC 2.3.2.27) (RING-type E3 ubiquitin transferase TRIM25) (Tripartite motif-containing protein 25) (Ubiquitin/ISG15-conjugating enzyme TRIM25) (Zinc finger protein 147)	0.786706	1|4	5	2.5	2	11|12	23	11.5	2	0	0.22	0.83	PD+MQ	e	PSM
3836_CL_a	FlagBirAHaus6	Q14315	FLNC	Filamin-C (FLN-C) (FLNc) (ABP-280-like protein) (ABP-L) (Actin-binding-like protein) (Filamin-2) (Gamma-filamin)	0.9685	104|95	199	99.5	2	86|76	162	81	2	0	1.23	0.83	PD+MQ	e	PSM
3836_CL_a	FlagBirAHaus6	Q14444	CAPRIN1	Caprin-1 (Cell cycle-associated protein 1) (Cytoplasmic activation- and proliferation-associated protein 1) (GPI-anchored membrane protein 1) (GPI-anchored protein p137) (GPI-p137) (p137GPI) (Membrane component chromosome 11 surface marker 1) (RNA granule protein 105)	0.941948	2|3	5	2.5	2	5|4	9	4.5	2	0	0.56	0.83	PD+MQ	e	PSM
3836_CL_a	FlagBirAHaus6	Q14498	RBM39	RNA-binding protein 39 (CAPER alpha) (CAPERalpha) (Hepatocellular carcinoma protein 1) (RNA-binding motif protein 39) (RNA-binding region-containing protein 2) (Splicing factor HCC1)	0.971875	6|4	10	5	2	2|1	3	1.5	2	0.47	3.33	0.29	PD+MQ	e	PSM
3836_CL_a	FlagBirAHaus6	Q14527	HLTF	Helicase-like transcription factor (EC 2.3.2.27) (EC 3.6.4.-) (DNA-binding protein/plasminogen activator inhibitor 1 regulator) (HIP116) (RING finger protein 80) (RING-type E3 ubiquitin transferase HLTF) (SWI/SNF-related matrix-associated actin-dependent regulator of chromatin subfamily A member 3) (Sucrose nonfermenting protein 2-like 3)	0.606466	3|0	3	1.5	2	0|2	2	1	2	0.14	1.5	0.53	PD+MQ	e	PSM
3836_CL_a	FlagBirAHaus6	Q14534	SQLE	Squalene monooxygenase (EC 1.14.14.17) (Squalene epoxidase) (SE)	0	3|2	5	2.5	2	1|1	2	1	2	0.18	2.5	0.47	PD+MQ	e	PSM
3836_CL_a	FlagBirAHaus6	Q14558	PRPSAP1	Phosphoribosyl pyrophosphate synthase-associated protein 1 (PRPP synthase-associated protein 1) (39 kDa phosphoribosypyrophosphate synthase-associated protein) (PAP39)	0.906531	1|0	1	0.5	2	0|1	1	0.5	2	0	1	0.83	PD+MQ	e	PSM
3836_CL_a	FlagBirAHaus6	Q14562	DHX8	ATP-dependent RNA helicase DHX8 (EC 3.6.4.13) (DEAH box protein 8) (RNA helicase HRH1)	0.867913	1|5	6	3	2	2|5	7	3.5	2	0	0.86	0.76	PD+MQ	e	PSM
3836_CL_a	FlagBirAHaus6	Q14566	MCM6	DNA replication licensing factor MCM6 (EC 3.6.4.12) (p105MCM)	0.941281	17|19	36	18	2	24|18	42	21	2	0	0.86	0.83	PD+MQ	e	PSM
3836_CL_a	FlagBirAHaus6	Q14657	LAGE3	EKC/KEOPS complex subunit LAGE3 (L antigen family member 3) (Protein ESO-3) (Protein ITBA2)	0.488858	2|1	3	1.5	2	1|1	2	1	2	0.04	1.5	0.59	PD+MQ	e	PSM
3836_CL_a	FlagBirAHaus6	Q14669	TRIP12	E3 ubiquitin-protein ligase TRIP12 (EC 2.3.2.26) (E3 ubiquitin-protein ligase for Arf) (ULF) (HECT-type E3 ubiquitin transferase TRIP12) (Thyroid receptor-interacting protein 12) (TR-interacting protein 12) (TRIP-12)	0.823488	4|6	10	5	2	3|4	7	3.5	2	0	1.43	0.74	PD+MQ	e	PSM
3836_CL_a	FlagBirAHaus6	Q14671	PUM1	Pumilio homolog 1 (HsPUM) (Pumilio-1)	0.75526	24|15	39	19.5	2	15|14	29	14.5	2	0	1.34	0.81	PD+MQ	e	PSM
3836_CL_a	FlagBirAHaus6	Q14676	MDC1	Mediator of DNA damage checkpoint protein 1 (Nuclear factor with BRCT domains 1)	0.90802	3|10	13	6.5	2	7|8	15	7.5	2	0	0.87	0.8	PD+MQ	e	PSM
3836_CL_a	FlagBirAHaus6	Q14677	CLINT1	Clathrin interactor 1 (Clathrin-interacting protein localized in the trans-Golgi region) (Clint) (Enthoprotin) (Epsin-4) (Epsin-related protein) (EpsinR)	0.878462	7|8	15	7.5	2	10|10	20	10	2	0	0.75	0.83	PD+MQ	e	PSM
3836_CL_a	FlagBirAHaus6	Q14680	MELK	Maternal embryonic leucine zipper kinase (hMELK) (EC 2.7.11.1) (Protein kinase Eg3) (pEg3 kinase) (Protein kinase PK38) (hPK38) (Tyrosine-protein kinase MELK) (EC 2.7.10.2)	0.308233	1|1	2	1	2	1|1	2	1	2	0	1	0.83	PD+MQ	e	PSM
3836_CL_a	FlagBirAHaus6	Q14683	SMC1A	Structural maintenance of chromosomes protein 1A (SMC protein 1A) (SMC-1-alpha) (SMC-1A) (Sb1.8)	0.921394	14|9	23	11.5	2	8|5	13	6.5	2	0	1.77	0.73	PD+MQ	e	PSM
3836_CL_a	FlagBirAHaus6	Q14687	GSE1	Genetic suppressor element 1	0.753991	17|15	32	16	2	8|7	15	7.5	2	0.01	2.13	0.7	PD+MQ	e	PSM
3836_CL_a	FlagBirAHaus6	Q14690	PDCD11	Protein RRP5 homolog (NF-kappa-B-binding protein) (NFBP) (Programmed cell death protein 11)	0.866454	9|10	19	9.5	2	7|6	13	6.5	2	0	1.46	0.78	PD+MQ	e	PSM
3836_CL_a	FlagBirAHaus6	Q14691	GINS1	DNA replication complex GINS protein PSF1 (GINS complex subunit 1)	0.397646	2|2	4	2	2	2|1	3	1.5	2	0.02	1.33	0.66	PD+MQ	e	PSM
3836_CL_a	FlagBirAHaus6	Q14692	BMS1	Ribosome biogenesis protein BMS1 homolog (Ribosome assembly protein BMS1 homolog)	0.879271	3|8	11	5.5	2	3|6	9	4.5	2	0	1.22	0.75	PD+MQ	e	PSM
3836_CL_a	FlagBirAHaus6	Q14694	USP10	Ubiquitin carboxyl-terminal hydrolase 10 (EC 3.4.19.12) (Deubiquitinating enzyme 10) (Ubiquitin thioesterase 10) (Ubiquitin-specific-processing protease 10)	0.812869	2|6	8	4	2	9|5	14	7	2	0	0.57	0.83	PD+MQ	e	PSM
3836_CL_a	FlagBirAHaus6	Q14697	GANAB	Neutral alpha-glucosidase AB (EC 3.2.1.207) (Alpha-glucosidase 2) (Glucosidase II subunit alpha)	0.947301	17|10	27	13.5	2	5|4	9	4.5	2	0.51	3	0.16	PD+MQ	e	PSM
3836_CL_a	FlagBirAHaus6	Q14728	MFSD10	Major facilitator superfamily domain-containing protein 10 (Tetracycline transporter-like protein)	0.222923	1|1	2	1	2	1|1	2	1	2	0	1	0.83	PD+MQ	e	PSM
3836_CL_a	FlagBirAHaus6	Q14738	PPP2R5D	Serine/threonine-protein phosphatase 2A 56 kDa regulatory subunit delta isoform (PP2A B subunit isoform B'-delta) (PP2A B subunit isoform B56-delta) (PP2A B subunit isoform PR61-delta) (PP2A B subunit isoform R5-delta)	0.66311	4|5	9	4.5	2	9|10	19	9.5	2	0	0.47	0.83	PD+MQ	e	PSM
3836_CL_a	FlagBirAHaus6	Q14739	LBR	Delta(14)-sterol reductase LBR (Delta-14-SR) (EC 1.3.1.70) (3-beta-hydroxysterol Delta (14)-reductase) (C-14 sterol reductase) (C14SR) (Integral nuclear envelope inner membrane protein) (LMN2R) (Lamin-B receptor) (Sterol C14-reductase)	0.893855	5|8	13	6.5	2	7|10	17	8.5	2	0	0.76	0.83	PD+MQ	e	PSM
3836_CL_a	FlagBirAHaus6	Q14764	MVP	Major vault protein (MVP) (Lung resistance-related protein)	0.717385	3|4	7	3.5	2	3|4	7	3.5	2	0	1	0.77	PD+MQ	e	PSM
3836_CL_a	FlagBirAHaus6	Q14790	CASP8	Caspase-8 (CASP-8) (EC 3.4.22.61) (Apoptotic cysteine protease) (Apoptotic protease Mch-5) (CAP4) (FADD-homologous ICE/ced-3-like protease) (FADD-like ICE) (FLICE) (ICE-like apoptotic protease 5) (MORT1-associated ced-3 homolog) (MACH) [Cleaved into: Caspase-8 subunit p18; Caspase-8 subunit p10]	0.125442	1|0	1	0.5	2	1|0	1	0.5	2	0	1	0.83	PD+MQ	e	PSM
3836_CL_a	FlagBirAHaus6	Q14807	KIF22	Kinesin-like protein KIF22 (Kinesin-like DNA-binding protein) (Kinesin-like protein 4)	0.758197	4|1	5	2.5	2	2|1	3	1.5	2	0.1	1.67	0.55	PD+MQ	e	PSM
3836_CL_a	FlagBirAHaus6	Q14839	CHD4	Chromodomain-helicase-DNA-binding protein 4 (CHD-4) (EC 3.6.4.12) (ATP-dependent helicase CHD4) (Mi-2 autoantigen 218 kDa protein) (Mi2-beta)	0.94948	12|30	42	21	2	41|37	78	39	2	0	0.54	0.83	PD+MQ	e	PSM
3836_CL_a	FlagBirAHaus6	Q14865	ARID5B	AT-rich interactive domain-containing protein 5B (ARID domain-containing protein 5B) (MRF1-like protein) (Modulator recognition factor 2) (MRF-2)	0.349576	1|0	1	0.5	2	1|0	1	0.5	2	0	1	0.83	PD+MQ	e	PSM
3836_CL_a	FlagBirAHaus6	Q14914	PTGR1	Prostaglandin reductase 1 (PRG-1) (15-oxoprostaglandin 13-reductase) (EC 1.3.1.48) (Dithiolethione-inducible gene 1 protein) (D3T-inducible gene 1 protein) (DIG-1) (Leukotriene B4 12-hydroxydehydrogenase) (NAD(P)H-dependent alkenal/one oxidoreductase) (EC 1.3.1.74)	0.425892	1|0	1	0.5	2	0|0	0	0	2	0	5	0.83	PD+MQ	e	PSM
3836_CL_a	FlagBirAHaus6	Q14919	DRAP1	Dr1-associated corepressor (Dr1-associated protein 1) (Negative cofactor 2-alpha) (NC2-alpha)	0.521722	1|1	2	1	2	0|0	0	0	2	0	10	0.83	PD+MQ	e	PSM
3836_CL_a	FlagBirAHaus6	Q14934	NFATC4	Nuclear factor of activated T-cells, cytoplasmic 4 (NF-ATc4) (NFATc4) (T-cell transcription factor NFAT3) (NF-AT3)	0.125442	2|1	3	1.5	2	0|0	0	0	2	0.46	15	0.3	PD+MQ	e	PSM
3836_CL_a	FlagBirAHaus6	Q14966	ZNF638	Zinc finger protein 638 (Cutaneous T-cell lymphoma-associated antigen se33-1) (CTCL-associated antigen se33-1) (Nuclear protein 220) (Zinc finger matrin-like protein)	0.912814	9|20	29	14.5	2	20|20	40	20	2	0	0.72	0.83	PD+MQ	e	PSM
3836_CL_a	FlagBirAHaus6	Q14974	KPNB1	Importin subunit beta-1 (Importin-90) (Karyopherin subunit beta-1) (Nuclear factor p97) (Pore targeting complex 97 kDa subunit) (PTAC97)	0.969906	15|20	35	17.5	2	23|22	45	22.5	2	0	0.78	0.83	PD+MQ	e	PSM
3836_CL_a	FlagBirAHaus6	Q14978	NOLC1	Nucleolar and coiled-body phosphoprotein 1 (140 kDa nucleolar phosphoprotein) (Nopp140) (Hepatitis C virus NS5A-transactivated protein 13) (HCV NS5A-transactivated protein 13) (Nucleolar 130 kDa protein) (Nucleolar phosphoprotein p130)	0.947198	1|2	3	1.5	2	2|2	4	2	2	0	0.75	0.83	PD+MQ	e	PSM
3836_CL_a	FlagBirAHaus6	Q14980	NUMA1	Nuclear mitotic apparatus protein 1 (Nuclear matrix protein-22) (NMP-22) (Nuclear mitotic apparatus protein) (NuMA protein) (SP-H antigen)	0.955343	20|51	71	35.5	2	52|48	100	50	2	0	0.71	0.83	PD+MQ	e	PSM
3836_CL_a	FlagBirAHaus6	Q14999	CUL7	Cullin-7 (CUL-7)	0.454273	1|0	1	0.5	2	0|1	1	0.5	2	0	1	0.83	PD+MQ	e	PSM
3836_CL_a	FlagBirAHaus6	Q14BN4	SLMAP	Sarcolemmal membrane-associated protein (Sarcolemmal-associated protein)	0.125442	1|1	2	1	2	0|0	0	0	2	0	10	0.83	PD+MQ	e	PSM
3836_CL_a	FlagBirAHaus6	Q15003	NCAPH	Condensin complex subunit 2 (Barren homolog protein 1) (Chromosome-associated protein H) (hCAP-H) (Non-SMC condensin I complex subunit H) (XCAP-H homolog)	0.899386	9|15	24	12	2	13|11	24	12	2	0	1	0.82	PD+MQ	e	PSM
3836_CL_a	FlagBirAHaus6	Q15005	SPCS2	Signal peptidase complex subunit 2 (EC 3.4.-.-) (Microsomal signal peptidase 25 kDa subunit) (SPase 25 kDa subunit)	0.550435	4|5	9	4.5	2	4|2	6	3	2	0	1.5	0.73	PD+MQ	e	PSM
3836_CL_a	FlagBirAHaus6	Q15007	WTAP	Pre-mRNA-splicing regulator WTAP (Female-lethal(2)D homolog) (hFL(2)D) (WT1-associated protein) (Wilms tumor 1-associating protein)	0.847295	1|1	2	1	2	1|1	2	1	2	0	1	0.83	PD+MQ	e	PSM
3836_CL_a	FlagBirAHaus6	Q15008	PSMD6	26S proteasome non-ATPase regulatory subunit 6 (26S proteasome regulatory subunit RPN7) (26S proteasome regulatory subunit S10) (Breast cancer-associated protein SGA-113M) (Phosphonoformate immuno-associated protein 4) (Proteasome regulatory particle subunit p44S10) (p42A)	0.911265	14|11	25	12.5	2	10|9	19	9.5	2	0	1.32	0.8	PD+MQ	e	PSM
3836_CL_a	FlagBirAHaus6	Q15019	SEPTIN2	Septin-2 (Neural precursor cell expressed developmentally down-regulated protein 5) (NEDD-5)	0.917563	4|8	12	6	2	11|14	25	12.5	2	0	0.48	0.83	PD+MQ	e	PSM
3836_CL_a	FlagBirAHaus6	Q15020	SART3	Squamous cell carcinoma antigen recognized by T-cells 3 (SART-3) (Tat-interacting protein of 110 kDa) (Tip110) (p110 nuclear RNA-binding protein)	0.908608	1|11	12	6	2	27|16	43	21.5	2	0	0.28	0.83	PD+MQ	e	PSM
3836_CL_a	FlagBirAHaus6	Q15021	NCAPD2	Condensin complex subunit 1 (Chromosome condensation-related SMC-associated protein 1) (Chromosome-associated protein D2) (hCAP-D2) (Non-SMC condensin I complex subunit D2) (XCAP-D2 homolog)	0.870399	9|11	20	10	2	10|12	22	11	2	0	0.91	0.83	PD+MQ	e	PSM
3836_CL_a	FlagBirAHaus6	Q15022	SUZ12	Polycomb protein SUZ12 (Chromatin precipitated E2F target 9 protein) (ChET 9 protein) (Joined to JAZF1 protein) (Suppressor of zeste 12 protein homolog)	0.673166	1|2	3	1.5	2	3|2	5	2.5	2	0	0.6	0.83	PD+MQ	e	PSM
3836_CL_a	FlagBirAHaus6	Q15029	EFTUD2	116 kDa U5 small nuclear ribonucleoprotein component (Elongation factor Tu GTP-binding domain-containing protein 2) (SNU114 homolog) (hSNU114) (U5 snRNP-specific protein, 116 kDa) (U5-116 kDa)	0.971228	3|12	15	7.5	2	14|14	28	14	2	0	0.54	0.83	PD+MQ	e	PSM
3836_CL_a	FlagBirAHaus6	Q15031	LARS2	Probable leucine--tRNA ligase, mitochondrial (EC 6.1.1.4) (Leucyl-tRNA synthetase) (LeuRS)	0.567657	1|1	2	1	2	0|0	0	0	2	0	10	0.83	PD+MQ	e	PSM
3836_CL_a	FlagBirAHaus6	Q15036	SNX17	Sorting nexin-17	0.125442	2|1	3	1.5	2	0|0	0	0	2	0.46	15	0.3	PD+MQ	e	PSM
3836_CL_a	FlagBirAHaus6	Q15038	DAZAP2	DAZ-associated protein 2 (Deleted in azoospermia-associated protein 2)	0	2|0	2	1	2	0|0	0	0	2	0.46	10	0.3	PD+MQ	e	PSM
3836_CL_a	FlagBirAHaus6	Q15046	KARS1	Lysine--tRNA ligase (EC 2.7.7.-) (EC 6.1.1.6) (Lysyl-tRNA synthetase) (LysRS)	0.90722	10|13	23	11.5	2	16|15	31	15.5	2	0	0.74	0.83	PD+MQ	e	PSM
3836_CL_a	FlagBirAHaus6	Q15048	LRRC14	Leucine-rich repeat-containing protein 14	0	3|2	5	2.5	2	1|1	2	1	2	0.18	2.5	0.47	PD+MQ	e	PSM
3836_CL_a	FlagBirAHaus6	Q15050	RRS1	Ribosome biogenesis regulatory protein homolog	0.861391	2|0	2	1	2	1|0	1	0.5	2	0.17	2	0.48	PD+MQ	e	PSM
3836_CL_a	FlagBirAHaus6	Q15054	POLD3	DNA polymerase delta subunit 3 (DNA polymerase delta subunit C) (DNA polymerase delta subunit p66) (DNA polymerase delta subunit p68)	0.722168	6|2	8	4	2	3|8	11	5.5	2	0	0.73	0.79	PD+MQ	e	PSM
3836_CL_a	FlagBirAHaus6	Q15061	WDR43	WD repeat-containing protein 43 (U3 small nucleolar RNA-associated protein 5 homolog)	0.819973	1|7	8	4	2	5|4	9	4.5	2	0	0.89	0.76	PD+MQ	e	PSM
3836_CL_a	FlagBirAHaus6	Q15084	PDIA6	Protein disulfide-isomerase A6 (EC 5.3.4.1) (Endoplasmic reticulum protein 5) (ER protein 5) (ERp5) (Protein disulfide isomerase P5) (Thioredoxin domain-containing protein 7)	0.95506	15|13	28	14	2	9|8	17	8.5	2	0	1.65	0.78	PD+MQ	e	PSM
3836_CL_a	FlagBirAHaus6	Q15102	PAFAH1B3	Platelet-activating factor acetylhydrolase IB subunit alpha1 (EC 3.1.1.47) (PAF acetylhydrolase 29 kDa subunit) (PAF-AH 29 kDa subunit) (PAF-AH subunit gamma) (PAFAH subunit gamma)	0.671778	3|4	7	3.5	2	3|2	5	2.5	2	0.01	1.4	0.72	PD+MQ	e	PSM
3836_CL_a	FlagBirAHaus6	Q15119	PDK2	[Pyruvate dehydrogenase (acetyl-transferring)] kinase isozyme 2, mitochondrial (EC 2.7.11.2) (Pyruvate dehydrogenase kinase isoform 2) (PDH kinase 2) (PDKII)	0	1|0	1	0.5	2	0|0	0	0	2	0	5	0.83	PD+MQ	e	PSM
3836_CL_a	FlagBirAHaus6	Q15125	EBP	3-beta-hydroxysteroid-Delta(8),Delta(7)-isomerase (EC 5.3.3.5) (Cholestenol Delta-isomerase) (Delta(8)-Delta(7) sterol isomerase) (D8-D7 sterol isomerase) (Emopamil-binding protein)	0.649741	1|2	3	1.5	2	3|3	6	3	2	0	0.5	0.83	PD+MQ	e	PSM
3836_CL_a	FlagBirAHaus6	Q15126	PMVK	Phosphomevalonate kinase (PMKase) (hPMK) (EC 2.7.4.2)	0.125442	3|0	3	1.5	2	0|0	0	0	2	0.49	15	0.25	PD+MQ	e	PSM
3836_CL_a	FlagBirAHaus6	Q15139	PRKD1	Serine/threonine-protein kinase D1 (EC 2.7.11.13) (Protein kinase C mu type) (Protein kinase D) (nPKC-D1) (nPKC-mu)	0.308233	1|0	1	0.5	2	0|0	0	0	2	0	5	0.83	PD+MQ	e	PSM
3836_CL_a	FlagBirAHaus6	Q15149	PLEC	Plectin (PCN) (PLTN) (Hemidesmosomal protein 1) (HD1) (Plectin-1)	0.967605	255|205	460	230	2	182|167	349	174.5	2	0	1.32	0.83	PD+MQ	e	PSM
3836_CL_a	FlagBirAHaus6	Q15154	PCM1	Pericentriolar material 1 protein (PCM-1) (hPCM-1)	0.866503	29|11	40	20	2	1|2	3	1.5	2	1	13.33	0	PD+MQ	e	PSM
3836_CL_a	FlagBirAHaus6	Q15165	PON2	Serum paraoxonase/arylesterase 2 (PON 2) (EC 3.1.1.2) (EC 3.1.1.81) (Aromatic esterase 2) (A-esterase 2) (Serum aryldialkylphosphatase 2)	0.48177	2|2	4	2	2	3|4	7	3.5	2	0	0.57	0.83	PD+MQ	e	PSM
3836_CL_a	FlagBirAHaus6	Q15181	PPA1	Inorganic pyrophosphatase (EC 3.6.1.1) (Pyrophosphate phospho-hydrolase) (PPase)	0.896459	25|23	48	24	2	18|23	41	20.5	2	0	1.17	0.83	PD+MQ	e	PSM
3836_CL_a	FlagBirAHaus6	Q15185	PTGES3	Prostaglandin E synthase 3 (EC 5.3.99.3) (Cytosolic prostaglandin E2 synthase) (cPGES) (Hsp90 co-chaperone) (Progesterone receptor complex p23) (Telomerase-binding protein p23)	0.844884	1|1	2	1	2	1|0	1	0.5	2	0	2	0.83	PD+MQ	e	PSM
3836_CL_a	FlagBirAHaus6	Q15208	STK38	Serine/threonine-protein kinase 38 (EC 2.7.11.1) (NDR1 protein kinase) (Nuclear Dbf2-related kinase 1)	0.982765	1|8	9	4.5	2	11|13	24	12	2	0	0.38	0.83	PD+MQ	e	PSM
3836_CL_a	FlagBirAHaus6	Q15233	NONO	Non-POU domain-containing octamer-binding protein (NonO protein) (54 kDa nuclear RNA- and DNA-binding protein) (55 kDa nuclear protein) (DNA-binding p52/p100 complex, 52 kDa subunit) (NMT55) (p54(nrb)) (p54nrb)	0.988066	90|69	159	79.5	2	53|51	104	52	2	0	1.53	0.83	PD+MQ	e	PSM
3836_CL_a	FlagBirAHaus6	Q15269	PWP2	Periodic tryptophan protein 2 homolog	0.793862	2|1	3	1.5	2	4|1	5	2.5	2	0	0.6	0.83	PD+MQ	e	PSM
3836_CL_a	FlagBirAHaus6	Q15286	RAB35	Ras-related protein Rab-35 (GTP-binding protein RAY) (Ras-related protein Rab-1C)	0.839645	3|4	7	3.5	2	2|2	4	2	2	0.03	1.75	0.64	PD+MQ	e	PSM
3836_CL_a	FlagBirAHaus6	Q15287	RNPS1	RNA-binding protein with serine-rich domain 1 (SR-related protein LDC2)	0.929576	2|3	5	2.5	2	3|5	8	4	2	0	0.62	0.83	PD+MQ	e	PSM
3836_CL_a	FlagBirAHaus6	Q15291	RBBP5	Retinoblastoma-binding protein 5 (RBBP-5) (Retinoblastoma-binding protein RBQ-3)	0.703973	1|1	2	1	2	0|0	0	0	2	0	10	0.83	PD+MQ	e	PSM
3836_CL_a	FlagBirAHaus6	Q15293	RCN1	Reticulocalbin-1	0.862446	2|1	3	1.5	2	0|0	0	0	2	0.46	15	0.3	PD+MQ	e	PSM
3836_CL_a	FlagBirAHaus6	Q15363	TMED2	Transmembrane emp24 domain-containing protein 2 (Membrane protein p24A) (p24) (p24 family protein beta-1) (p24beta1)	0.6359	3|0	3	1.5	2	0|1	1	0.5	2	0.33	3	0.4	PD+MQ	e	PSM
3836_CL_a	FlagBirAHaus6	Q15365	PCBP1	Poly(rC)-binding protein 1 (Alpha-CP1) (Heterogeneous nuclear ribonucleoprotein E1) (hnRNP E1) (Nucleic acid-binding protein SUB2.3)	0.976447	19|17	36	18	2	15|17	32	16	2	0	1.12	0.82	PD+MQ	e	PSM
3836_CL_a	FlagBirAHaus6	Q15366	PCBP2	Poly(rC)-binding protein 2 (Alpha-CP2) (Heterogeneous nuclear ribonucleoprotein E2) (hnRNP E2)	0.972861	13|10	23	11.5	2	10|6	16	8	2	0	1.44	0.79	PD+MQ	e	PSM
3836_CL_a	FlagBirAHaus6	Q15369	ELOC	Elongin-C (EloC) (Elongin 15 kDa subunit) (RNA polymerase II transcription factor SIII subunit C) (SIII p15) (Transcription elongation factor B polypeptide 1)	0.82948	2|2	4	2	2	4|3	7	3.5	2	0	0.57	0.83	PD+MQ	e	PSM
3836_CL_a	FlagBirAHaus6	Q15382	RHEB	GTP-binding protein Rheb (Ras homolog enriched in brain)	0.56714	4|6	10	5	2	6|5	11	5.5	2	0	0.91	0.79	PD+MQ	e	PSM
3836_CL_a	FlagBirAHaus6	Q15386	UBE3C	Ubiquitin-protein ligase E3C (EC 2.3.2.26) (HECT-type ubiquitin transferase E3C) (HectH2)	0.557428	4|3	7	3.5	2	1|2	3	1.5	2	0.13	2.33	0.53	PD+MQ	e	PSM
3836_CL_a	FlagBirAHaus6	Q15392	DHCR24	Delta(24)-sterol reductase (EC 1.3.1.72) (24-dehydrocholesterol reductase) (3-beta-hydroxysterol Delta-24-reductase) (Diminuto/dwarf1 homolog) (Seladin-1)	0.421712	3|3	6	3	2	5|3	8	4	2	0	0.75	0.83	PD+MQ	e	PSM
3836_CL_a	FlagBirAHaus6	Q15393	SF3B3	Splicing factor 3B subunit 3 (Pre-mRNA-splicing factor SF3b 130 kDa subunit) (SF3b130) (STAF130) (Spliceosome-associated protein 130) (SAP 130)	0.975805	7|21	28	14	2	29|33	62	31	2	0	0.45	0.83	PD+MQ	e	PSM
3836_CL_a	FlagBirAHaus6	Q15397	PUM3	Pumilio homolog 3 (HBV X-transactivated gene 5 protein) (HBV XAg-transactivated protein 5) (Minor histocompatibility antigen HA-8) (HLA-HA8)	0	1|0	1	0.5	2	2|0	2	1	2	0	0.5	0.83	PD+MQ	e	PSM
3836_CL_a	FlagBirAHaus6	Q15404	RSU1	Ras suppressor protein 1 (RSP-1) (Rsu-1)	0.682049	2|0	2	1	2	2|1	3	1.5	2	0.01	0.67	0.68	PD+MQ	e	PSM
3836_CL_a	FlagBirAHaus6	Q15417	CNN3	Calponin-3 (Calponin, acidic isoform)	0.84903	9|8	17	8.5	2	13|15	28	14	2	0	0.61	0.83	PD+MQ	e	PSM
3836_CL_a	FlagBirAHaus6	Q15418	RPS6KA1	Ribosomal protein S6 kinase alpha-1 (S6K-alpha-1) (EC 2.7.11.1) (90 kDa ribosomal protein S6 kinase 1) (p90-RSK 1) (p90RSK1) (p90S6K) (MAP kinase-activated protein kinase 1a) (MAPK-activated protein kinase 1a) (MAPKAP kinase 1a) (MAPKAPK-1a) (Ribosomal S6 kinase 1) (RSK-1)	0.451197	2|1	3	1.5	2	4|4	8	4	2	0	0.38	0.83	PD+MQ	e	PSM
3836_CL_a	FlagBirAHaus6	Q15424	SAFB	Scaffold attachment factor B1 (SAF-B) (SAF-B1) (HSP27 estrogen response element-TATA box-binding protein) (HSP27 ERE-TATA-binding protein)	0.921196	2|3	5	2.5	2	5|4	9	4.5	2	0	0.56	0.83	PD+MQ	e	PSM
3836_CL_a	FlagBirAHaus6	Q15427	SF3B4	Splicing factor 3B subunit 4 (Pre-mRNA-splicing factor SF3b 49 kDa subunit) (Spliceosome-associated protein 49) (SAP 49)	0.907036	2|4	6	3	2	3|4	7	3.5	2	0	0.86	0.77	PD+MQ	e	PSM
3836_CL_a	FlagBirAHaus6	Q15428	SF3A2	Splicing factor 3A subunit 2 (SF3a66) (Spliceosome-associated protein 62) (SAP 62)	0.911968	2|2	4	2	2	4|4	8	4	2	0	0.5	0.83	PD+MQ	e	PSM
3836_CL_a	FlagBirAHaus6	Q15431	SYCP1	Synaptonemal complex protein 1 (SCP-1) (Cancer/testis antigen 8) (CT8)	0.125442	1|0	1	0.5	2	0|0	0	0	2	0	5	0.83	PD+MQ	e	PSM
3836_CL_a	FlagBirAHaus6	Q15434	RBMS2	RNA-binding motif, single-stranded-interacting protein 2 (Suppressor of CDC2 with RNA-binding motif 3)	0.589755	6|2	8	4	2	2|2	4	2	2	0.2	2	0.46	PD+MQ	e	PSM
3836_CL_a	FlagBirAHaus6	Q15436	SEC23A	Protein transport protein Sec23A (hSec23A) (SEC23-related protein A)	0.794924	4|4	8	4	2	3|2	5	2.5	2	0.01	1.6	0.68	PD+MQ	e	PSM
3836_CL_a	FlagBirAHaus6	Q15437	SEC23B	Protein transport protein Sec23B (hSec23B) (SEC23-related protein B)	0.781086	3|4	7	3.5	2	3|2	5	2.5	2	0.01	1.4	0.72	PD+MQ	e	PSM
3836_CL_a	FlagBirAHaus6	Q15459	SF3A1	Splicing factor 3A subunit 1 (SF3a120) (Spliceosome-associated protein 114) (SAP 114)	0.961669	5|8	13	6.5	2	13|11	24	12	2	0	0.54	0.83	PD+MQ	e	PSM
3836_CL_a	FlagBirAHaus6	Q15477	SKIV2L	Helicase SKI2W (Ski2) (EC 3.6.4.-) (Helicase-like protein) (HLP)	0.677576	3|2	5	2.5	2	2|3	5	2.5	2	0	1	0.75	PD+MQ	e	PSM
3836_CL_a	FlagBirAHaus6	Q15542	TAF5	Transcription initiation factor TFIID subunit 5 (Transcription initiation factor TFIID 100 kDa subunit) (TAF(II)100) (TAFII-100) (TAFII100)	0.811375	1|0	1	0.5	2	0|0	0	0	2	0	5	0.83	PD+MQ	e	PSM
3836_CL_a	FlagBirAHaus6	Q15555	MAPRE2	Microtubule-associated protein RP/EB family member 2 (APC-binding protein EB2) (End-binding protein 2) (EB2)	0.759525	1|3	4	2	2	2|1	3	1.5	2	0.03	1.33	0.63	PD+MQ	e	PSM
3836_CL_a	FlagBirAHaus6	Q15596	NCOA2	Nuclear receptor coactivator 2 (NCoA-2) (Class E basic helix-loop-helix protein 75) (bHLHe75) (Transcriptional intermediary factor 2) (hTIF2)	0.222923	14|5	19	9.5	2	3|4	7	3.5	2	0.49	2.71	0.24	PD+MQ	e	PSM
3836_CL_a	FlagBirAHaus6	Q15629	TRAM1	Translocating chain-associated membrane protein 1	0.492991	3|2	5	2.5	2	3|2	5	2.5	2	0	1	0.75	PD+MQ	e	PSM
3836_CL_a	FlagBirAHaus6	Q15637	SF1	Splicing factor 1 (Mammalian branch point-binding protein) (BBP) (mBBP) (Transcription factor ZFM1) (Zinc finger gene in MEN1 locus) (Zinc finger protein 162)	0.921416	7|9	16	8	2	11|10	21	10.5	2	0	0.76	0.83	PD+MQ	e	PSM
3836_CL_a	FlagBirAHaus6	Q15645	TRIP13	Pachytene checkpoint protein 2 homolog (Human papillomavirus type 16 E1 protein-binding protein) (16E1-BP) (HPV16 E1 protein-binding protein) (Thyroid hormone receptor interactor 13) (Thyroid receptor-interacting protein 13) (TR-interacting protein 13) (TRIP-13)	0.781641	3|1	4	2	2	3|2	5	2.5	2	0	0.8	0.75	PD+MQ	e	PSM
3836_CL_a	FlagBirAHaus6	Q15648	MED1	Mediator of RNA polymerase II transcription subunit 1 (Activator-recruited cofactor 205 kDa component) (ARC205) (Mediator complex subunit 1) (Peroxisome proliferator-activated receptor-binding protein) (PBP) (PPAR-binding protein) (Thyroid hormone receptor-associated protein complex 220 kDa component) (Trap220) (Thyroid receptor-interacting protein 2) (TR-interacting protein 2) (TRIP-2) (Vitamin …	0.832933	1|5	6	3	2	5|1	6	3	2	0	1	0.73	PD+MQ	e	PSM
3836_CL_a	FlagBirAHaus6	Q15652	JMJD1C	Probable JmjC domain-containing histone demethylation protein 2C (EC 1.14.11.-) (Jumonji domain-containing protein 1C) (Thyroid receptor-interacting protein 8) (TR-interacting protein 8) (TRIP-8)	0.849366	20|25	45	22.5	2	40|35	75	37.5	2	0	0.6	0.83	PD+MQ	e	PSM
3836_CL_a	FlagBirAHaus6	Q15678	PTPN14	Tyrosine-protein phosphatase non-receptor type 14 (EC 3.1.3.48) (Protein-tyrosine phosphatase pez)	0.349576	1|3	4	2	2	2|3	5	2.5	2	0	0.8	0.75	PD+MQ	e	PSM
3836_CL_a	FlagBirAHaus6	Q15717	ELAVL1	ELAV-like protein 1 (Hu-antigen R) (HuR)	0.930241	11|7	18	9	2	9|7	16	8	2	0	1.12	0.8	PD+MQ	e	PSM
3836_CL_a	FlagBirAHaus6	Q15738	NSDHL	Sterol-4-alpha-carboxylate 3-dehydrogenase, decarboxylating (EC 1.1.1.170) (Protein H105e3)	0.622066	10|8	18	9	2	7|6	13	6.5	2	0	1.38	0.78	PD+MQ	e	PSM
3836_CL_a	FlagBirAHaus6	Q15746	MYLK	Myosin light chain kinase, smooth muscle (MLCK) (smMLCK) (EC 2.7.11.18) (Kinase-related protein) (KRP) (Telokin) [Cleaved into: Myosin light chain kinase, smooth muscle, deglutamylated form]	0.636065	1|0	1	0.5	2	1|1	2	1	2	0	0.5	0.83	PD+MQ	e	PSM
3836_CL_a	FlagBirAHaus6	Q15750	TAB1	TGF-beta-activated kinase 1 and MAP3K7-binding protein 1 (Mitogen-activated protein kinase kinase kinase 7-interacting protein 1) (TGF-beta-activated kinase 1-binding protein 1) (TAK1-binding protein 1)	0.877392	7|4	11	5.5	2	3|5	8	4	2	0	1.38	0.74	PD+MQ	e	PSM
3836_CL_a	FlagBirAHaus6	Q15758	SLC1A5	Neutral amino acid transporter B(0) (ATB(0)) (Baboon M7 virus receptor) (RD114/simian type D retrovirus receptor) (Sodium-dependent neutral amino acid transporter type 2) (Solute carrier family 1 member 5)	0.891881	4|6	10	5	2	7|7	14	7	2	0	0.71	0.83	PD+MQ	e	PSM
3836_CL_a	FlagBirAHaus6	Q15772	SPEG	Striated muscle preferentially expressed protein kinase (EC 2.7.11.1) (Aortic preferentially expressed protein 1) (APEG-1)	0	1|1	2	1	2	1|1	2	1	2	0	1	0.83	PD+MQ	e	PSM
3836_CL_a	FlagBirAHaus6	Q15773	MLF2	Myeloid leukemia factor 2 (Myelodysplasia-myeloid leukemia factor 2)	0.713507	2|1	3	1.5	2	2|1	3	1.5	2	0.01	1	0.68	PD+MQ	e	PSM
3836_CL_a	FlagBirAHaus6	Q15785	TOMM34	Mitochondrial import receptor subunit TOM34 (hTom34) (Translocase of outer membrane 34 kDa subunit)	0.702154	1|0	1	0.5	2	4|0	4	2	2	0	0.25	0.83	PD+MQ	e	PSM
3836_CL_a	FlagBirAHaus6	Q15788	NCOA1	Nuclear receptor coactivator 1 (NCoA-1) (EC 2.3.1.48) (Class E basic helix-loop-helix protein 74) (bHLHe74) (Protein Hin-2) (RIP160) (Renal carcinoma antigen NY-REN-52) (Steroid receptor coactivator 1) (SRC-1)	0	4|2	6	3	2	1|0	1	0.5	2	0.62	6	0.13	PD+MQ	e	PSM
3836_CL_a	FlagBirAHaus6	Q15800	MSMO1	Methylsterol monooxygenase 1 (EC 1.14.18.9) (C-4 methylsterol oxidase) (Sterol-C4-methyl oxidase)	0.528816	3|1	4	2	2	1|1	2	1	2	0.13	2	0.53	PD+MQ	e	PSM
3836_CL_a	FlagBirAHaus6	Q15833	STXBP2	Syntaxin-binding protein 2 (Protein unc-18 homolog 2) (Unc18-2) (Protein unc-18 homolog B) (Unc-18B)	0.222923	7|4	11	5.5	2	1|1	2	1	2	0.76	5.5	0.06	PD+MQ	e	PSM
3836_CL_a	FlagBirAHaus6	Q15907	RAB11B	Ras-related protein Rab-11B (GTP-binding protein YPT3)	0.847117	6|7	13	6.5	2	4|5	9	4.5	2	0	1.44	0.76	PD+MQ	e	PSM
3836_CL_a	FlagBirAHaus6	Q15911	ZFHX3	Zinc finger homeobox protein 3 (AT motif-binding factor 1) (AT-binding transcription factor 1) (Alpha-fetoprotein enhancer-binding protein) (Zinc finger homeodomain protein 3) (ZFH-3)	0.604609	8|3	11	5.5	2	1|1	2	1	2	0.63	5.5	0.11	PD+MQ	e	PSM
3836_CL_a	FlagBirAHaus6	Q15942	ZYX	Zyxin (Zyxin-2)	0.901666	2|9	11	5.5	2	19|18	37	18.5	2	0	0.3	0.83	PD+MQ	e	PSM
3836_CL_a	FlagBirAHaus6	Q16082	HSPB2	Heat shock protein beta-2 (HspB2) (DMPK-binding protein) (MKBP)	0	7|2	9	4.5	2	2|4	6	3	2	0.04	1.5	0.63	PD+MQ	e	PSM
3836_CL_a	FlagBirAHaus6	Q16181	SEPTIN7	Septin-7 (CDC10 protein homolog)	0.90099	10|14	24	12	2	14|16	30	15	2	0	0.8	0.83	PD+MQ	e	PSM
3836_CL_a	FlagBirAHaus6	Q16186	ADRM1	Proteasomal ubiquitin receptor ADRM1 (110 kDa cell membrane glycoprotein) (Gp110) (Adhesion-regulating molecule 1) (ARM-1) (Proteasome regulatory particle non-ATPase 13) (hRpn13) (Rpn13 homolog)	0.879637	2|1	3	1.5	2	1|1	2	1	2	0.04	1.5	0.59	PD+MQ	e	PSM
3836_CL_a	FlagBirAHaus6	Q16513	PKN2	Serine/threonine-protein kinase N2 (EC 2.7.11.13) (PKN gamma) (Protein kinase C-like 2) (Protein-kinase C-related kinase 2)	0.653265	3|0	3	1.5	2	4|4	8	4	2	0	0.38	0.83	PD+MQ	e	PSM
3836_CL_a	FlagBirAHaus6	Q16527	CSRP2	Cysteine and glycine-rich protein 2 (Cysteine-rich protein 2) (CRP2) (LIM domain only protein 5) (LMO-5) (Smooth muscle cell LIM protein) (SmLIM)	0.878415	7|5	12	6	2	4|3	7	3.5	2	0.01	1.71	0.68	PD+MQ	e	PSM
3836_CL_a	FlagBirAHaus6	Q16531	DDB1	DNA damage-binding protein 1 (DDB p127 subunit) (DNA damage-binding protein a) (DDBa) (Damage-specific DNA-binding protein 1) (HBV X-associated protein 1) (XAP-1) (UV-damaged DNA-binding factor) (UV-damaged DNA-binding protein 1) (UV-DDB 1) (XPE-binding factor) (XPE-BF) (Xeroderma pigmentosum group E-complementing protein) (XPCe)	0.933793	1|2	3	1.5	2	6|8	14	7	2	0	0.21	0.83	PD+MQ	e	PSM
3836_CL_a	FlagBirAHaus6	Q16543	CDC37	Hsp90 co-chaperone Cdc37 (Hsp90 chaperone protein kinase-targeting subunit) (p50Cdc37) [Cleaved into: Hsp90 co-chaperone Cdc37, N-terminally processed]	0.908584	3|3	6	3	2	3|3	6	3	2	0	1	0.83	PD+MQ	e	PSM
3836_CL_a	FlagBirAHaus6	Q16555	DPYSL2	Dihydropyrimidinase-related protein 2 (DRP-2) (Collapsin response mediator protein 2) (CRMP-2) (N2A3) (Unc-33-like phosphoprotein 2) (ULIP-2)	0.904144	4|16	20	10	2	26|21	47	23.5	2	0	0.43	0.83	PD+MQ	e	PSM
3836_CL_a	FlagBirAHaus6	Q16576	RBBP7	Histone-binding protein RBBP7 (Histone acetyltransferase type B subunit 2) (Nucleosome-remodeling factor subunit RBAP46) (Retinoblastoma-binding protein 7) (RBBP-7) (Retinoblastoma-binding protein p46)	0.955831	1|1	2	1	2	3|3	6	3	2	0	0.33	0.83	PD+MQ	e	PSM
3836_CL_a	FlagBirAHaus6	Q16629	SRSF7	Serine/arginine-rich splicing factor 7 (Splicing factor 9G8) (Splicing factor, arginine/serine-rich 7)	0.964243	1|3	4	2	2	2|2	4	2	2	0.01	1	0.71	PD+MQ	e	PSM
3836_CL_a	FlagBirAHaus6	Q16630	CPSF6	Cleavage and polyadenylation specificity factor subunit 6 (Cleavage and polyadenylation specificity factor 68 kDa subunit) (CPSF 68 kDa subunit) (Cleavage factor Im complex 68 kDa subunit) (CFIm68) (Pre-mRNA cleavage factor Im 68 kDa subunit) (Protein HPBRII-4/7)	0.948036	1|4	5	2.5	2	6|6	12	6	2	0	0.42	0.83	PD+MQ	e	PSM
3836_CL_a	FlagBirAHaus6	Q16643	DBN1	Drebrin (Developmentally-regulated brain protein)	0.936152	11|50	61	30.5	2	24|21	45	22.5	2	0	1.36	0.79	PD+MQ	e	PSM
3836_CL_a	FlagBirAHaus6	Q16658	FSCN1	Fascin (55 kDa actin-bundling protein) (Singed-like protein) (p55)	0.846606	5|4	9	4.5	2	1|0	1	0.5	2	0.93	9	0.02	PD+MQ	e	PSM
3836_CL_a	FlagBirAHaus6	Q16666	IFI16	Gamma-interferon-inducible protein 16 (Ifi-16) (Interferon-inducible myeloid differentiation transcriptional activator)	0.61039	11|11	22	11	2	16|15	31	15.5	2	0	0.71	0.83	PD+MQ	e	PSM
3836_CL_a	FlagBirAHaus6	Q16698	DECR1	2,4-dienoyl-CoA reductase [(3E)-enoyl-CoA-producing], mitochondrial (EC 1.3.1.124) (2,4-dienoyl-CoA reductase [NADPH]) (4-enoyl-CoA reductase [NADPH]) (Short chain dehydrogenase/reductase family 18C member 1)	0.721893	6|2	8	4	2	3|2	5	2.5	2	0.06	1.6	0.58	PD+MQ	e	PSM
3836_CL_a	FlagBirAHaus6	Q16718	NDUFA5	NADH dehydrogenase [ubiquinone] 1 alpha subcomplex subunit 5 (Complex I subunit B13) (Complex I-13kD-B) (CI-13kD-B) (NADH-ubiquinone oxidoreductase 13 kDa-B subunit)	0.6359	1|2	3	1.5	2	1|1	2	1	2	0.04	1.5	0.59	PD+MQ	e	PSM
3836_CL_a	FlagBirAHaus6	Q16740	CLPP	ATP-dependent Clp protease proteolytic subunit, mitochondrial (EC 3.4.21.92) (Endopeptidase Clp)	0.735752	1|0	1	0.5	2	0|0	0	0	2	0	5	0.83	PD+MQ	e	PSM
3836_CL_a	FlagBirAHaus6	Q16777	H2AC20	Histone H2A type 2-C (H2A-clustered histone 20) (Histone H2A-GL101) (Histone H2A/q)	0.988606	7|8	15	7.5	2	9|5	14	7	2	0	1.07	0.8	PD+MQ	e	PSM
3836_CL_a	FlagBirAHaus6	Q16778	H2BC21	Histone H2B type 2-E (H2B-clustered histone 21) (Histone H2B-GL105) (Histone H2B.q) (H2B/q)	0.987718	1|3	4	2	2	1|3	4	2	2	0.01	1	0.71	PD+MQ	e	PSM
3836_CL_a	FlagBirAHaus6	Q16795	NDUFA9	NADH dehydrogenase [ubiquinone] 1 alpha subcomplex subunit 9, mitochondrial (Complex I-39kD) (CI-39kD) (NADH-ubiquinone oxidoreductase 39 kDa subunit)	0.729553	13|10	23	11.5	2	9|8	17	8.5	2	0	1.35	0.8	PD+MQ	e	PSM
3836_CL_a	FlagBirAHaus6	Q16822	PCK2	Phosphoenolpyruvate carboxykinase [GTP], mitochondrial (PEPCK-M) (EC 4.1.1.32)	0.52965	13|10	23	11.5	2	7|8	15	7.5	2	0	1.53	0.78	PD+MQ	e	PSM
3836_CL_a	FlagBirAHaus6	Q16831	UPP1	Uridine phosphorylase 1 (UPase 1) (UrdPase 1) (EC 2.4.2.3)	0.397646	1|0	1	0.5	2	1|0	1	0.5	2	0	1	0.83	PD+MQ	e	PSM
3836_CL_a	FlagBirAHaus6	Q16850	CYP51A1	Lanosterol 14-alpha demethylase (LDM) (EC 1.14.14.154) (CYPLI) (Cytochrome P450 51A1) (Cytochrome P450-14DM) (Cytochrome P45014DM) (Cytochrome P450LI) (Sterol 14-alpha demethylase)	0.56714	2|1	3	1.5	2	0|0	0	0	2	0.46	15	0.3	PD+MQ	e	PSM
3836_CL_a	FlagBirAHaus6	Q16851	UGP2	UTP--glucose-1-phosphate uridylyltransferase (EC 2.7.7.9) (UDP-glucose pyrophosphorylase) (UDPGP) (UGPase)	0.633043	6|7	13	6.5	2	6|3	9	4.5	2	0	1.44	0.76	PD+MQ	e	PSM
3836_CL_a	FlagBirAHaus6	Q16891	IMMT	MICOS complex subunit MIC60 (Cell proliferation-inducing gene 4/52 protein) (Mitochondrial inner membrane protein) (Mitofilin) (p87/89)	0	4|3	7	3.5	2	2|3	5	2.5	2	0.01	1.4	0.72	PD+MQ	e	PSM
3836_CL_a	FlagBirAHaus6	Q17RY0	CPEB4	Cytoplasmic polyadenylation element-binding protein 4 (CPE-BP4) (CPE-binding protein 4) (hCPEB-4)	0.125442	12|4	16	8	2	3|3	6	3	2	0.49	2.67	0.28	PD+MQ	e	PSM
3836_CL_a	FlagBirAHaus6	Q1KMD3	HNRNPUL2	Heterogeneous nuclear ribonucleoprotein U-like protein 2 (Scaffold-attachment factor A2) (SAF-A2)	0.910158	3|3	6	3	2	3|4	7	3.5	2	0	0.86	0.83	PD+MQ	e	PSM
3836_CL_a	FlagBirAHaus6	Q1MSJ5	CSPP1	Centrosome and spindle pole-associated protein 1	0.310821	2|0	2	1	2	0|1	1	0.5	2	0.17	2	0.48	PD+MQ	e	PSM
3836_CL_a	FlagBirAHaus6	Q27J81	INF2	Inverted formin-2 (HBEBP2-binding protein C)	0.819793	2|3	5	2.5	2	7|6	13	6.5	2	0	0.38	0.83	PD+MQ	e	PSM
3836_CL_a	FlagBirAHaus6	Q29RF7	PDS5A	Sister chromatid cohesion protein PDS5 homolog A (Cell proliferation-inducing gene 54 protein) (Sister chromatid cohesion protein 112) (SCC-112)	0.8552	2|8	10	5	2	10|7	17	8.5	2	0	0.59	0.83	PD+MQ	e	PSM
3836_CL_a	FlagBirAHaus6	Q2KHR3	QSER1	Glutamine and serine-rich protein 1	0.733739	13|12	25	12.5	2	10|6	16	8	2	0	1.56	0.79	PD+MQ	e	PSM
3836_CL_a	FlagBirAHaus6	Q2KHT3	CLEC16A	Protein CLEC16A (C-type lectin domain family 16 member A)	0.308233	1|0	1	0.5	2	1|1	2	1	2	0	0.5	0.83	PD+MQ	e	PSM
3836_CL_a	FlagBirAHaus6	Q2M2I3	FAM83E	Protein FAM83E	0	1|1	2	1	2	0|0	0	0	2	0	10	0.83	PD+MQ	e	PSM
3836_CL_a	FlagBirAHaus6	Q2M2I8	AAK1	AP2-associated protein kinase 1 (EC 2.7.11.1) (Adaptor-associated kinase 1)	0.551821	3|13	16	8	2	26|17	43	21.5	2	0	0.37	0.83	PD+MQ	e	PSM
3836_CL_a	FlagBirAHaus6	Q2M389	WASHC4	WASH complex subunit 4 (Strumpellin and WASH-interacting protein) (SWIP) (WASH complex subunit SWIP)	0	3|4	7	3.5	2	4|3	7	3.5	2	0	1	0.77	PD+MQ	e	PSM
3836_CL_a	FlagBirAHaus6	Q2NKX8	ERCC6L	DNA excision repair protein ERCC-6-like (EC 3.6.4.12) (ATP-dependent helicase ERCC6-like) (PLK1-interacting checkpoint helicase) (Tumor antigen BJ-HCC-15)	0.578811	4|11	15	7.5	2	20|17	37	18.5	2	0	0.41	0.83	PD+MQ	e	PSM
3836_CL_a	FlagBirAHaus6	Q2TAL8	QRICH1	Glutamine-rich protein 1	0.512664	3|2	5	2.5	2	4|3	7	3.5	2	0	0.71	0.83	PD+MQ	e	PSM
3836_CL_a	FlagBirAHaus6	Q32MZ4	LRRFIP1	Leucine-rich repeat flightless-interacting protein 1 (LRR FLII-interacting protein 1) (GC-binding factor 2) (TAR RNA-interacting protein)	0.848006	1|3	4	2	2	3|2	5	2.5	2	0	0.8	0.75	PD+MQ	e	PSM
3836_CL_a	FlagBirAHaus6	Q32P28	P3H1	Prolyl 3-hydroxylase 1 (EC 1.14.11.7) (Growth suppressor 1) (Leucine- and proline-enriched proteoglycan 1) (Leprecan-1)	0.66311	2|0	2	1	2	0|0	0	0	2	0.46	10	0.3	PD+MQ	e	PSM
3836_CL_a	FlagBirAHaus6	Q32P41	TRMT5	tRNA (guanine(37)-N1)-methyltransferase (EC 2.1.1.228) (M1G-methyltransferase) (tRNA [GM37] methyltransferase) (tRNA methyltransferase 5 homolog)	0.397646	5|2	7	3.5	2	4|3	7	3.5	2	0	1	0.76	PD+MQ	e	PSM
3836_CL_a	FlagBirAHaus6	Q3B7T1	EDRF1	Erythroid differentiation-related factor 1	0.614131	1|1	2	1	2	0|0	0	0	2	0	10	0.83	PD+MQ	e	PSM
3836_CL_a	FlagBirAHaus6	Q3KQU3	MAP7D1	MAP7 domain-containing protein 1 (Arginine/proline-rich coiled-coil domain-containing protein 1) (Proline/arginine-rich coiled-coil domain-containing protein 1)	0.778614	2|2	4	2	2	3|2	5	2.5	2	0	0.8	0.83	PD+MQ	e	PSM
3836_CL_a	FlagBirAHaus6	Q3LXA3	TKFC	Triokinase/FMN cyclase (Bifunctional ATP-dependent dihydroxyacetone kinase/FAD-AMP lyase (cyclizing)) [Includes: ATP-dependent dihydroxyacetone kinase (DHA kinase) (EC 2.7.1.28) (EC 2.7.1.29) (Glycerone kinase) (Triokinase) (Triose kinase); FAD-AMP lyase (cyclizing) (EC 4.6.1.15) (FAD-AMP lyase (cyclic FMN forming)) (FMN cyclase)]	0	3|2	5	2.5	2	3|1	4	2	2	0.01	1.25	0.71	PD+MQ	e	PSM
3836_CL_a	FlagBirAHaus6	Q3MHD2	LSM12	Protein LSM12 homolog	0.900351	1|2	3	1.5	2	1|1	2	1	2	0.04	1.5	0.59	PD+MQ	e	PSM
3836_CL_a	FlagBirAHaus6	Q3MIX3	ADCK5	Uncharacterized aarF domain-containing protein kinase 5 (EC 2.7.11.-)	0	2|0	2	1	2	0|1	1	0.5	2	0.17	2	0.48	PD+MQ	e	PSM
3836_CL_a	FlagBirAHaus6	Q3SXM5	HSDL1	Inactive hydroxysteroid dehydrogenase-like protein 1 (Short chain dehydrogenase/reductase family 12C member 3)	0.308233	4|1	5	2.5	2	1|1	2	1	2	0.28	2.5	0.43	PD+MQ	e	PSM
3836_CL_a	FlagBirAHaus6	Q3ZCQ8	TIMM50	Mitochondrial import inner membrane translocase subunit TIM50	0.940731	2|3	5	2.5	2	5|4	9	4.5	2	0	0.56	0.83	PD+MQ	e	PSM
3836_CL_a	FlagBirAHaus6	Q4KMP7	TBC1D10B	TBC1 domain family member 10B (Rab27A-GAP-beta)	0.705646	1|1	2	1	2	1|0	1	0.5	2	0	2	0.83	PD+MQ	e	PSM
3836_CL_a	FlagBirAHaus6	Q502W6	VWA3B	von Willebrand factor A domain-containing protein 3B (VWA domain-containing protein 3B)	0.125442	1|0	1	0.5	2	0|1	1	0.5	2	0	1	0.83	PD+MQ	e	PSM
3836_CL_a	FlagBirAHaus6	Q52LJ0	FAM98B	Protein FAM98B	0.859629	1|0	1	0.5	2	4|1	5	2.5	2	0	0.2	0.83	PD+MQ	e	PSM
3836_CL_a	FlagBirAHaus6	Q53EP0	FNDC3B	Fibronectin type III domain-containing protein 3B (Factor for adipocyte differentiation 104) (HCV NS5A-binding protein 37)	0	5|1	6	3	2	0|0	0	0	2	0.5	30	0.22	PD+MQ	e	PSM
3836_CL_a	FlagBirAHaus6	Q53EZ4	CEP55	Centrosomal protein of 55 kDa (Cep55) (Up-regulated in colon cancer 6)	0.646338	1|2	3	1.5	2	2|2	4	2	2	0	0.75	0.83	PD+MQ	e	PSM
3836_CL_a	FlagBirAHaus6	Q53FT3	HIKESHI	Protein Hikeshi	0.125442	1|0	1	0.5	2	0|0	0	0	2	0	5	0.83	PD+MQ	e	PSM
3836_CL_a	FlagBirAHaus6	Q53FV1	ORMDL2	ORM1-like protein 2 (Adoplin-2)	0.125442	1|0	1	0.5	2	0|0	0	0	2	0	5	0.83	PD+MQ	e	PSM
3836_CL_a	FlagBirAHaus6	Q53GQ0	HSD17B12	Very-long-chain 3-oxoacyl-CoA reductase (EC 1.1.1.330) (17-beta-hydroxysteroid dehydrogenase 12) (17-beta-HSD 12) (3-ketoacyl-CoA reductase) (KAR) (Estradiol 17-beta-dehydrogenase 12) (EC 1.1.1.62) (Short chain dehydrogenase/reductase family 12C member 1)	0.774103	7|6	13	6.5	2	5|5	10	5	2	0	1.3	0.78	PD+MQ	e	PSM
3836_CL_a	FlagBirAHaus6	Q53GS7	GLE1	Nucleoporin GLE1 (hGLE1) (GLE1-like protein)	0.528816	2|2	4	2	2	2|2	4	2	2	0	1	0.83	PD+MQ	e	PSM
3836_CL_a	FlagBirAHaus6	Q53GS9	USP39	U4/U6.U5 tri-snRNP-associated protein 2 (Inactive ubiquitin-specific peptidase 39) (SAD1 homolog) (U4/U6.U5 tri-snRNP-associated 65 kDa protein) (65K)	0.850431	1|2	3	1.5	2	1|0	1	0.5	2	0.17	3	0.48	PD+MQ	e	PSM
3836_CL_a	FlagBirAHaus6	Q53GT1	KLHL22	Kelch-like protein 22	0.308233	3|1	4	2	2	0|1	1	0.5	2	0.33	4	0.4	PD+MQ	e	PSM
3836_CL_a	FlagBirAHaus6	Q53H96	PYCR3	Pyrroline-5-carboxylate reductase 3 (P5C reductase 3) (P5CR 3) (EC 1.5.1.2) (Pyrroline-5-carboxylate reductase-like protein)	0.541857	2|3	5	2.5	2	1|0	1	0.5	2	0.5	5	0.17	PD+MQ	e	PSM
3836_CL_a	FlagBirAHaus6	Q53QZ3	ARHGAP15	Rho GTPase-activating protein 15 (ArhGAP15) (Rho-type GTPase-activating protein 15)	0	1|0	1	0.5	2	0|0	0	0	2	0	5	0.83	PD+MQ	e	PSM
3836_CL_a	FlagBirAHaus6	Q53S58	TMEM177	Transmembrane protein 177	0	1|0	1	0.5	2	0|0	0	0	2	0	5	0.83	PD+MQ	e	PSM
3836_CL_a	FlagBirAHaus6	Q562R1	ACTBL2	Beta-actin-like protein 2 (Kappa-actin)	0.99086	7|22	29	14.5	2	5|3	8	4	2	0.5	3.62	0.2	PD+MQ	e	PSM
3836_CL_a	FlagBirAHaus6	Q56VL3	OCIAD2	OCIA domain-containing protein 2 (Ovarian carcinoma immunoreactive antigen-like protein)	0.125442	2|1	3	1.5	2	2|1	3	1.5	2	0.01	1	0.68	PD+MQ	e	PSM
3836_CL_a	FlagBirAHaus6	Q58A45	PAN3	PAN2-PAN3 deadenylation complex subunit PAN3 (PAB1P-dependent poly(A)-specific ribonuclease) (Poly(A)-nuclease deadenylation complex subunit 3) (PAN deadenylation complex subunit 3)	0.125442	4|0	4	2	2	0|0	0	0	2	0.5	20	0.23	PD+MQ	e	PSM
3836_CL_a	FlagBirAHaus6	Q58FF6	HSP90AB4P	Putative heat shock protein HSP 90-beta 4	0	1|0	1	0.5	2	1|1	2	1	2	0	0.5	0.83	PD+MQ	e	PSM
3836_CL_a	FlagBirAHaus6	Q58FF8	HSP90AB2P	Putative heat shock protein HSP 90-beta 2 (Heat shock protein 90-beta b) (Heat shock protein 90Bb)	0	5|4	9	4.5	2	5|5	10	5	2	0	0.9	0.83	PD+MQ	e	PSM
3836_CL_a	FlagBirAHaus6	Q5BJF2	TMEM97	Sigma intracellular receptor 2 (Sigma-2 receptor) (Sigma2 receptor) (Meningioma-associated protein 30) (Transmembrane protein 97)	0	4|4	8	4	2	2|2	4	2	2	0.05	2	0.59	PD+MQ	e	PSM
3836_CL_a	FlagBirAHaus6	Q5BJH7	YIF1B	Protein YIF1B (YIP1-interacting factor homolog B)	0.222923	2|0	2	1	2	0|1	1	0.5	2	0.17	2	0.48	PD+MQ	e	PSM
3836_CL_a	FlagBirAHaus6	Q5BKT4	ALG10	Dol-P-Glc:Glc(2)Man(9)GlcNAc(2)-PP-Dol alpha-1,2-glucosyltransferase (EC 2.4.1.256) (Alpha-1,2-glucosyltransferase ALG10-A) (Alpha-2-glucosyltransferase ALG10-A) (Asparagine-linked glycosylation protein 10 homolog A)	0	1|0	1	0.5	2	0|0	0	0	2	0	5	0.83	PD+MQ	e	PSM
3836_CL_a	FlagBirAHaus6	Q5BKZ1	ZNF326	DBIRD complex subunit ZNF326 (Zinc finger protein 326) (Zinc finger protein interacting with mRNPs and DBC1)	0.8869	11|9	20	10	2	6|7	13	6.5	2	0	1.54	0.78	PD+MQ	e	PSM
3836_CL_a	FlagBirAHaus6	Q5CZC0	FSIP2	Fibrous sheath-interacting protein 2	0.308233	1|0	1	0.5	2	0|1	1	0.5	2	0	1	0.83	PD+MQ	e	PSM
3836_CL_a	FlagBirAHaus6	Q5EBL8	PDZD11	PDZ domain-containing protein 11 (ATPase-interacting PDZ protein) (Plasma membrane calcium ATPase-interacting single-PDZ protein) (PMCA-interacting single-PDZ protein)	0.578811	1|1	2	1	2	1|2	3	1.5	2	0	0.67	0.83	PD+MQ	e	PSM
3836_CL_a	FlagBirAHaus6	Q5F1R6	DNAJC21	DnaJ homolog subfamily C member 21 (DnaJ homolog subfamily A member 5) (Protein GS3)	0.468186	1|1	2	1	2	1|0	1	0.5	2	0	2	0.83	PD+MQ	e	PSM
3836_CL_a	FlagBirAHaus6	Q5GLZ8	HERC4	Probable E3 ubiquitin-protein ligase HERC4 (EC 2.3.2.26) (HECT domain and RCC1-like domain-containing protein 4) (HECT-type E3 ubiquitin transferase HERC4)	0.125442	1|1	2	1	2	0|0	0	0	2	0	10	0.83	PD+MQ	e	PSM
3836_CL_a	FlagBirAHaus6	Q5H9R7	PPP6R3	Serine/threonine-protein phosphatase 6 regulatory subunit 3 (SAPS domain family member 3) (Sporulation-induced transcript 4-associated protein SAPL)	0.816371	1|13	14	7	2	16|15	31	15.5	2	0	0.45	0.83	PD+MQ	e	PSM
3836_CL_a	FlagBirAHaus6	Q5HYI7	MTX3	Metaxin-3	0	1|1	2	1	2	0|0	0	0	2	0	10	0.83	PD+MQ	e	PSM
3836_CL_a	FlagBirAHaus6	Q5HYK3	COQ5	2-methoxy-6-polyprenyl-1,4-benzoquinol methylase, mitochondrial (EC 2.1.1.201) (Ubiquinone biosynthesis methyltransferase COQ5)	0	1|0	1	0.5	2	0|0	0	0	2	0	5	0.83	PD+MQ	e	PSM
3836_CL_a	FlagBirAHaus6	Q5J8M3	EMC4	ER membrane protein complex subunit 4 (Cell proliferation-inducing gene 17 protein) (Transmembrane protein 85)	0.125442	1|1	2	1	2	1|0	1	0.5	2	0	2	0.83	PD+MQ	e	PSM
3836_CL_a	FlagBirAHaus6	Q5JPE7	NOMO2	Nodal modulator 2 (pM5 protein 2)	0.703973	1|1	2	1	2	0|0	0	0	2	0	10	0.83	PD+MQ	e	PSM
3836_CL_a	FlagBirAHaus6	Q5JPH6	EARS2	Probable glutamate--tRNA ligase, mitochondrial (EC 6.1.1.17) (Glutamyl-tRNA synthetase) (GluRS)	0.439842	2|1	3	1.5	2	0|0	0	0	2	0.46	15	0.3	PD+MQ	e	PSM
3836_CL_a	FlagBirAHaus6	Q5JPI3	C3orf38	Uncharacterized protein C3orf38	0	2|0	2	1	2	0|0	0	0	2	0.46	10	0.3	PD+MQ	e	PSM
3836_CL_a	FlagBirAHaus6	Q5JRA6	MIA3	Transport and Golgi organization protein 1 homolog (TANGO1) (C219-reactive peptide) (D320) (Melanoma inhibitory activity protein 3)	0	1|0	1	0.5	2	0|0	0	0	2	0	5	0.83	PD+MQ	e	PSM
3836_CL_a	FlagBirAHaus6	Q5JRK9	PAGE2B	Putative G antigen family E member 3 (Prostate-associated gene 2B protein) (PAGE-2B)	0	1|7	8	4	2	9|8	17	8.5	2	0	0.47	0.83	PD+MQ	e	PSM
3836_CL_a	FlagBirAHaus6	Q5JSZ5	PRRC2B	Protein PRRC2B (HLA-B-associated transcript 2-like 1) (Proline-rich coiled-coil protein 2B)	0.806281	12|3	15	7.5	2	0|1	1	0.5	2	0.83	15	0.04	PD+MQ	e	PSM
3836_CL_a	FlagBirAHaus6	Q5JTV8	TOR1AIP1	Torsin-1A-interacting protein 1 (Lamin-associated protein 1B) (LAP1B)	0.722168	1|2	3	1.5	2	1|0	1	0.5	2	0.17	3	0.48	PD+MQ	e	PSM
3836_CL_a	FlagBirAHaus6	Q5JVF3	PCID2	PCI domain-containing protein 2 (CSN12-like protein)	0.712576	7|4	11	5.5	2	2|2	4	2	2	0.36	2.75	0.39	PD+MQ	e	PSM
3836_CL_a	FlagBirAHaus6	Q5JWF2	GNAS	Guanine nucleotide-binding protein G(s) subunit alpha isoforms XLas (Adenylate cyclase-stimulating G alpha protein) (Extra large alphas protein) (XLalphas)	0.87524	5|2	7	3.5	2	2|2	4	2	2	0.08	1.75	0.57	PD+MQ	e	PSM
3836_CL_a	FlagBirAHaus6	Q5QJE6	DNTTIP2	Deoxynucleotidyltransferase terminal-interacting protein 2 (Estrogen receptor-binding protein) (LPTS-interacting protein 2) (LPTS-RP2) (Terminal deoxynucleotidyltransferase-interacting factor 2) (TdIF2) (TdT-interacting factor 2)	0.843426	1|2	3	1.5	2	3|4	7	3.5	2	0	0.43	0.83	PD+MQ	e	PSM
3836_CL_a	FlagBirAHaus6	Q5QNW6	H2BC18	Histone H2B type 2-F (H2B-clustered histone 18)	0.988522	3|5	8	4	2	4|4	8	4	2	0	1	0.77	PD+MQ	e	PSM
3836_CL_a	FlagBirAHaus6	Q5RKV6	EXOSC6	Exosome complex component MTR3 (Exosome component 6) (mRNA transport regulator 3 homolog) (hMtr3) (p11)	0.879693	1|1	2	1	2	1|1	2	1	2	0	1	0.83	PD+MQ	e	PSM
3836_CL_a	FlagBirAHaus6	Q5SQI0	ATAT1	Alpha-tubulin N-acetyltransferase 1 (Alpha-TAT) (Alpha-TAT1) (TAT) (EC 2.3.1.108) (Acetyltransferase mec-17 homolog)	0	1|0	1	0.5	2	0|0	0	0	2	0	5	0.83	PD+MQ	e	PSM
3836_CL_a	FlagBirAHaus6	Q5SRE5	NUP188	Nucleoporin NUP188 (hNup188)	0.750177	3|2	5	2.5	2	1|2	3	1.5	2	0.04	1.67	0.63	PD+MQ	e	PSM
3836_CL_a	FlagBirAHaus6	Q5SSJ5	HP1BP3	Heterochromatin protein 1-binding protein 3 (Protein HP1-BP74)	0.907971	2|11	13	6.5	2	15|11	26	13	2	0	0.5	0.83	PD+MQ	e	PSM
3836_CL_a	FlagBirAHaus6	Q5ST30	VARS2	Valine--tRNA ligase, mitochondrial (EC 6.1.1.9) (Valyl-tRNA synthetase) (ValRS) (Valyl-tRNA synthetase-like)	0	1|0	1	0.5	2	0|0	0	0	2	0	5	0.83	PD+MQ	e	PSM
3836_CL_a	FlagBirAHaus6	Q5SW79	CEP170	Centrosomal protein of 170 kDa (Cep170) (KARP-1-binding protein) (KARP1-binding protein)	0.895539	3|10	13	6.5	2	12|12	24	12	2	0	0.54	0.83	PD+MQ	e	PSM
3836_CL_a	FlagBirAHaus6	Q5T160	RARS2	Probable arginine--tRNA ligase, mitochondrial (EC 6.1.1.19) (Arginyl-tRNA synthetase) (ArgRS)	0.501883	1|1	2	1	2	1|1	2	1	2	0	1	0.83	PD+MQ	e	PSM
3836_CL_a	FlagBirAHaus6	Q5T2T1	MPP7	MAGUK p55 subfamily member 7	0.705714	1|2	3	1.5	2	4|8	12	6	2	0	0.25	0.83	PD+MQ	e	PSM
3836_CL_a	FlagBirAHaus6	Q5T4S7	UBR4	E3 ubiquitin-protein ligase UBR4 (EC 2.3.2.27) (600 kDa retinoblastoma protein-associated factor) (N-recognin-4) (RING-type E3 ubiquitin transferase UBR4) (Retinoblastoma-associated factor of 600 kDa) (RBAF600) (p600) (Zinc finger UBR1-type protein 1)	0.885677	6|9	15	7.5	2	5|6	11	5.5	2	0	1.36	0.77	PD+MQ	e	PSM
3836_CL_a	FlagBirAHaus6	Q5T5P2	KIAA1217	Sickle tail protein homolog	0.596607	19|19	38	19	2	25|27	52	26	2	0	0.73	0.83	PD+MQ	e	PSM
3836_CL_a	FlagBirAHaus6	Q5T5Y3	CAMSAP1	Calmodulin-regulated spectrin-associated protein 1	0.699705	1|1	2	1	2	3|5	8	4	2	0	0.25	0.83	PD+MQ	e	PSM
3836_CL_a	FlagBirAHaus6	Q5T6F2	UBAP2	Ubiquitin-associated protein 2 (UBAP-2)	0.864595	17|14	31	15.5	2	14|10	24	12	2	0	1.29	0.81	PD+MQ	e	PSM
3836_CL_a	FlagBirAHaus6	Q5T6V5	C9orf64	Queuosine salvage protein	0	6|4	10	5	2	3|2	5	2.5	2	0.06	2	0.58	PD+MQ	e	PSM
3836_CL_a	FlagBirAHaus6	Q5TA45	INTS11	Integrator complex subunit 11 (Int11) (EC 3.1.27.-) (Cleavage and polyadenylation-specific factor 3-like protein) (CPSF3-like protein) (Protein related to CPSF subunits of 68 kDa) (RC-68)	0.451197	1|2	3	1.5	2	1|1	2	1	2	0.04	1.5	0.59	PD+MQ	e	PSM
3836_CL_a	FlagBirAHaus6	Q5TAX3	TUT4	Terminal uridylyltransferase 4 (TUTase 4) (EC 2.7.7.52) (Zinc finger CCHC domain-containing protein 11)	0.501883	10|7	17	8.5	2	2|3	5	2.5	2	0.63	3.4	0.12	PD+MQ	e	PSM
3836_CL_a	FlagBirAHaus6	Q5TGY1	TMCO4	Transmembrane and coiled-coil domain-containing protein 4	0	1|0	1	0.5	2	0|0	0	0	2	0	5	0.83	PD+MQ	e	PSM
3836_CL_a	FlagBirAHaus6	Q5TZA2	CROCC	Rootletin (Ciliary rootlet coiled-coil protein)	0.684541	1|1	2	1	2	2|1	3	1.5	2	0	0.67	0.83	PD+MQ	e	PSM
3836_CL_a	FlagBirAHaus6	Q5VSL9	STRIP1	Striatin-interacting protein 1 (Protein FAM40A)	0.349576	1|3	4	2	2	2|3	5	2.5	2	0	0.8	0.75	PD+MQ	e	PSM
3836_CL_a	FlagBirAHaus6	Q5VTL8	PRPF38B	Pre-mRNA-splicing factor 38B (Sarcoma antigen NY-SAR-27)	0.906269	1|1	2	1	2	0|0	0	0	2	0	10	0.83	PD+MQ	e	PSM
3836_CL_a	FlagBirAHaus6	Q5VUA4	ZNF318	Zinc finger protein 318 (Endocrine regulatory protein)	0.862128	1|6	7	3.5	2	9|6	15	7.5	2	0	0.47	0.83	PD+MQ	e	PSM
3836_CL_a	FlagBirAHaus6	Q5VV52	ZNF691	Zinc finger protein 691	0.125442	1|0	1	0.5	2	0|0	0	0	2	0	5	0.83	PD+MQ	e	PSM
3836_CL_a	FlagBirAHaus6	Q5VWN6	TASOR2	Protein TASOR 2	0	1|2	3	1.5	2	4|2	6	3	2	0	0.5	0.83	PD+MQ	e	PSM
3836_CL_a	FlagBirAHaus6	Q5VWQ0	RSBN1	Lysine-specific demethylase 9 (KDM9) (EC 1.14.11.-) (Round spermatid basic protein 1)	0.71223	1|2	3	1.5	2	2|2	4	2	2	0	0.75	0.83	PD+MQ	e	PSM
3836_CL_a	FlagBirAHaus6	Q5VYK3	ECPAS	Proteasome adapter and scaffold protein ECM29 (Ecm29 proteasome adapter and scaffold) (Proteasome-associated protein ECM29 homolog)	0.777552	3|4	7	3.5	2	2|1	3	1.5	2	0.13	2.33	0.53	PD+MQ	e	PSM
3836_CL_a	FlagBirAHaus6	Q5VZL5	ZMYM4	Zinc finger MYM-type protein 4 (Zinc finger protein 262)	0.776936	1|1	2	1	2	0|1	1	0.5	2	0	2	0.83	PD+MQ	e	PSM
3836_CL_a	FlagBirAHaus6	Q63HN8	RNF213	E3 ubiquitin-protein ligase RNF213 (EC 2.3.2.27) (EC 3.6.4.-) (ALK lymphoma oligomerization partner on chromosome 17) (Mysterin) (RING finger protein 213) (RING-type E3 ubiquitin transferase RNF213)	0.125442	2|3	5	2.5	2	1|1	2	1	2	0.18	2.5	0.47	PD+MQ	e	PSM
3836_CL_a	FlagBirAHaus6	Q63ZY3	KANK2	KN motif and ankyrin repeat domain-containing protein 2 (Ankyrin repeat domain-containing protein 25) (Matrix-remodeling-associated protein 3) (SRC-1-interacting protein) (SIP) (SRC-interacting protein) (SRC1-interacting protein)	0.794462	4|13	17	8.5	2	17|17	34	17	2	0	0.5	0.83	PD+MQ	e	PSM
3836_CL_a	FlagBirAHaus6	Q658Y4	FAM91A1	Protein FAM91A1	0.749058	4|13	17	8.5	2	21|21	42	21	2	0	0.4	0.83	PD+MQ	e	PSM
3836_CL_a	FlagBirAHaus6	Q66PJ3	ARL6IP4	ADP-ribosylation factor-like protein 6-interacting protein 4 (ARL-6-interacting protein 4) (Aip-4) (HSP-975) (HSVI-binding protein) (SR-15) (SRp25) (SR-25) (Splicing factor SRrp37)	0.953531	1|1	2	1	2	0|1	1	0.5	2	0	2	0.83	PD+MQ	e	PSM
3836_CL_a	FlagBirAHaus6	Q68CZ1	RPGRIP1L	Protein fantom (Nephrocystin-8) (RPGR-interacting protein 1-like protein) (RPGRIP1-like protein)	0	2|0	2	1	2	0|2	2	1	2	0.06	1	0.58	PD+MQ	e	PSM
3836_CL_a	FlagBirAHaus6	Q68CZ2	TNS3	Tensin-3 (Tensin-like SH2 domain-containing protein 1) (Tumor endothelial marker 6)	0.657364	3|3	6	3	2	5|4	9	4.5	2	0	0.67	0.83	PD+MQ	e	PSM
3836_CL_a	FlagBirAHaus6	Q68CZ6	HAUS3	HAUS augmin-like complex subunit 3	0.66774	44|28	72	36	2	5|1	6	3	2	1	12	0	PD+MQ	e	PSM
3836_CL_a	FlagBirAHaus6	Q68DQ2	CRYBG3	Very large A-kinase anchor protein (vlAKAP) (Beta/gamma crystallin domain-containing protein 3)	0	1|9	10	5	2	20|14	34	17	2	0	0.29	0.83	PD+MQ	e	PSM
3836_CL_a	FlagBirAHaus6	Q68E01	INTS3	Integrator complex subunit 3 (Int3) (SOSS complex subunit A) (Sensor of single-strand DNA complex subunit A) (SOSS-A) (Sensor of ssDNA subunit A)	0.586724	1|2	3	1.5	2	1|2	3	1.5	2	0.01	1	0.68	PD+MQ	e	PSM
3836_CL_a	FlagBirAHaus6	Q69YN4	VIRMA	Protein virilizer homolog	0.787149	7|4	11	5.5	2	4|5	9	4.5	2	0	1.22	0.76	PD+MQ	e	PSM
3836_CL_a	FlagBirAHaus6	Q6AHZ1	ZNF518A	Zinc finger protein 518A	0	1|1	2	1	2	1|0	1	0.5	2	0	2	0.83	PD+MQ	e	PSM
3836_CL_a	FlagBirAHaus6	Q6AI08	HEATR6	HEAT repeat-containing protein 6 (Amplified in breast cancer protein 1)	0.308233	1|0	1	0.5	2	1|0	1	0.5	2	0	1	0.83	PD+MQ	e	PSM
3836_CL_a	FlagBirAHaus6	Q6BDS2	UHRF1BP1	UHRF1-binding protein 1 (ICBP90-binding protein 1) (Ubiquitin-like containing PHD and RING finger domains 1-binding protein 1)	0.308233	1|3	4	2	2	1|1	2	1	2	0.13	2	0.53	PD+MQ	e	PSM
3836_CL_a	FlagBirAHaus6	Q6DCA0	AMMECR1L	AMMECR1-like protein	0.125442	4|1	5	2.5	2	2|1	3	1.5	2	0.1	1.67	0.55	PD+MQ	e	PSM
3836_CL_a	FlagBirAHaus6	Q6DD88	ATL3	Atlastin-3 (EC 3.6.5.-)	0.335006	8|4	12	6	2	6|6	12	6	2	0	1	0.79	PD+MQ	e	PSM
3836_CL_a	FlagBirAHaus6	Q6DKI1	RPL7L1	60S ribosomal protein L7-like 1 (Large ribosomal subunit protein uL30-like 1)	0.767199	3|3	6	3	2	3|2	5	2.5	2	0	1.2	0.74	PD+MQ	e	PSM
3836_CL_a	FlagBirAHaus6	Q6EBC2	IL31	Interleukin-31 (IL-31)	0	1|0	1	0.5	2	0|0	0	0	2	0	5	0.83	PD+MQ	e	PSM
3836_CL_a	FlagBirAHaus6	Q6EEV6	SUMO4	Small ubiquitin-related modifier 4 (SUMO-4) (Small ubiquitin-like protein 4)	0.880013	1|1	2	1	2	1|1	2	1	2	0	1	0.83	PD+MQ	e	PSM
3836_CL_a	FlagBirAHaus6	Q6GYQ0	RALGAPA1	Ral GTPase-activating protein subunit alpha-1 (GAP-related-interacting partner to E12) (GRIPE) (GTPase-activating Rap/Ran-GAP domain-like 1) (Tuberin-like protein 1) (p240)	0.451197	1|0	1	0.5	2	1|2	3	1.5	2	0	0.33	0.83	PD+MQ	e	PSM
3836_CL_a	FlagBirAHaus6	Q6IAA8	LAMTOR1	Ragulator complex protein LAMTOR1 (Late endosomal/lysosomal adaptor and MAPK and MTOR activator 1) (Lipid raft adaptor protein p18) (Protein associated with DRMs and endosomes) (p27Kip1-releasing factor from RhoA) (p27RF-Rho)	0.529084	2|2	4	2	2	0|0	0	0	2	0.92	20	0.03	PD+MQ	e	PSM
3836_CL_a	FlagBirAHaus6	Q6IAN0	DHRS7B	Dehydrogenase/reductase SDR family member 7B (EC 1.1.-.-) (Short-chain dehydrogenase/reductase family 32C member 1)	0.537602	1|0	1	0.5	2	0|0	0	0	2	0	5	0.83	PD+MQ	e	PSM
3836_CL_a	FlagBirAHaus6	Q6IBS0	TWF2	Twinfilin-2 (A6-related protein) (hA6RP) (Protein tyrosine kinase 9-like) (Twinfilin-1-like protein)	0.550435	9|8	17	8.5	2	12|11	23	11.5	2	0	0.74	0.83	PD+MQ	e	PSM
3836_CL_a	FlagBirAHaus6	Q6IN85	PPP4R3A	Serine/threonine-protein phosphatase 4 regulatory subunit 3A (SMEK homolog 1)	0.873231	1|4	5	2.5	2	12|13	25	12.5	2	0	0.2	0.83	PD+MQ	e	PSM
3836_CL_a	FlagBirAHaus6	Q6IQ22	RAB12	Ras-related protein Rab-12	0.765764	2|1	3	1.5	2	1|1	2	1	2	0.04	1.5	0.59	PD+MQ	e	PSM
3836_CL_a	FlagBirAHaus6	Q6KC79	NIPBL	Nipped-B-like protein (Delangin) (SCC2 homolog)	0.795513	1|2	3	1.5	2	3|3	6	3	2	0	0.5	0.83	PD+MQ	e	PSM
3836_CL_a	FlagBirAHaus6	Q6NTF9	RHBDD2	Rhomboid domain-containing protein 2	0.56714	1|1	2	1	2	1|2	3	1.5	2	0	0.67	0.83	PD+MQ	e	PSM
3836_CL_a	FlagBirAHaus6	Q6NUK1	SLC25A24	Calcium-binding mitochondrial carrier protein SCaMC-1 (Mitochondrial ATP-Mg/Pi carrier protein 1) (Mitochondrial Ca(2+)-dependent solute carrier protein 1) (Small calcium-binding mitochondrial carrier protein 1) (Solute carrier family 25 member 24)	0.521722	3|3	6	3	2	0|1	1	0.5	2	0.67	6	0.09	PD+MQ	e	PSM
3836_CL_a	FlagBirAHaus6	Q6NUM9	RETSAT	All-trans-retinol 13,14-reductase (EC 1.3.99.23) (All-trans-13,14-dihydroretinol saturase) (RetSat) (PPAR-alpha-regulated and starvation-induced gene protein)	0	1|1	2	1	2	0|0	0	0	2	0	10	0.83	PD+MQ	e	PSM
3836_CL_a	FlagBirAHaus6	Q6NW34	NEPRO	Nucleolus and neural progenitor protein	0	1|2	3	1.5	2	3|4	7	3.5	2	0	0.43	0.83	PD+MQ	e	PSM
3836_CL_a	FlagBirAHaus6	Q6NYC8	PPP1R18	Phostensin (Protein phosphatase 1 F-actin cytoskeleton-targeting subunit) (Protein phosphatase 1 regulatory subunit 18)	0.674055	3|7	10	5	2	11|11	22	11	2	0	0.45	0.83	PD+MQ	e	PSM
3836_CL_a	FlagBirAHaus6	Q6NZY4	ZCCHC8	Zinc finger CCHC domain-containing protein 8 (TRAMP-like complex RNA-binding factor ZCCHC8)	0.882663	2|4	6	3	2	5|6	11	5.5	2	0	0.55	0.83	PD+MQ	e	PSM
3836_CL_a	FlagBirAHaus6	Q6P158	DHX57	Putative ATP-dependent RNA helicase DHX57 (EC 3.6.4.13) (DEAH box protein 57)	0.689713	1|1	2	1	2	1|1	2	1	2	0	1	0.83	PD+MQ	e	PSM
3836_CL_a	FlagBirAHaus6	Q6P1A2	LPCAT3	Lysophospholipid acyltransferase 5 (LPLAT 5) (EC 2.3.1.-) (1-acylglycerophosphocholine O-acyltransferase) (EC 2.3.1.23) (1-acylglycerophosphoethanolamine O-acyltransferase) (EC 2.3.1.n7) (1-acylglycerophosphoserine O-acyltransferase) (EC 2.3.1.n6) (Lysophosphatidylcholine acyltransferase) (LPCAT) (Lyso-PC acyltransferase) (Lysophosphatidylcholine acyltransferase 3) (Lyso-PC acyltransferase 3) (Ly…	0.125442	1|0	1	0.5	2	0|1	1	0.5	2	0	1	0.83	PD+MQ	e	PSM
3836_CL_a	FlagBirAHaus6	Q6P1J9	CDC73	Parafibromin (Cell division cycle protein 73 homolog) (Hyperparathyroidism 2 protein)	0.886015	1|1	2	1	2	1|1	2	1	2	0	1	0.83	PD+MQ	e	PSM
3836_CL_a	FlagBirAHaus6	Q6P1L8	MRPL14	39S ribosomal protein L14, mitochondrial (L14mt) (MRP-L14) (39S ribosomal protein L32, mitochondrial) (L32mt) (MRP-L32) (Mitochondrial large ribosomal subunit protein uL14m)	0.677444	2|2	4	2	2	0|0	0	0	2	0.92	20	0.03	PD+MQ	e	PSM
3836_CL_a	FlagBirAHaus6	Q6P1M0	SLC27A4	Long-chain fatty acid transport protein 4 (FATP-4) (Fatty acid transport protein 4) (Arachidonate--CoA ligase) (EC 6.2.1.15) (Long-chain-fatty-acid--CoA ligase) (Solute carrier family 27 member 4) (Very long-chain acyl-CoA synthetase 4) (ACSVL4) (EC 6.2.1.-)	0.308233	2|1	3	1.5	2	0|0	0	0	2	0.46	15	0.3	PD+MQ	e	PSM
3836_CL_a	FlagBirAHaus6	Q6P1N0	CC2D1A	Coiled-coil and C2 domain-containing protein 1A (Akt kinase-interacting protein 1) (Five prime repressor element under dual repression-binding protein 1) (FRE under dual repression-binding protein 1) (Freud-1) (Putative NF-kappa-B-activating protein 023N)	0.691569	1|1	2	1	2	0|0	0	0	2	0	10	0.83	PD+MQ	e	PSM
3836_CL_a	FlagBirAHaus6	Q6P1Q9	METTL2B	tRNA N(3)-methylcytidine methyltransferase METTL2B (EC 2.1.1.-) (Methyltransferase-like protein 2B)	0.125442	1|0	1	0.5	2	0|0	0	0	2	0	5	0.83	PD+MQ	e	PSM
3836_CL_a	FlagBirAHaus6	Q6P2E9	EDC4	Enhancer of mRNA-decapping protein 4 (Autoantigen Ge-1) (Autoantigen RCD-8) (Human enhancer of decapping large subunit) (Hedls)	0.875008	4|7	11	5.5	2	9|13	22	11	2	0	0.5	0.83	PD+MQ	e	PSM
3836_CL_a	FlagBirAHaus6	Q6P2H3	CEP85	Centrosomal protein of 85 kDa (Cep85) (Coiled-coil domain-containing protein 21)	0.308233	17|6	23	11.5	2	3|3	6	3	2	0.51	3.83	0.16	PD+MQ	e	PSM
3836_CL_a	FlagBirAHaus6	Q6P2Q9	PRPF8	Pre-mRNA-processing-splicing factor 8 (220 kDa U5 snRNP-specific protein) (PRP8 homolog) (Splicing factor Prp8) (p220)	0.973805	13|20	33	16.5	2	20|21	41	20.5	2	0	0.8	0.83	PD+MQ	e	PSM
3836_CL_a	FlagBirAHaus6	Q6P3W7	SCYL2	SCY1-like protein 2 (Coated vesicle-associated kinase of 104 kDa)	0.895127	12|5	17	8.5	2	6|7	13	6.5	2	0	1.31	0.76	PD+MQ	e	PSM
3836_CL_a	FlagBirAHaus6	Q6P3X3	TTC27	Tetratricopeptide repeat protein 27 (TPR repeat protein 27)	0.308233	1|1	2	1	2	1|1	2	1	2	0	1	0.83	PD+MQ	e	PSM
3836_CL_a	FlagBirAHaus6	Q6P4A7	SFXN4	Sideroflexin-4 (Breast cancer resistance marker 1)	0.308233	2|1	3	1.5	2	2|1	3	1.5	2	0.01	1	0.68	PD+MQ	e	PSM
3836_CL_a	FlagBirAHaus6	Q6P5R6	RPL22L1	60S ribosomal protein L22-like 1 (Large ribosomal subunit protein eL22-like 1)	0.691103	2|2	4	2	2	2|2	4	2	2	0	1	0.83	PD+MQ	e	PSM
3836_CL_a	FlagBirAHaus6	Q6PCB7	SLC27A1	Long-chain fatty acid transport protein 1 (FATP-1) (Fatty acid transport protein 1) (EC 6.2.1.15) (Solute carrier family 27 member 1)	0	2|0	2	1	2	0|0	0	0	2	0.46	10	0.3	PD+MQ	e	PSM
3836_CL_a	FlagBirAHaus6	Q6PCE3	PGM2L1	Glucose 1,6-bisphosphate synthase (EC 2.7.1.106) (PMMLP) (Phosphoglucomutase-2-like 1)	0.376727	1|1	2	1	2	2|1	3	1.5	2	0	0.67	0.83	PD+MQ	e	PSM
3836_CL_a	FlagBirAHaus6	Q6PEZ8	PODNL1	Podocan-like protein 1	0	4|0	4	2	2	0|0	0	0	2	0.5	20	0.23	PD+MQ	e	PSM
3836_CL_a	FlagBirAHaus6	Q6PGQ7	BORA	Protein aurora borealis (HsBora)	0	1|0	1	0.5	2	0|0	0	0	2	0	5	0.83	PD+MQ	e	PSM
3836_CL_a	FlagBirAHaus6	Q6PI48	DARS2	Aspartate--tRNA ligase, mitochondrial (EC 6.1.1.12) (Aspartyl-tRNA synthetase) (AspRS)	0.794321	3|3	6	3	2	0|0	0	0	2	0.99	30	0	PD+MQ	e	PSM
3836_CL_a	FlagBirAHaus6	Q6PIW4	FIGNL1	Fidgetin-like protein 1 (EC 3.6.4.-)	0.518371	1|0	1	0.5	2	2|2	4	2	2	0	0.25	0.83	PD+MQ	e	PSM
3836_CL_a	FlagBirAHaus6	Q6PJG2	MIDEAS	Mitotic deacetylase-associated SANT domain protein (ELM2 and SANT domain-containing protein 1)	0	1|2	3	1.5	2	2|1	3	1.5	2	0.01	1	0.68	PD+MQ	e	PSM
3836_CL_a	FlagBirAHaus6	Q6PJG6	BRAT1	BRCA1-associated ATM activator 1 (BRCA1-associated protein required for ATM activation protein 1)	0.397646	1|0	1	0.5	2	0|0	0	0	2	0	5	0.83	PD+MQ	e	PSM
3836_CL_a	FlagBirAHaus6	Q6PJI9	WDR59	GATOR complex protein WDR59 (WD repeat-containing protein 59)	0.542128	3|2	5	2.5	2	3|3	6	3	2	0	0.83	0.83	PD+MQ	e	PSM
3836_CL_a	FlagBirAHaus6	Q6PJT7	ZC3H14	Zinc finger CCCH domain-containing protein 14 (Mammalian suppressor of tau pathology-2) (MSUT-2) (Renal carcinoma antigen NY-REN-37)	0.886477	1|4	5	2.5	2	8|5	13	6.5	2	0	0.38	0.83	PD+MQ	e	PSM
3836_CL_a	FlagBirAHaus6	Q6PKG0	LARP1	La-related protein 1 (La ribonucleoprotein domain family member 1)	0.939089	3|16	19	9.5	2	38|32	70	35	2	0	0.27	0.83	PD+MQ	e	PSM
3836_CL_a	FlagBirAHaus6	Q6PL18	ATAD2	ATPase family AAA domain-containing protein 2 (EC 3.6.1.-) (AAA nuclear coregulator cancer-associated protein) (ANCCA)	0.774233	2|3	5	2.5	2	1|1	2	1	2	0.18	2.5	0.47	PD+MQ	e	PSM
3836_CL_a	FlagBirAHaus6	Q6STE5	SMARCD3	SWI/SNF-related matrix-associated actin-dependent regulator of chromatin subfamily D member 3 (60 kDa BRG-1/Brm-associated factor subunit C) (BRG1-associated factor 60C) (BAF60C)	0.439842	2|1	3	1.5	2	0|0	0	0	2	0.46	15	0.3	PD+MQ	e	PSM
3836_CL_a	FlagBirAHaus6	Q6UB35	MTHFD1L	Monofunctional C1-tetrahydrofolate synthase, mitochondrial (EC 6.3.4.3) (Formyltetrahydrofolate synthetase)	0.916945	10|4	14	7	2	4|3	7	3.5	2	0.22	2	0.45	PD+MQ	e	PSM
3836_CL_a	FlagBirAHaus6	Q6UUV7	CRTC3	CREB-regulated transcription coactivator 3 (Transducer of regulated cAMP response element-binding protein 3) (TORC-3) (Transducer of CREB protein 3)	0	3|2	5	2.5	2	0|0	0	0	2	0.95	25	0.02	PD+MQ	e	PSM
3836_CL_a	FlagBirAHaus6	Q6UVJ0	SASS6	Spindle assembly abnormal protein 6 homolog (HsSAS-6)	0	10|4	14	7	2	1|0	1	0.5	2	0.95	14	0.02	PD+MQ	e	PSM
3836_CL_a	FlagBirAHaus6	Q6UW78	UQCC3	Ubiquinol-cytochrome-c reductase complex assembly factor 3 (Assembly factor CBP4 homolog)	0	3|0	3	1.5	2	0|0	0	0	2	0.49	15	0.25	PD+MQ	e	PSM
3836_CL_a	FlagBirAHaus6	Q6UWE0	LRSAM1	E3 ubiquitin-protein ligase LRSAM1 (EC 2.3.2.27) (Leucine-rich repeat and sterile alpha motif-containing protein 1) (RING-type E3 ubiquitin transferase LRSAM1) (Tsg101-associated ligase) (hTAL)	0.125442	2|1	3	1.5	2	2|0	2	1	2	0.06	1.5	0.58	PD+MQ	e	PSM
3836_CL_a	FlagBirAHaus6	Q6UX53	METTL7B	Methyltransferase-like protein 7B (EC 2.1.1.-)	0	1|0	1	0.5	2	0|0	0	0	2	0	5	0.83	PD+MQ	e	PSM
3836_CL_a	FlagBirAHaus6	Q6UXN9	WDR82	WD repeat-containing protein 82 (Protein TMEM113) (Swd2)	0.885035	1|2	3	1.5	2	5|3	8	4	2	0	0.38	0.83	PD+MQ	e	PSM
3836_CL_a	FlagBirAHaus6	Q6W2J9	BCOR	BCL-6 corepressor (BCoR)	0.770524	7|1	8	4	2	0|0	0	0	2	0.5	40	0.21	PD+MQ	e	PSM
3836_CL_a	FlagBirAHaus6	Q6Y288	B3GLCT	Beta-1,3-glucosyltransferase (Beta3Glc-T) (EC 2.4.1.-) (Beta 3-glucosyltransferase) (Beta-3-glycosyltransferase-like)	0	1|0	1	0.5	2	2|1	3	1.5	2	0	0.33	0.83	PD+MQ	e	PSM
3836_CL_a	FlagBirAHaus6	Q6Y7W6	GIGYF2	GRB10-interacting GYF protein 2 (PERQ amino acid-rich with GYF domain-containing protein 2) (Trinucleotide repeat-containing gene 15 protein)	0	12|15	27	13.5	2	19|21	40	20	2	0	0.68	0.83	PD+MQ	e	PSM
3836_CL_a	FlagBirAHaus6	Q6YBV0	SLC36A4	Proton-coupled amino acid transporter 4 (Proton/amino acid transporter 4) (Solute carrier family 36 member 4)	0.397646	1|0	1	0.5	2	0|0	0	0	2	0	5	0.83	PD+MQ	e	PSM
3836_CL_a	FlagBirAHaus6	Q6YN16	HSDL2	Hydroxysteroid dehydrogenase-like protein 2 (EC 1.-.-.-) (Short chain dehydrogenase/reductase family 13C member 1)	0.718587	4|3	7	3.5	2	2|1	3	1.5	2	0.13	2.33	0.53	PD+MQ	e	PSM
3836_CL_a	FlagBirAHaus6	Q6ZMG9	CERS6	Ceramide synthase 6 (CerS6) (EC 2.3.1.-) (LAG1 longevity assurance homolog 6)	0	1|1	2	1	2	0|0	0	0	2	0	10	0.83	PD+MQ	e	PSM
3836_CL_a	FlagBirAHaus6	Q6ZMU1	C3P1	Putative protein C3P1	0	1|2	3	1.5	2	1|1	2	1	2	0.04	1.5	0.59	PD+MQ	e	PSM
3836_CL_a	FlagBirAHaus6	Q6ZNA4	RNF111	E3 ubiquitin-protein ligase Arkadia (EC 2.3.2.27) (RING finger protein 111) (hRNF111) (RING-type E3 ubiquitin transferase Arkadia)	0	1|0	1	0.5	2	0|0	0	0	2	0	5	0.83	PD+MQ	e	PSM
3836_CL_a	FlagBirAHaus6	Q6ZQQ6	WDR87	WD repeat-containing protein 87 (Testis development protein NYD-SP11)	0.125442	1|0	1	0.5	2	2|3	5	2.5	2	0	0.2	0.83	PD+MQ	e	PSM
3836_CL_a	FlagBirAHaus6	Q6ZRY4	RBPMS2	RNA-binding protein with multiple splicing 2 (RNA binding protein, mRNA processing factor 2)	0	1|1	2	1	2	2|2	4	2	2	0	0.5	0.83	PD+MQ	e	PSM
3836_CL_a	FlagBirAHaus6	Q6ZSR9	Unknown	Uncharacterized protein FLJ45252	0	2|10	12	6	2	12|12	24	12	2	0	0.5	0.83	PD+MQ	e	PSM
3836_CL_a	FlagBirAHaus6	Q6ZSZ5	ARHGEF18	Rho guanine nucleotide exchange factor 18 (114 kDa Rho-specific guanine nucleotide exchange factor) (p114-Rho-GEF) (p114RhoGEF) (Septin-associated RhoGEF) (SA-RhoGEF)	0.421712	1|1	2	1	2	0|1	1	0.5	2	0	2	0.83	PD+MQ	e	PSM
3836_CL_a	FlagBirAHaus6	Q6ZT21	TMPPE	Transmembrane protein with metallophosphoesterase domain (EC 3.1.-.-)	0	1|0	1	0.5	2	0|0	0	0	2	0	5	0.83	PD+MQ	e	PSM
3836_CL_a	FlagBirAHaus6	Q6ZTW0	TPGS1	Tubulin polyglutamylase complex subunit 1 (PGs1)	0.714337	6|5	11	5.5	2	2|0	2	1	2	0.71	5.5	0.07	PD+MQ	e	PSM
3836_CL_a	FlagBirAHaus6	Q6ZVH7	ESPNL	Espin-like protein	0	1|0	1	0.5	2	0|0	0	0	2	0	5	0.83	PD+MQ	e	PSM
3836_CL_a	FlagBirAHaus6	Q702N8	XIRP1	Xin actin-binding repeat-containing protein 1 (Cardiomyopathy-associated protein 1)	0.349576	2|8	10	5	2	2|1	3	1.5	2	0.49	3.33	0.28	PD+MQ	e	PSM
3836_CL_a	FlagBirAHaus6	Q709C8	VPS13C	Vacuolar protein sorting-associated protein 13C	0.125442	1|2	3	1.5	2	4|5	9	4.5	2	0	0.33	0.83	PD+MQ	e	PSM
3836_CL_a	FlagBirAHaus6	Q70E73	RAPH1	Ras-associated and pleckstrin homology domains-containing protein 1 (RAPH1) (Amyotrophic lateral sclerosis 2 chromosomal region candidate gene 18 protein) (Amyotrophic lateral sclerosis 2 chromosomal region candidate gene 9 protein) (Lamellipodin) (Proline-rich EVH1 ligand 2) (PREL-2) (Protein RMO1)	0.75939	5|18	23	11.5	2	20|19	39	19.5	2	0	0.59	0.83	PD+MQ	e	PSM
3836_CL_a	FlagBirAHaus6	Q70EL1	USP54	Inactive ubiquitin carboxyl-terminal hydrolase 54 (Inactive ubiquitin-specific peptidase 54)	0.308233	5|3	8	4	2	2|1	3	1.5	2	0.27	2.67	0.44	PD+MQ	e	PSM
3836_CL_a	FlagBirAHaus6	Q71RC2	LARP4	La-related protein 4 (La ribonucleoprotein domain family member 4)	0.814928	2|3	5	2.5	2	5|5	10	5	2	0	0.5	0.83	PD+MQ	e	PSM
3836_CL_a	FlagBirAHaus6	Q71U36	TUBA1A	Tubulin alpha-1A chain (Alpha-tubulin 3) (Tubulin B-alpha-1) (Tubulin alpha-3 chain) [Cleaved into: Detyrosinated tubulin alpha-1A chain]	0.999043	1|0	1	0.5	2	0|0	0	0	2	0	5	0.83	PD+MQ	e	PSM
3836_CL_a	FlagBirAHaus6	Q71UI9	H2AZ2	Histone H2A.V (H2A.F/Z) (H2A.Z variant histone 2)	0.981005	1|3	4	2	2	4|2	6	3	2	0	0.67	0.83	PD+MQ	e	PSM
3836_CL_a	FlagBirAHaus6	Q71UM5	RPS27L	40S ribosomal protein S27-like (Small ribosomal subunit protein eS27-like)	0.943832	2|2	4	2	2	1|1	2	1	2	0.09	2	0.55	PD+MQ	e	PSM
3836_CL_a	FlagBirAHaus6	Q75V66	ANO5	Anoctamin-5 (Gnathodiaphyseal dysplasia 1 protein) (Transmembrane protein 16E)	0	1|1	2	1	2	1|1	2	1	2	0	1	0.83	PD+MQ	e	PSM
3836_CL_a	FlagBirAHaus6	Q76I76	SSH2	Protein phosphatase Slingshot homolog 2 (EC 3.1.3.16) (EC 3.1.3.48) (SSH-like protein 2) (SSH-2L) (hSSH-2L)	0.125442	1|1	2	1	2	2|1	3	1.5	2	0	0.67	0.83	PD+MQ	e	PSM
3836_CL_a	FlagBirAHaus6	Q7KZ85	SUPT6H	Transcription elongation factor SPT6 (hSPT6) (Histone chaperone suppressor of Ty6) (Tat-cotransactivator 2 protein) (Tat-CT2 protein)	0.871886	2|2	4	2	2	3|2	5	2.5	2	0	0.8	0.83	PD+MQ	e	PSM
3836_CL_a	FlagBirAHaus6	Q7KZF4	SND1	Staphylococcal nuclease domain-containing protein 1 (EC 3.1.31.1) (100 kDa coactivator) (EBNA2 coactivator p100) (Tudor domain-containing protein 11) (p100 co-activator)	0.954072	12|18	30	15	2	21|22	43	21.5	2	0	0.7	0.83	PD+MQ	e	PSM
3836_CL_a	FlagBirAHaus6	Q7KZI7	MARK2	Serine/threonine-protein kinase MARK2 (EC 2.7.11.1) (EC 2.7.11.26) (ELKL motif kinase 1) (EMK-1) (MAP/microtubule affinity-regulating kinase 2) (PAR1 homolog) (PAR1 homolog b) (Par-1b) (Par1b)	0.528816	4|2	6	3	2	3|4	7	3.5	2	0	0.86	0.77	PD+MQ	e	PSM
3836_CL_a	FlagBirAHaus6	Q7L014	DDX46	Probable ATP-dependent RNA helicase DDX46 (EC 3.6.4.13) (DEAD box protein 46) (PRP5 homolog)	0.96803	3|16	19	9.5	2	24|21	45	22.5	2	0	0.42	0.83	PD+MQ	e	PSM
3836_CL_a	FlagBirAHaus6	Q7L0Y3	TRMT10C	tRNA methyltransferase 10 homolog C (HBV pre-S2 trans-regulated protein 2) (Mitochondrial ribonuclease P protein 1) (Mitochondrial RNase P protein 1) (RNA (guanine-9-)-methyltransferase domain-containing protein 1) (Renal carcinoma antigen NY-REN-49) (mRNA methyladenosine-N(1)-methyltransferase) (EC 2.1.1.-) (tRNA (adenine(9)-N(1))-methyltransferase) (EC 2.1.1.218) (tRNA (guanine(9)-N(1))-methylt…	0	4|5	9	4.5	2	2|3	5	2.5	2	0.02	1.8	0.66	PD+MQ	e	PSM
3836_CL_a	FlagBirAHaus6	Q7L2E3	DHX30	ATP-dependent RNA helicase DHX30 (EC 3.6.4.13) (DEAH box protein 30)	0.917608	11|3	14	7	2	3|5	8	4	2	0.18	1.75	0.46	PD+MQ	e	PSM
3836_CL_a	FlagBirAHaus6	Q7L2H7	EIF3M	Eukaryotic translation initiation factor 3 subunit M (eIF3m) (Fetal lung protein B5) (hFL-B5) (PCI domain-containing protein 1)	0.879415	7|8	15	7.5	2	7|9	16	8	2	0	0.94	0.83	PD+MQ	e	PSM
3836_CL_a	FlagBirAHaus6	Q7L311	ARMCX2	Armadillo repeat-containing X-linked protein 2 (ARM protein lost in epithelial cancers on chromosome X 2) (Protein ALEX2)	0	1|1	2	1	2	0|0	0	0	2	0	10	0.83	PD+MQ	e	PSM
3836_CL_a	FlagBirAHaus6	Q7L523	RRAGA	Ras-related GTP-binding protein A (Rag A) (RagA) (EC 3.6.5.-) (Adenovirus E3 14.7 kDa-interacting protein 1) (FIP-1)	0.125442	1|2	3	1.5	2	3|3	6	3	2	0	0.5	0.83	PD+MQ	e	PSM
3836_CL_a	FlagBirAHaus6	Q7L576	CYFIP1	Cytoplasmic FMR1-interacting protein 1 (Specifically Rac1-associated protein 1) (Sra-1) (p140sra-1)	0.882624	18|21	39	19.5	2	21|20	41	20.5	2	0	0.95	0.83	PD+MQ	e	PSM
3836_CL_a	FlagBirAHaus6	Q7L5D6	GET4	Golgi to ER traffic protein 4 homolog (Conserved edge-expressed protein) (Transmembrane domain recognition complex 35 kDa subunit) (TRC35)	0.612392	6|4	10	5	2	2|1	3	1.5	2	0.47	3.33	0.29	PD+MQ	e	PSM
3836_CL_a	FlagBirAHaus6	Q7L775	EPM2AIP1	EPM2A-interacting protein 1 (Laforin-interacting protein)	0	1|0	1	0.5	2	0|1	1	0.5	2	0	1	0.83	PD+MQ	e	PSM
3836_CL_a	FlagBirAHaus6	Q7L7X3	TAOK1	Serine/threonine-protein kinase TAO1 (EC 2.7.11.1) (Kinase from chicken homolog B) (hKFC-B) (MARK Kinase) (MARKK) (Prostate-derived sterile 20-like kinase 2) (PSK-2) (PSK2) (Prostate-derived STE20-like kinase 2) (Thousand and one amino acid protein kinase 1) (TAOK1) (hTAOK1)	0.308233	1|1	2	1	2	0|0	0	0	2	0	10	0.83	PD+MQ	e	PSM
3836_CL_a	FlagBirAHaus6	Q7L8L6	FASTKD5	FAST kinase domain-containing protein 5, mitochondrial	0.557955	1|2	3	1.5	2	1|0	1	0.5	2	0.17	3	0.48	PD+MQ	e	PSM
3836_CL_a	FlagBirAHaus6	Q7L9L4	MOB1B	MOB kinase activator 1B (Mob1 homolog 1A) (Mob1A) (Mob1B) (Mps one binder kinase activator-like 1A)	0.816281	2|1	3	1.5	2	0|0	0	0	2	0.46	15	0.3	PD+MQ	e	PSM
3836_CL_a	FlagBirAHaus6	Q7LBC6	KDM3B	Lysine-specific demethylase 3B (EC 1.14.11.65) (JmjC domain-containing histone demethylation protein 2B) (Jumonji domain-containing protein 1B) (Nuclear protein 5qNCA) ([histone H3]-dimethyl-L-lysine(9) demethylase 3B)	0.8511	2|9	11	5.5	2	9|5	14	7	2	0	0.79	0.8	PD+MQ	e	PSM
3836_CL_a	FlagBirAHaus6	Q7LG56	RRM2B	Ribonucleoside-diphosphate reductase subunit M2 B (EC 1.17.4.1) (TP53-inducible ribonucleotide reductase M2 B) (p53-inducible ribonucleotide reductase small subunit 2-like protein) (p53R2)	0.125442	1|1	2	1	2	2|3	5	2.5	2	0	0.4	0.83	PD+MQ	e	PSM
3836_CL_a	FlagBirAHaus6	Q7Z2K8	GPRIN1	G protein-regulated inducer of neurite outgrowth 1 (GRIN1)	0.789095	1|3	4	2	2	4|3	7	3.5	2	0	0.57	0.83	PD+MQ	e	PSM
3836_CL_a	FlagBirAHaus6	Q7Z2W4	ZC3HAV1	Zinc finger CCCH-type antiviral protein 1 (ADP-ribosyltransferase diphtheria toxin-like 13) (ARTD13) (Inactive Poly [ADP-ribose] polymerase 13) (PARP13) (Zinc finger CCCH domain-containing protein 2) (Zinc finger antiviral protein) (ZAP)	0.901555	4|8	12	6	2	12|12	24	12	2	0	0.5	0.83	PD+MQ	e	PSM
3836_CL_a	FlagBirAHaus6	Q7Z2X7	PAGE2	P antigen family member 2 (PAGE-2) (G antigen family C 2) (Prostate-associated gene 2 protein)	0	1|5	6	3	2	19|19	38	19	2	0	0.16	0.83	PD+MQ	e	PSM
3836_CL_a	FlagBirAHaus6	Q7Z2Z2	EFL1	Elongation factor-like GTPase 1 (Elongation factor Tu GTP-binding domain-containing protein 1) (Elongation factor-like 1) (Protein FAM42A)	0	1|2	3	1.5	2	3|4	7	3.5	2	0	0.43	0.83	PD+MQ	e	PSM
3836_CL_a	FlagBirAHaus6	Q7Z333	SETX	Probable helicase senataxin (EC 3.6.4.-) (Amyotrophic lateral sclerosis 4 protein) (SEN1 homolog) (Senataxin)	0.528816	1|4	5	2.5	2	2|2	4	2	2	0.02	1.25	0.65	PD+MQ	e	PSM
3836_CL_a	FlagBirAHaus6	Q7Z3B4	NUP54	Nucleoporin p54 (54 kDa nucleoporin)	0.701879	6|4	10	5	2	2|3	5	2.5	2	0.06	2	0.58	PD+MQ	e	PSM
3836_CL_a	FlagBirAHaus6	Q7Z3C6	ATG9A	Autophagy-related protein 9A (APG9-like 1) (mATG9)	0	1|1	2	1	2	1|1	2	1	2	0	1	0.83	PD+MQ	e	PSM
3836_CL_a	FlagBirAHaus6	Q7Z3J2	VPS35L	VPS35 endosomal protein-sorting factor-like (Esophageal cancer-associated protein)	0	2|2	4	2	2	1|1	2	1	2	0.09	2	0.55	PD+MQ	e	PSM
3836_CL_a	FlagBirAHaus6	Q7Z3K3	POGZ	Pogo transposable element with ZNF domain (Suppressor of hairy wing homolog 5) (Zinc finger protein 280E) (Zinc finger protein 635)	0.794583	4|4	8	4	2	6|5	11	5.5	2	0	0.73	0.83	PD+MQ	e	PSM
3836_CL_a	FlagBirAHaus6	Q7Z3U7	MON2	Protein MON2 homolog (Protein SF21)	0.639431	3|7	10	5	2	7|3	10	5	2	0	1	0.78	PD+MQ	e	PSM
3836_CL_a	FlagBirAHaus6	Q7Z406	MYH14	Myosin-14 (Myosin heavy chain 14) (Myosin heavy chain, non-muscle IIc) (Non-muscle myosin heavy chain IIc) (NMHC II-C)	0.941166	2|5	7	3.5	2	3|2	5	2.5	2	0.02	1.4	0.67	PD+MQ	e	PSM
3836_CL_a	FlagBirAHaus6	Q7Z460	CLASP1	CLIP-associating protein 1 (Cytoplasmic linker-associated protein 1) (Multiple asters homolog 1) (Protein Orbit homolog 1) (hOrbit1)	0.649818	1|2	3	1.5	2	7|6	13	6.5	2	0	0.23	0.83	PD+MQ	e	PSM
3836_CL_a	FlagBirAHaus6	Q7Z478	DHX29	ATP-dependent RNA helicase DHX29 (EC 3.6.4.13) (DEAH box protein 29) (Nucleic acid helicase DDXx)	0.842272	3|8	11	5.5	2	17|20	37	18.5	2	0	0.3	0.83	PD+MQ	e	PSM
3836_CL_a	FlagBirAHaus6	Q7Z4H7	Undefined	Undefined	0	2|0	2	1	2	0|0	0	0	2	0.46	10	0.3	PD+MQ	e	PSM
3836_CL_a	FlagBirAHaus6	Q7Z4R8	C6orf120	UPF0669 protein C6orf120	0.397646	1|0	1	0.5	2	3|1	4	2	2	0	0.25	0.83	PD+MQ	e	PSM
3836_CL_a	FlagBirAHaus6	Q7Z589	EMSY	BRCA2-interacting transcriptional repressor EMSY	0.804423	1|5	6	3	2	8|6	14	7	2	0	0.43	0.83	PD+MQ	e	PSM
3836_CL_a	FlagBirAHaus6	Q7Z6Z7	HUWE1	E3 ubiquitin-protein ligase HUWE1 (EC 2.3.2.26) (ARF-binding protein 1) (ARF-BP1) (HECT, UBA and WWE domain-containing protein 1) (HECT-type E3 ubiquitin transferase HUWE1) (Homologous to E6AP carboxyl terminus homologous protein 9) (HectH9) (Large structure of UREB1) (LASU1) (Mcl-1 ubiquitin ligase E3) (Mule) (Upstream regulatory element-binding protein 1) (URE-B1) (URE-binding protein 1)	0.934615	9|7	16	8	2	11|4	15	7.5	2	0	1.07	0.8	PD+MQ	e	PSM
3836_CL_a	FlagBirAHaus6	Q7Z739	YTHDF3	YTH domain-containing family protein 3	0.810706	4|4	8	4	2	2|3	5	2.5	2	0.01	1.6	0.68	PD+MQ	e	PSM
3836_CL_a	FlagBirAHaus6	Q7Z7H5	TMED4	Transmembrane emp24 domain-containing protein 4 (Endoplasmic reticulum stress-response protein 25) (ERS25) (GMP25iso) (Putative NF-kappa-B-activating protein 156) (p24 family protein alpha-3) (p24alpha3)	0.277291	1|0	1	0.5	2	0|0	0	0	2	0	5	0.83	PD+MQ	e	PSM
3836_CL_a	FlagBirAHaus6	Q7Z7H8	MRPL10	39S ribosomal protein L10, mitochondrial (L10mt) (MRP-L10) (39S ribosomal protein L8, mitochondrial) (L8mt) (MRP-L8) (Mitochondrial large ribosomal subunit protein uL10m)	0.56714	1|1	2	1	2	0|0	0	0	2	0	10	0.83	PD+MQ	e	PSM
3836_CL_a	FlagBirAHaus6	Q86SE9	PCGF5	Polycomb group RING finger protein 5 (RING finger protein 159)	0	1|0	1	0.5	2	0|0	0	0	2	0	5	0.83	PD+MQ	e	PSM
3836_CL_a	FlagBirAHaus6	Q86SQ0	PHLDB2	Pleckstrin homology-like domain family B member 2 (Protein LL5-beta)	0.557708	2|3	5	2.5	2	5|4	9	4.5	2	0	0.56	0.83	PD+MQ	e	PSM
3836_CL_a	FlagBirAHaus6	Q86TB9	PATL1	Protein PAT1 homolog 1 (PAT1-like protein 1) (Protein PAT1 homolog b) (Pat1b) (hPat1b)	0.518371	16|14	30	15	2	13|13	26	13	2	0	1.15	0.82	PD+MQ	e	PSM
3836_CL_a	FlagBirAHaus6	Q86TI0	TBC1D1	TBC1 domain family member 1	0.451197	4|4	8	4	2	4|4	8	4	2	0	1	0.83	PD+MQ	e	PSM
3836_CL_a	FlagBirAHaus6	Q86U42	PABPN1	Polyadenylate-binding protein 2 (PABP-2) (Poly(A)-binding protein 2) (Nuclear poly(A)-binding protein 1) (Poly(A)-binding protein II) (PABII) (Polyadenylate-binding nuclear protein 1)	0.857526	1|2	3	1.5	2	3|2	5	2.5	2	0	0.6	0.83	PD+MQ	e	PSM
3836_CL_a	FlagBirAHaus6	Q86UK7	ZNF598	E3 ubiquitin-protein ligase ZNF598 (EC 2.3.2.27) (Zinc finger protein 598)	0.726079	1|2	3	1.5	2	0|1	1	0.5	2	0.17	3	0.48	PD+MQ	e	PSM
3836_CL_a	FlagBirAHaus6	Q86UP2	KTN1	Kinectin (CG-1 antigen) (Kinesin receptor)	0.868675	4|9	13	6.5	2	5|4	9	4.5	2	0	1.44	0.73	PD+MQ	e	PSM
3836_CL_a	FlagBirAHaus6	Q86UP3	ZFHX4	Zinc finger homeobox protein 4 (Zinc finger homeodomain protein 4) (ZFH-4)	0.125442	2|1	3	1.5	2	0|0	0	0	2	0.46	15	0.3	PD+MQ	e	PSM
3836_CL_a	FlagBirAHaus6	Q86US8	SMG6	Telomerase-binding protein EST1A (EC 3.1.-.-) (EST1-like protein A) (Ever shorter telomeres 1A) (Smg-6 homolog) (Telomerase subunit EST1A) (hSmg5/7a)	0.397646	1|0	1	0.5	2	1|1	2	1	2	0	0.5	0.83	PD+MQ	e	PSM
3836_CL_a	FlagBirAHaus6	Q86UU0	BCL9L	B-cell CLL/lymphoma 9-like protein (B-cell lymphoma 9-like protein) (BCL9-like protein) (Protein BCL9-2)	0	6|2	8	4	2	4|1	5	2.5	2	0.05	1.6	0.59	PD+MQ	e	PSM
3836_CL_a	FlagBirAHaus6	Q86UU1	PHLDB1	Pleckstrin homology-like domain family B member 1 (Protein LL5-alpha)	0	6|7	13	6.5	2	6|3	9	4.5	2	0	1.44	0.76	PD+MQ	e	PSM
3836_CL_a	FlagBirAHaus6	Q86UW9	DTX2	Probable E3 ubiquitin-protein ligase DTX2 (EC 2.3.2.27) (Protein deltex-2) (Deltex2) (hDTX2) (RING finger protein 58) (RING-type E3 ubiquitin transferase DTX2)	0	1|1	2	1	2	1|1	2	1	2	0	1	0.83	PD+MQ	e	PSM
3836_CL_a	FlagBirAHaus6	Q86UY6	NAA40	N-alpha-acetyltransferase 40 (EC 2.3.1.257) (N-acetyltransferase 11) (N-alpha-acetyltransferase D) (NatD) (hNatD) (Protein acetyltransferase 1)	0.125442	1|0	1	0.5	2	1|1	2	1	2	0	0.5	0.83	PD+MQ	e	PSM
3836_CL_a	FlagBirAHaus6	Q86V48	LUZP1	Leucine zipper protein 1	0.868898	4|20	24	12	2	20|23	43	21.5	2	0	0.56	0.83	PD+MQ	e	PSM
3836_CL_a	FlagBirAHaus6	Q86V81	ALYREF	THO complex subunit 4 (Tho4) (Ally of AML-1 and LEF-1) (Aly/REF export factor) (Transcriptional coactivator Aly/REF) (bZIP-enhancing factor BEF)	0.972151	5|8	13	6.5	2	8|8	16	8	2	0	0.81	0.83	PD+MQ	e	PSM
3836_CL_a	FlagBirAHaus6	Q86VI3	IQGAP3	Ras GTPase-activating-like protein IQGAP3	0.646904	11|9	20	10	2	4|6	10	5	2	0.01	2	0.68	PD+MQ	e	PSM
3836_CL_a	FlagBirAHaus6	Q86VM9	ZC3H18	Zinc finger CCCH domain-containing protein 18 (Nuclear protein NHN1)	0.890019	1|4	5	2.5	2	6|7	13	6.5	2	0	0.38	0.83	PD+MQ	e	PSM
3836_CL_a	FlagBirAHaus6	Q86VP6	CAND1	Cullin-associated NEDD8-dissociated protein 1 (Cullin-associated and neddylation-dissociated protein 1) (TBP-interacting protein of 120 kDa A) (TBP-interacting protein 120A) (p120 CAND1)	0.931978	14|12	26	13	2	12|9	21	10.5	2	0	1.24	0.81	PD+MQ	e	PSM
3836_CL_a	FlagBirAHaus6	Q86VR2	RETREG3	Reticulophagy regulator 3	0	1|0	1	0.5	2	0|0	0	0	2	0	5	0.83	PD+MQ	e	PSM
3836_CL_a	FlagBirAHaus6	Q86W42	THOC6	THO complex subunit 6 homolog (Functional spliceosome-associated protein 35) (fSAP35) (WD repeat-containing protein 58)	0.839558	2|1	3	1.5	2	0|0	0	0	2	0.46	15	0.3	PD+MQ	e	PSM
3836_CL_a	FlagBirAHaus6	Q86W92	PPFIBP1	Liprin-beta-1 (Protein tyrosine phosphatase receptor type f polypeptide-interacting protein-binding protein 1) (PTPRF-interacting protein-binding protein 1) (hSGT2)	0.61039	4|5	9	4.5	2	6|5	11	5.5	2	0	0.82	0.83	PD+MQ	e	PSM
3836_CL_a	FlagBirAHaus6	Q86WA8	LONP2	Lon protease homolog 2, peroxisomal (EC 3.4.21.53) (Lon protease-like protein 2) (Lon protease 2) (Peroxisomal Lon protease) (pLon)	0.125442	2|0	2	1	2	0|0	0	0	2	0.46	10	0.3	PD+MQ	e	PSM
3836_CL_a	FlagBirAHaus6	Q86X10	RALGAPB	Ral GTPase-activating protein subunit beta (p170)	0.349576	1|2	3	1.5	2	1|2	3	1.5	2	0.01	1	0.68	PD+MQ	e	PSM
3836_CL_a	FlagBirAHaus6	Q86X51	EZHIP	EZH inhibitory protein	0	1|0	1	0.5	2	0|0	0	0	2	0	5	0.83	PD+MQ	e	PSM
3836_CL_a	FlagBirAHaus6	Q86X55	CARM1	Histone-arginine methyltransferase CARM1 (EC 2.1.1.319) (Coactivator-associated arginine methyltransferase 1) (Protein arginine N-methyltransferase 4)	0.732817	6|0	6	3	2	0|0	0	0	2	0.5	30	0.21	PD+MQ	e	PSM
3836_CL_a	FlagBirAHaus6	Q86X83	COMMD2	COMM domain-containing protein 2	0.528816	1|1	2	1	2	1|3	4	2	2	0	0.5	0.83	PD+MQ	e	PSM
3836_CL_a	FlagBirAHaus6	Q86XA9	HEATR5A	HEAT repeat-containing protein 5A	0.559743	1|1	2	1	2	3|3	6	3	2	0	0.33	0.83	PD+MQ	e	PSM
3836_CL_a	FlagBirAHaus6	Q86XZ4	SPATS2	Spermatogenesis-associated serine-rich protein 2 (Serine-rich spermatocytes and round spermatid 59 kDa protein) (p59scr)	0.733775	2|2	4	2	2	2|1	3	1.5	2	0.02	1.33	0.66	PD+MQ	e	PSM
3836_CL_a	FlagBirAHaus6	Q86Y07	VRK2	Serine/threonine-protein kinase VRK2 (EC 2.7.11.1) (Vaccinia-related kinase 2)	0.707322	5|5	10	5	2	8|7	15	7.5	2	0	0.67	0.83	PD+MQ	e	PSM
3836_CL_a	FlagBirAHaus6	Q86Y91	KIF18B	Kinesin-like protein KIF18B	0	3|1	4	2	2	1|1	2	1	2	0.13	2	0.53	PD+MQ	e	PSM
3836_CL_a	FlagBirAHaus6	Q86YN1	DOLPP1	Dolichyldiphosphatase 1 (EC 3.6.1.43) (Dolichyl pyrophosphate phosphatase 1)	0.451197	2|2	4	2	2	1|1	2	1	2	0.09	2	0.55	PD+MQ	e	PSM
3836_CL_a	FlagBirAHaus6	Q86YR5	GPSM1	G-protein-signaling modulator 1 (Activator of G-protein signaling 3)	0	7|2	9	4.5	2	0|0	0	0	2	0.96	45	0.01	PD+MQ	e	PSM
3836_CL_a	FlagBirAHaus6	Q86YS6	RAB43	Ras-related protein Rab-43 (Ras-related protein Rab-41)	0.761384	1|0	1	0.5	2	0|0	0	0	2	0	5	0.83	PD+MQ	e	PSM
3836_CL_a	FlagBirAHaus6	Q8IUD2	ERC1	ELKS/Rab6-interacting/CAST family member 1 (ERC-1) (Rab6-interacting protein 2)	0.856243	1|14	15	7.5	2	16|15	31	15.5	2	0	0.48	0.83	PD+MQ	e	PSM
3836_CL_a	FlagBirAHaus6	Q8IUZ0	LRRC49	Leucine-rich repeat-containing protein 49 (Tubulin polyglutamylase complex subunit 4) (PGs4)	0.69134	13|8	21	10.5	2	0|0	0	0	2	1	105	0	PD+MQ	e	PSM
3836_CL_a	FlagBirAHaus6	Q8IVF2	AHNAK2	Protein AHNAK2	0.831324	19|142	161	80.5	2	189|156	345	172.5	2	0	0.47	0.83	PD+MQ	e	PSM
3836_CL_a	FlagBirAHaus6	Q8IVH2	FOXP4	Forkhead box protein P4 (Fork head-related protein-like A)	0.4761	5|0	5	2.5	2	0|0	0	0	2	0.5	25	0.22	PD+MQ	e	PSM
3836_CL_a	FlagBirAHaus6	Q8IVL6	P3H3	Prolyl 3-hydroxylase 3 (EC 1.14.11.7) (Leprecan-like protein 2) (Protein B)	0	1|0	1	0.5	2	0|0	0	0	2	0	5	0.83	PD+MQ	e	PSM
3836_CL_a	FlagBirAHaus6	Q8IVT2	MISP	Mitotic interactor and substrate of PLK1 (Mitotic spindle positioning protein)	0.819445	16|12	28	14	2	2|2	4	2	2	1	7	0	PD+MQ	e	PSM
3836_CL_a	FlagBirAHaus6	Q8IWA0	WDR75	WD repeat-containing protein 75 (U3 small nucleolar RNA-associated protein 17 homolog)	0.726023	5|4	9	4.5	2	1|2	3	1.5	2	0.34	3	0.4	PD+MQ	e	PSM
3836_CL_a	FlagBirAHaus6	Q8IWA4	MFN1	Mitofusin-1 (EC 3.6.5.-) (Fzo homolog) (Transmembrane GTPase MFN1)	0	1|1	2	1	2	0|0	0	0	2	0	10	0.83	PD+MQ	e	PSM
3836_CL_a	FlagBirAHaus6	Q8IWC1	MAP7D3	MAP7 domain-containing protein 3	0.85814	1|0	1	0.5	2	4|4	8	4	2	0	0.12	0.83	PD+MQ	e	PSM
3836_CL_a	FlagBirAHaus6	Q8IWS0	PHF6	PHD finger protein 6 (PHD-like zinc finger protein)	0.827034	1|0	1	0.5	2	1|0	1	0.5	2	0	1	0.83	PD+MQ	e	PSM
3836_CL_a	FlagBirAHaus6	Q8IWW6	ARHGAP12	Rho GTPase-activating protein 12 (Rho-type GTPase-activating protein 12)	0	2|1	3	1.5	2	4|5	9	4.5	2	0	0.33	0.83	PD+MQ	e	PSM
3836_CL_a	FlagBirAHaus6	Q8IWX8	CHERP	Calcium homeostasis endoplasmic reticulum protein (ERPROT 213-21) (SR-related CTD-associated factor 6)	0.929151	8|6	14	7	2	9|4	13	6.5	2	0	1.08	0.8	PD+MQ	e	PSM
3836_CL_a	FlagBirAHaus6	Q8IWZ3	ANKHD1	Ankyrin repeat and KH domain-containing protein 1 (HIV-1 Vpr-binding ankyrin repeat protein) (Multiple ankyrin repeats single KH domain) (hMASK)	0.851576	16|9	25	12.5	2	9|2	11	5.5	2	0.07	2.27	0.57	PD+MQ	e	PSM
3836_CL_a	FlagBirAHaus6	Q8IX01	SUGP2	SURP and G-patch domain-containing protein 2 (Arginine/serine-rich-splicing factor 14) (Splicing factor, arginine/serine-rich 14)	0.886729	5|8	13	6.5	2	10|5	15	7.5	2	0	0.87	0.81	PD+MQ	e	PSM
3836_CL_a	FlagBirAHaus6	Q8IX12	CCAR1	Cell division cycle and apoptosis regulator protein 1 (Cell cycle and apoptosis regulatory protein 1) (CARP-1) (Death inducer with SAP domain)	0.828121	5|2	7	3.5	2	5|5	10	5	2	0	0.7	0.83	PD+MQ	e	PSM
3836_CL_a	FlagBirAHaus6	Q8IX18	DHX40	Probable ATP-dependent RNA helicase DHX40 (EC 3.6.4.13) (DEAH box protein 40) (Protein PAD)	0.536361	1|0	1	0.5	2	0|0	0	0	2	0	5	0.83	PD+MQ	e	PSM
3836_CL_a	FlagBirAHaus6	Q8IX90	SKA3	Spindle and kinetochore-associated protein 3	0.753539	2|5	7	3.5	2	9|10	19	9.5	2	0	0.37	0.83	PD+MQ	e	PSM
3836_CL_a	FlagBirAHaus6	Q8IXB1	DNAJC10	DnaJ homolog subfamily C member 10 (EC 1.8.4.-) (Endoplasmic reticulum DNA J domain-containing protein 5) (ER-resident protein ERdj5) (ERdj5) (Macrothioredoxin) (MTHr)	0.838324	5|4	9	4.5	2	5|3	8	4	2	0	1.12	0.77	PD+MQ	e	PSM
3836_CL_a	FlagBirAHaus6	Q8IXM3	MRPL41	39S ribosomal protein L41, mitochondrial (L41mt) (MRP-L41) (39S ribosomal protein L27 homolog) (Bcl-2-interacting mitochondrial ribosomal protein L41) (Cell proliferation-inducing gene 3 protein) (MRP-L27 homolog) (Mitochondrial large ribosomal subunit protein mL41)	0.683755	1|1	2	1	2	0|0	0	0	2	0	10	0.83	PD+MQ	e	PSM
3836_CL_a	FlagBirAHaus6	Q8IXQ6	PARP9	Protein mono-ADP-ribosyltransferase PARP9 (EC 2.4.2.-) (ADP-ribosyltransferase diphtheria toxin-like 9) (ARTD9) (B aggressive lymphoma protein) (Poly [ADP-ribose] polymerase 9) (PARP-9)	0.125442	4|2	6	3	2	2|2	4	2	2	0.02	1.5	0.65	PD+MQ	e	PSM
3836_CL_a	FlagBirAHaus6	Q8IXT5	RBM12B	RNA-binding protein 12B (RNA-binding motif protein 12B)	0.660798	1|1	2	1	2	1|1	2	1	2	0	1	0.83	PD+MQ	e	PSM
3836_CL_a	FlagBirAHaus6	Q8IXV7	KLHDC8B	Kelch domain-containing protein 8B	0.125442	1|0	1	0.5	2	0|0	0	0	2	0	5	0.83	PD+MQ	e	PSM
3836_CL_a	FlagBirAHaus6	Q8IY26	PLPP6	Phospholipid phosphatase 6 (EC 3.1.3.-) (Phosphatidic acid phosphatase type 2 domain-containing protein 2) (PPAP2 domain-containing protein 2) (Presqualene diphosphate phosphatase)	0	1|1	2	1	2	2|0	2	1	2	0	1	0.83	PD+MQ	e	PSM
3836_CL_a	FlagBirAHaus6	Q8IY67	RAVER1	Ribonucleoprotein PTB-binding 1 (Protein raver-1)	0.828082	1|1	2	1	2	1|2	3	1.5	2	0	0.67	0.83	PD+MQ	e	PSM
3836_CL_a	FlagBirAHaus6	Q8IY81	FTSJ3	pre-rRNA 2'-O-ribose RNA methyltransferase FTSJ3 (EC 2.1.1.-) (Protein ftsJ homolog 3) (Putative rRNA methyltransferase 3)	0.916092	4|9	13	6.5	2	10|10	20	10	2	0	0.65	0.83	PD+MQ	e	PSM
3836_CL_a	FlagBirAHaus6	Q8IYB3	SRRM1	Serine/arginine repetitive matrix protein 1 (SR-related nuclear matrix protein of 160 kDa) (SRm160) (Ser/Arg-related nuclear matrix protein)	0.921939	1|3	4	2	2	1|2	3	1.5	2	0.03	1.33	0.63	PD+MQ	e	PSM
3836_CL_a	FlagBirAHaus6	Q8IYB5	SMAP1	Stromal membrane-associated protein 1	0.691534	2|2	4	2	2	3|4	7	3.5	2	0	0.57	0.83	PD+MQ	e	PSM
3836_CL_a	FlagBirAHaus6	Q8IYD1	GSPT2	Eukaryotic peptide chain release factor GTP-binding subunit ERF3B (Eukaryotic peptide chain release factor subunit 3b) (eRF3b) (G1 to S phase transition protein 2 homolog)	0.813331	1|1	2	1	2	2|1	3	1.5	2	0	0.67	0.83	PD+MQ	e	PSM
3836_CL_a	FlagBirAHaus6	Q8IYU8	MICU2	Calcium uptake protein 2, mitochondrial (EF-hand domain-containing family member A1)	0.421712	2|1	3	1.5	2	0|0	0	0	2	0.46	15	0.3	PD+MQ	e	PSM
3836_CL_a	FlagBirAHaus6	Q8IZ21	PHACTR4	Phosphatase and actin regulator 4	0.695004	1|5	6	3	2	9|12	21	10.5	2	0	0.29	0.83	PD+MQ	e	PSM
3836_CL_a	FlagBirAHaus6	Q8IZ52	CHPF	Chondroitin sulfate synthase 2 (EC 2.4.1.175) (EC 2.4.1.226) (Chondroitin glucuronyltransferase 2) (Chondroitin-polymerizing factor) (ChPF) (Glucuronosyl-N-acetylgalactosaminyl-proteoglycan 4-beta-N-acetylgalactosaminyltransferase II) (N-acetylgalactosaminyl-proteoglycan 3-beta-glucuronosyltransferase II) (N-acetylgalactosaminyltransferase 2)	0.451197	3|0	3	1.5	2	0|0	0	0	2	0.49	15	0.25	PD+MQ	e	PSM
3836_CL_a	FlagBirAHaus6	Q8IZ73	RPUSD2	RNA pseudouridylate synthase domain-containing protein 2	0.468186	1|0	1	0.5	2	0|1	1	0.5	2	0	1	0.83	PD+MQ	e	PSM
3836_CL_a	FlagBirAHaus6	Q8IZ83	ALDH16A1	Aldehyde dehydrogenase family 16 member A1	0.640019	2|0	2	1	2	0|0	0	0	2	0.46	10	0.3	PD+MQ	e	PSM
3836_CL_a	FlagBirAHaus6	Q8IZD4	DCP1B	mRNA-decapping enzyme 1B (EC 3.-.-.-)	0.646432	1|4	5	2.5	2	7|7	14	7	2	0	0.36	0.83	PD+MQ	e	PSM
3836_CL_a	FlagBirAHaus6	Q8IZH2	XRN1	5'-3' exoribonuclease 1 (EC 3.1.13.-) (Strand-exchange protein 1 homolog)	0.83399	8|17	25	12.5	2	21|20	41	20.5	2	0	0.61	0.83	PD+MQ	e	PSM
3836_CL_a	FlagBirAHaus6	Q8IZP0	ABI1	Abl interactor 1 (Abelson interactor 1) (Abi-1) (Abl-binding protein 4) (AblBP4) (Eps8 SH3 domain-binding protein) (Eps8-binding protein) (Nap1-binding protein) (Nap1BP) (Spectrin SH3 domain-binding protein 1) (e3B1)	0.850664	1|2	3	1.5	2	8|6	14	7	2	0	0.21	0.83	PD+MQ	e	PSM
3836_CL_a	FlagBirAHaus6	Q8IZV2	CMTM8	CKLF-like MARVEL transmembrane domain-containing protein 8 (Chemokine-like factor superfamily member 8)	0	2|1	3	1.5	2	1|0	1	0.5	2	0.17	3	0.48	PD+MQ	e	PSM
3836_CL_a	FlagBirAHaus6	Q8N0U8	VKORC1L1	Vitamin K epoxide reductase complex subunit 1-like protein 1 (VKORC1-like protein 1) (EC 1.17.4.4)	0.125442	1|1	2	1	2	1|0	1	0.5	2	0	2	0.83	PD+MQ	e	PSM
3836_CL_a	FlagBirAHaus6	Q8N163	CCAR2	Cell cycle and apoptosis regulator protein 2 (Cell division cycle and apoptosis regulator protein 2) (DBIRD complex subunit KIAA1967) (Deleted in breast cancer gene 1 protein) (DBC-1) (DBC.1) (NET35) (p30 DBC)	0	12|8	20	10	2	8|6	14	7	2	0	1.43	0.78	PD+MQ	e	PSM
3836_CL_a	FlagBirAHaus6	Q8N183	NDUFAF2	NADH dehydrogenase [ubiquinone] 1 alpha subcomplex assembly factor 2 (B17.2-like) (B17.2L) (Mimitin) (Myc-induced mitochondrial protein) (MMTN) (NDUFA12-like protein)	0	1|1	2	1	2	0|0	0	0	2	0	10	0.83	PD+MQ	e	PSM
3836_CL_a	FlagBirAHaus6	Q8N1F7	NUP93	Nuclear pore complex protein Nup93 (93 kDa nucleoporin) (Nucleoporin Nup93)	0.885097	13|10	23	11.5	2	9|4	13	6.5	2	0	1.77	0.76	PD+MQ	e	PSM
3836_CL_a	FlagBirAHaus6	Q8N1G0	ZNF687	Zinc finger protein 687	0.735636	1|1	2	1	2	0|1	1	0.5	2	0	2	0.83	PD+MQ	e	PSM
3836_CL_a	FlagBirAHaus6	Q8N1G2	CMTR1	Cap-specific mRNA (nucleoside-2'-O-)-methyltransferase 1 (EC 2.1.1.57) (Cap methyltransferase 1) (Cap1 2'O-ribose methyltransferase 1) (MTr1) (hMTr1) (FtsJ methyltransferase domain-containing protein 2) (Interferon-stimulated gene 95 kDa protein) (ISG95)	0	2|6	8	4	2	12|8	20	10	2	0	0.4	0.83	PD+MQ	e	PSM
3836_CL_a	FlagBirAHaus6	Q8N1T3	MYO1H	Unconventional myosin-Ih (Myosin-1H)	0.308233	1|0	1	0.5	2	0|0	0	0	2	0	5	0.83	PD+MQ	e	PSM
3836_CL_a	FlagBirAHaus6	Q8N2G8	GHDC	GH3 domain-containing protein	0.308233	1|0	1	0.5	2	0|0	0	0	2	0	5	0.83	PD+MQ	e	PSM
3836_CL_a	FlagBirAHaus6	Q8N2H4	SYS1	Protein SYS1 homolog	0	2|0	2	1	2	1|0	1	0.5	2	0.17	2	0.48	PD+MQ	e	PSM
3836_CL_a	FlagBirAHaus6	Q8N2K0	ABHD12	Lysophosphatidylserine lipase ABHD12 (EC 3.1.-.-) (2-arachidonoylglycerol hydrolase ABHD12) (Abhydrolase domain-containing protein 12) (hABHD12) (Monoacylglycerol lipase ABHD12) (EC 3.1.1.23) (Oxidized phosphatidylserine lipase ABHD12) (EC 3.1.-.-)	0.125442	2|0	2	1	2	0|0	0	0	2	0.46	10	0.3	PD+MQ	e	PSM
3836_CL_a	FlagBirAHaus6	Q8N3C0	ASCC3	Activating signal cointegrator 1 complex subunit 3 (EC 3.6.4.12) (ASC-1 complex subunit p200) (ASC1p200) (Helicase, ATP binding 1) (Trip4 complex subunit p200)	0.823865	4|4	8	4	2	8|8	16	8	2	0	0.5	0.83	PD+MQ	e	PSM
3836_CL_a	FlagBirAHaus6	Q8N3K9	CMYA5	Cardiomyopathy-associated protein 5 (Dystrobrevin-binding protein 2) (Genethonin-3) (Myospryn) (SPRY domain-containing protein 2) (Tripartite motif-containing protein 76)	0.222923	1|1	2	1	2	0|1	1	0.5	2	0	2	0.83	PD+MQ	e	PSM
3836_CL_a	FlagBirAHaus6	Q8N3V7	SYNPO	Synaptopodin	0.756812	8|14	22	11	2	17|14	31	15.5	2	0	0.71	0.83	PD+MQ	e	PSM
3836_CL_a	FlagBirAHaus6	Q8N442	GUF1	Translation factor GUF1, mitochondrial (EC 3.6.5.-) (Elongation factor 4 homolog) (EF-4) (GTPase GUF1) (Ribosomal back-translocase)	0.308233	2|0	2	1	2	1|2	3	1.5	2	0.01	0.67	0.68	PD+MQ	e	PSM
3836_CL_a	FlagBirAHaus6	Q8N4Q0	ZADH2	Prostaglandin reductase 3 (PRG-3) (EC 1.3.1.48) (Zinc-binding alcohol dehydrogenase domain-containing protein 2)	0	1|1	2	1	2	1|0	1	0.5	2	0	2	0.83	PD+MQ	e	PSM
3836_CL_a	FlagBirAHaus6	Q8N5M1	ATPAF2	ATP synthase mitochondrial F1 complex assembly factor 2 (ATP12 homolog)	0.397646	4|1	5	2.5	2	0|3	3	1.5	2	0.11	1.67	0.54	PD+MQ	e	PSM
3836_CL_a	FlagBirAHaus6	Q8N5M9	JAGN1	Protein jagunal homolog 1	0.421712	1|0	1	0.5	2	0|0	0	0	2	0	5	0.83	PD+MQ	e	PSM
3836_CL_a	FlagBirAHaus6	Q8N684	CPSF7	Cleavage and polyadenylation specificity factor subunit 7 (Cleavage and polyadenylation specificity factor 59 kDa subunit) (CPSF 59 kDa subunit) (Cleavage factor Im complex 59 kDa subunit) (CFIm59) (Pre-mRNA cleavage factor Im 59 kDa subunit)	0.888069	6|5	11	5.5	2	7|7	14	7	2	0	0.79	0.83	PD+MQ	e	PSM
3836_CL_a	FlagBirAHaus6	Q8N6L1	KRTCAP2	Keratinocyte-associated protein 2 (KCP-2) (Dolichyl-diphosphooligosaccharide--protein glycosyltransferase subunit KCP2) (Oligosaccharyl transferase subunit KCP2)	0.125442	2|1	3	1.5	2	1|2	3	1.5	2	0.01	1	0.68	PD+MQ	e	PSM
3836_CL_a	FlagBirAHaus6	Q8N6T3	ARFGAP1	ADP-ribosylation factor GTPase-activating protein 1 (ARF GAP 1) (ADP-ribosylation factor 1 GTPase-activating protein) (ARF1 GAP) (ARF1-directed GTPase-activating protein)	0.811761	1|9	10	5	2	15|14	29	14.5	2	0	0.34	0.83	PD+MQ	e	PSM
3836_CL_a	FlagBirAHaus6	Q8N766	EMC1	ER membrane protein complex subunit 1	0.649818	11|9	20	10	2	7|7	14	7	2	0	1.43	0.79	PD+MQ	e	PSM
3836_CL_a	FlagBirAHaus6	Q8N7H5	PAF1	RNA polymerase II-associated factor 1 homolog (hPAF1) (Pancreatic differentiation protein 2)	0.881297	4|2	6	3	2	3|6	9	4.5	2	0	0.67	0.83	PD+MQ	e	PSM
3836_CL_a	FlagBirAHaus6	Q8N8J7	FAM241A	Uncharacterized protein FAM241A	0	1|1	2	1	2	0|0	0	0	2	0	10	0.83	PD+MQ	e	PSM
3836_CL_a	FlagBirAHaus6	Q8N9B5	JMY	Junction-mediating and -regulatory protein	0.308233	1|0	1	0.5	2	0|0	0	0	2	0	5	0.83	PD+MQ	e	PSM
3836_CL_a	FlagBirAHaus6	Q8N9T8	KRI1	Protein KRI1 homolog	0.819199	1|1	2	1	2	2|1	3	1.5	2	0	0.67	0.83	PD+MQ	e	PSM
3836_CL_a	FlagBirAHaus6	Q8NA72	POC5	Centrosomal protein POC5 (Protein of centriole 5) (hPOC5)	0.4761	10|3	13	6.5	2	0|0	0	0	2	0.99	65	0	PD+MQ	e	PSM
3836_CL_a	FlagBirAHaus6	Q8NB37	GATD1	Glutamine amidotransferase-like class 1 domain-containing protein 1 (Parkinson disease 7 domain-containing protein 1)	0	1|1	2	1	2	0|0	0	0	2	0	10	0.83	PD+MQ	e	PSM
3836_CL_a	FlagBirAHaus6	Q8NB90	SPATA5	ATPase family protein 2 homolog (EC 3.6.4.10) (Spermatogenesis-associated factor protein) (Spermatogenesis-associated protein 5)	0	1|3	4	2	2	4|1	5	2.5	2	0	0.8	0.74	PD+MQ	e	PSM
3836_CL_a	FlagBirAHaus6	Q8NBF2	NHLRC2	NHL repeat-containing protein 2	0.578811	2|5	7	3.5	2	5|7	12	6	2	0	0.58	0.83	PD+MQ	e	PSM
3836_CL_a	FlagBirAHaus6	Q8NBJ5	COLGALT1	Procollagen galactosyltransferase 1 (EC 2.4.1.50) (Collagen beta(1-O)galactosyltransferase 1) (ColGalT 1) (Glycosyltransferase 25 family member 1) (Hydroxylysine galactosyltransferase 1)	0.772932	3|2	5	2.5	2	0|0	0	0	2	0.95	25	0.02	PD+MQ	e	PSM
3836_CL_a	FlagBirAHaus6	Q8NBJ7	SUMF2	Inactive C-alpha-formylglycine-generating enzyme 2 (Paralog of formylglycine-generating enzyme) (pFGE) (Sulfatase-modifying factor 2)	0.492991	1|1	2	1	2	1|1	2	1	2	0	1	0.83	PD+MQ	e	PSM
3836_CL_a	FlagBirAHaus6	Q8NBM4	UBAC2	Ubiquitin-associated domain-containing protein 2 (UBA domain-containing protein 2) (Phosphoglycerate dehydrogenase-like protein 1)	0.518371	1|1	2	1	2	0|0	0	0	2	0	10	0.83	PD+MQ	e	PSM
3836_CL_a	FlagBirAHaus6	Q8NBQ5	HSD17B11	Estradiol 17-beta-dehydrogenase 11 (EC 1.1.1.62) (17-beta-hydroxysteroid dehydrogenase 11) (17-beta-HSD 11) (17bHSD11) (17betaHSD11) (17-beta-hydroxysteroid dehydrogenase XI) (17-beta-HSD XI) (17betaHSDXI) (Cutaneous T-cell lymphoma-associated antigen HD-CL-03) (CTCL-associated antigen HD-CL-03) (Dehydrogenase/reductase SDR family member 8) (Retinal short-chain dehydrogenase/reductase 2) (retSDR2…	0	4|3	7	3.5	2	2|3	5	2.5	2	0.01	1.4	0.72	PD+MQ	e	PSM
3836_CL_a	FlagBirAHaus6	Q8NBS9	TXNDC5	Thioredoxin domain-containing protein 5 (Endoplasmic reticulum resident protein 46) (ER protein 46) (ERp46) (Thioredoxin-like protein p46)	0.78582	1|0	1	0.5	2	0|0	0	0	2	0	5	0.83	PD+MQ	e	PSM
3836_CL_a	FlagBirAHaus6	Q8NBT2	SPC24	Kinetochore protein Spc24 (hSpc24)	0.689218	3|2	5	2.5	2	4|3	7	3.5	2	0	0.71	0.83	PD+MQ	e	PSM
3836_CL_a	FlagBirAHaus6	Q8NBU5	ATAD1	Outer mitochondrial transmembrane helix translocase (EC 7.4.2.-) (ATPase family AAA domain-containing protein 1) (hATAD1) (Thorase)	0.528816	3|0	3	1.5	2	0|0	0	0	2	0.49	15	0.25	PD+MQ	e	PSM
3836_CL_a	FlagBirAHaus6	Q8NBX0	SCCPDH	Saccharopine dehydrogenase-like oxidoreductase (EC 1.-.-.-)	0.541857	2|0	2	1	2	0|0	0	0	2	0.46	10	0.3	PD+MQ	e	PSM
3836_CL_a	FlagBirAHaus6	Q8NC51	SERBP1	Plasminogen activator inhibitor 1 RNA-binding protein (PAI1 RNA-binding protein 1) (PAI-RBP1) (SERPINE1 mRNA-binding protein 1)	0.975465	8|15	23	11.5	2	28|29	57	28.5	2	0	0.4	0.83	PD+MQ	e	PSM
3836_CL_a	FlagBirAHaus6	Q8NC60	NOA1	Nitric oxide-associated protein 1	0.454273	1|0	1	0.5	2	1|0	1	0.5	2	0	1	0.83	PD+MQ	e	PSM
3836_CL_a	FlagBirAHaus6	Q8NC96	NECAP1	Adaptin ear-binding coat-associated protein 1 (NECAP endocytosis-associated protein 1) (NECAP-1)	0	2|0	2	1	2	2|1	3	1.5	2	0.01	0.67	0.68	PD+MQ	e	PSM
3836_CL_a	FlagBirAHaus6	Q8NCA5	FAM98A	Protein FAM98A	0.838883	6|5	11	5.5	2	7|6	13	6.5	2	0	0.85	0.83	PD+MQ	e	PSM
3836_CL_a	FlagBirAHaus6	Q8NCG7	DAGLB	Diacylglycerol lipase-beta (DAGL-beta) (DGL-beta) (EC 3.1.1.-) (KCCR13L) (PUFA-specific triacylglycerol lipase) (EC 3.1.1.3) (Sn1-specific diacylglycerol lipase beta)	0	3|1	4	2	2	1|2	3	1.5	2	0.03	1.33	0.63	PD+MQ	e	PSM
3836_CL_a	FlagBirAHaus6	Q8NCX0	CCDC150	Coiled-coil domain-containing protein 150	0.125442	2|0	2	1	2	0|0	0	0	2	0.46	10	0.3	PD+MQ	e	PSM
3836_CL_a	FlagBirAHaus6	Q8ND04	SMG8	Protein SMG8 (Amplified in breast cancer gene 2 protein) (Protein smg-8 homolog)	0.308233	2|4	6	3	2	3|2	5	2.5	2	0	1.2	0.72	PD+MQ	e	PSM
3836_CL_a	FlagBirAHaus6	Q8ND24	RNF214	RING finger protein 214	0.349576	3|1	4	2	2	2|2	4	2	2	0.01	1	0.71	PD+MQ	e	PSM
3836_CL_a	FlagBirAHaus6	Q8NDC0	MAPK1IP1L	MAPK-interacting and spindle-stabilizing protein-like (Mitogen-activated protein kinase 1-interacting protein 1-like)	0.679397	1|1	2	1	2	2|1	3	1.5	2	0	0.67	0.83	PD+MQ	e	PSM
3836_CL_a	FlagBirAHaus6	Q8NDI1	EHBP1	EH domain-binding protein 1	0.733775	1|5	6	3	2	11|8	19	9.5	2	0	0.32	0.83	PD+MQ	e	PSM
3836_CL_a	FlagBirAHaus6	Q8NDV7	TNRC6A	Trinucleotide repeat-containing gene 6A protein (CAG repeat protein 26) (EMSY interactor protein) (GW182 autoantigen) (Protein GW1) (Glycine-tryptophan protein of 182 kDa)	0.569814	37|19	56	28	2	7|6	13	6.5	2	0.91	4.31	0.04	PD+MQ	e	PSM
3836_CL_a	FlagBirAHaus6	Q8NE71	ABCF1	ATP-binding cassette sub-family F member 1 (ATP-binding cassette 50) (TNF-alpha-stimulated ABC protein)	0.914209	8|11	19	9.5	2	15|11	26	13	2	0	0.73	0.83	PD+MQ	e	PSM
3836_CL_a	FlagBirAHaus6	Q8NE86	MCU	Calcium uniporter protein, mitochondrial (HsMCU) (Coiled-coil domain-containing protein 109A)	0.308233	1|0	1	0.5	2	0|1	1	0.5	2	0	1	0.83	PD+MQ	e	PSM
3836_CL_a	FlagBirAHaus6	Q8NEJ9	NGDN	Neuroguidin (Centromere accumulated nuclear protein 1) (CANu1) (EIF4E-binding protein)	0.646904	1|2	3	1.5	2	1|1	2	1	2	0.04	1.5	0.59	PD+MQ	e	PSM
3836_CL_a	FlagBirAHaus6	Q8NEU8	APPL2	DCC-interacting protein 13-beta (Dip13-beta) (Adapter protein containing PH domain, PTB domain and leucine zipper motif 2)	0.125442	1|0	1	0.5	2	1|0	1	0.5	2	0	1	0.83	PD+MQ	e	PSM
3836_CL_a	FlagBirAHaus6	Q8NEZ5	FBXO22	F-box only protein 22 (F-box protein FBX22p44)	0.574414	1|1	2	1	2	2|2	4	2	2	0	0.5	0.83	PD+MQ	e	PSM
3836_CL_a	FlagBirAHaus6	Q8NF37	LPCAT1	Lysophosphatidylcholine acyltransferase 1 (LPC acyltransferase 1) (LPCAT-1) (LysoPC acyltransferase 1) (EC 2.3.1.23) (1-acylglycerol-3-phosphate O-acyltransferase) (EC 2.3.1.51) (1-acylglycerophosphocholine O-acyltransferase) (1-alkenylglycerophosphocholine O-acyltransferase) (EC 2.3.1.25) (1-alkylglycerophosphocholine O-acetyltransferase) (EC 2.3.1.67) (Acetyl-CoA:lyso-platelet-activating factor…	0.56433	1|1	2	1	2	0|0	0	0	2	0	10	0.83	PD+MQ	e	PSM
3836_CL_a	FlagBirAHaus6	Q8NF91	SYNE1	Nesprin-1 (Enaptin) (KASH domain-containing protein 1) (KASH1) (Myocyte nuclear envelope protein 1) (Myne-1) (Nuclear envelope spectrin repeat protein 1) (Synaptic nuclear envelope protein 1) (Syne-1)	0.599998	1|1	2	1	2	1|2	3	1.5	2	0	0.67	0.83	PD+MQ	e	PSM
3836_CL_a	FlagBirAHaus6	Q8NFD5	ARID1B	AT-rich interactive domain-containing protein 1B (ARID domain-containing protein 1B) (BRG1-associated factor 250b) (BAF250B) (BRG1-binding protein hELD/OSA1) (Osa homolog 2) (hOsa2) (p250R)	0.705988	10|7	17	8.5	2	8|9	17	8.5	2	0	1	0.81	PD+MQ	e	PSM
3836_CL_a	FlagBirAHaus6	Q8NFH5	NUP35	Nucleoporin NUP35 (35 kDa nucleoporin) (Mitotic phosphoprotein 44) (MP-44) (Nuclear pore complex protein Nup53) (Nucleoporin NUP53)	0	2|1	3	1.5	2	0|0	0	0	2	0.46	15	0.3	PD+MQ	e	PSM
3836_CL_a	FlagBirAHaus6	Q8NFQ8	TOR1AIP2	Torsin-1A-interacting protein 2 (Lumenal domain-like LAP1)	0.349576	8|6	14	7	2	7|8	15	7.5	2	0	0.93	0.81	PD+MQ	e	PSM
3836_CL_a	FlagBirAHaus6	Q8NFY4	SEMA6D	Semaphorin-6D	0	1|0	1	0.5	2	0|0	0	0	2	0	5	0.83	PD+MQ	e	PSM
3836_CL_a	FlagBirAHaus6	Q8NG27	PJA1	E3 ubiquitin-protein ligase Praja-1 (Praja1) (EC 2.3.2.27) (RING finger protein 70) (RING-type E3 ubiquitin transferase Praja-1)	0	2|1	3	1.5	2	1|0	1	0.5	2	0.17	3	0.48	PD+MQ	e	PSM
3836_CL_a	FlagBirAHaus6	Q8NHH9	ATL2	Atlastin-2 (EC 3.6.5.-) (ADP-ribosylation factor-like protein 6-interacting protein 2) (ARL-6-interacting protein 2) (Aip-2)	0	1|1	2	1	2	1|1	2	1	2	0	1	0.83	PD+MQ	e	PSM
3836_CL_a	FlagBirAHaus6	Q8NI17	IL31RA	Interleukin-31 receptor subunit alpha (IL-31 receptor subunit alpha) (IL-31R subunit alpha) (IL-31R-alpha) (IL-31RA) (Cytokine receptor-like 3) (GLM-R) (hGLM-R) (Gp130-like monocyte receptor) (Gp130-like receptor) (ZcytoR17)	0	1|0	1	0.5	2	0|0	0	0	2	0	5	0.83	PD+MQ	e	PSM
3836_CL_a	FlagBirAHaus6	Q8NI27	THOC2	THO complex subunit 2 (Tho2) (hTREX120)	0.910426	1|5	6	3	2	3|5	8	4	2	0	0.75	0.77	PD+MQ	e	PSM
3836_CL_a	FlagBirAHaus6	Q8NI36	WDR36	WD repeat-containing protein 36 (T-cell activation WD repeat-containing protein) (TA-WDRP)	0.877627	1|3	4	2	2	6|5	11	5.5	2	0	0.36	0.83	PD+MQ	e	PSM
3836_CL_a	FlagBirAHaus6	Q8TAP9	MPLKIP	M-phase-specific PLK1-interacting protein (TTD non-photosensitive 1 protein)	0.125442	1|0	1	0.5	2	1|0	1	0.5	2	0	1	0.83	PD+MQ	e	PSM
3836_CL_a	FlagBirAHaus6	Q8TAQ2	SMARCC2	SWI/SNF complex subunit SMARCC2 (BRG1-associated factor 170) (BAF170) (SWI/SNF complex 170 kDa subunit) (SWI/SNF-related matrix-associated actin-dependent regulator of chromatin subfamily C member 2)	0.89239	2|3	5	2.5	2	2|1	3	1.5	2	0.04	1.67	0.63	PD+MQ	e	PSM
3836_CL_a	FlagBirAHaus6	Q8TAT6	NPLOC4	Nuclear protein localization protein 4 homolog (Protein NPL4)	0.751722	1|1	2	1	2	1|0	1	0.5	2	0	2	0.83	PD+MQ	e	PSM
3836_CL_a	FlagBirAHaus6	Q8TB61	SLC35B2	Adenosine 3'-phospho 5'-phosphosulfate transporter 1 (PAPS transporter 1) (Putative MAPK-activating protein PM15) (Putative NF-kappa-B-activating protein 48) (Solute carrier family 35 member B2)	0.451197	1|1	2	1	2	0|0	0	0	2	0	10	0.83	PD+MQ	e	PSM
3836_CL_a	FlagBirAHaus6	Q8TB72	PUM2	Pumilio homolog 2 (Pumilio-2)	0.71762	7|6	13	6.5	2	3|1	4	2	2	0.54	3.25	0.15	PD+MQ	e	PSM
3836_CL_a	FlagBirAHaus6	Q8TBC4	UBA3	NEDD8-activating enzyme E1 catalytic subunit (EC 6.2.1.64) (NEDD8-activating enzyme E1C) (Ubiquitin-activating enzyme E1C) (Ubiquitin-like modifier-activating enzyme 3) (Ubiquitin-activating enzyme 3)	0.537602	1|1	2	1	2	2|3	5	2.5	2	0	0.4	0.83	PD+MQ	e	PSM
3836_CL_a	FlagBirAHaus6	Q8TBQ9	TMEM167A	Protein kish-A (Transmembrane protein 167) (Transmembrane protein 167A)	0	1|1	2	1	2	1|1	2	1	2	0	1	0.83	PD+MQ	e	PSM
3836_CL_a	FlagBirAHaus6	Q8TBX8	PIP4K2C	Phosphatidylinositol 5-phosphate 4-kinase type-2 gamma (EC 2.7.1.149) (Phosphatidylinositol 5-phosphate 4-kinase type II gamma) (PI(5)P 4-kinase type II gamma) (PIP4KII-gamma)	0.631982	1|3	4	2	2	6|7	13	6.5	2	0	0.31	0.83	PD+MQ	e	PSM
3836_CL_a	FlagBirAHaus6	Q8TC07	TBC1D15	TBC1 domain family member 15 (GTPase-activating protein RAB7) (GAP for RAB7) (Rab7-GAP)	0.791869	2|7	9	4.5	2	9|12	21	10.5	2	0	0.43	0.83	PD+MQ	e	PSM
3836_CL_a	FlagBirAHaus6	Q8TC12	RDH11	Retinol dehydrogenase 11 (EC 1.1.1.300) (Androgen-regulated short-chain dehydrogenase/reductase 1) (HCV core-binding protein HCBP12) (Prostate short-chain dehydrogenase/reductase 1) (Retinal reductase 1) (RalR1) (Short chain dehydrogenase/reductase family 7C member 1)	0.596331	4|2	6	3	2	2|1	3	1.5	2	0.11	2	0.55	PD+MQ	e	PSM
3836_CL_a	FlagBirAHaus6	Q8TCJ2	STT3B	Dolichyl-diphosphooligosaccharide--protein glycosyltransferase subunit STT3B (Oligosaccharyl transferase subunit STT3B) (STT3-B) (EC 2.4.99.18) (Source of immunodominant MHC-associated peptides homolog)	0.601149	6|6	12	6	2	4|5	9	4.5	2	0	1.33	0.77	PD+MQ	e	PSM
3836_CL_a	FlagBirAHaus6	Q8TCS8	PNPT1	Polyribonucleotide nucleotidyltransferase 1, mitochondrial (EC 2.7.7.8) (3'-5' RNA exonuclease OLD35) (PNPase old-35) (Polynucleotide phosphorylase 1) (PNPase 1) (Polynucleotide phosphorylase-like protein)	0.737466	2|0	2	1	2	0|0	0	0	2	0.46	10	0.3	PD+MQ	e	PSM
3836_CL_a	FlagBirAHaus6	Q8TCT9	HM13	Minor histocompatibility antigen H13 (EC 3.4.23.-) (Intramembrane protease 1) (IMP-1) (IMPAS-1) (hIMP1) (Presenilin-like protein 3) (Signal peptide peptidase)	0.715805	3|4	7	3.5	2	5|4	9	4.5	2	0	0.78	0.83	PD+MQ	e	PSM
3836_CL_a	FlagBirAHaus6	Q8TDB6	DTX3L	E3 ubiquitin-protein ligase DTX3L (EC 2.3.2.27) (B-lymphoma- and BAL-associated protein) (Protein deltex-3-like) (RING-type E3 ubiquitin transferase DTX3L) (Rhysin-2) (Rhysin2)	0.48177	2|2	4	2	2	3|4	7	3.5	2	0	0.57	0.83	PD+MQ	e	PSM
3836_CL_a	FlagBirAHaus6	Q8TDD1	DDX54	ATP-dependent RNA helicase DDX54 (EC 3.6.4.13) (ATP-dependent RNA helicase DP97) (DEAD box RNA helicase 97 kDa) (DEAD box protein 54)	0.874819	5|4	9	4.5	2	2|4	6	3	2	0	1.5	0.73	PD+MQ	e	PSM
3836_CL_a	FlagBirAHaus6	Q8TDJ6	DMXL2	DmX-like protein 2 (Rabconnectin-3)	0.125442	1|2	3	1.5	2	1|0	1	0.5	2	0.17	3	0.48	PD+MQ	e	PSM
3836_CL_a	FlagBirAHaus6	Q8TDM6	DLG5	Disks large homolog 5 (Discs large protein P-dlg) (Placenta and prostate DLG)	0.789098	1|5	6	3	2	5|6	11	5.5	2	0	0.55	0.83	PD+MQ	e	PSM
3836_CL_a	FlagBirAHaus6	Q8TDN6	BRIX1	Ribosome biogenesis protein BRX1 homolog (Brix domain-containing protein 2)	0.895042	3|4	7	3.5	2	2|3	5	2.5	2	0.01	1.4	0.72	PD+MQ	e	PSM
3836_CL_a	FlagBirAHaus6	Q8TDX7	NEK7	Serine/threonine-protein kinase Nek7 (EC 2.7.11.1) (Never in mitosis A-related kinase 7) (NimA-related protein kinase 7)	0.308233	5|1	6	3	2	2|1	3	1.5	2	0.24	2	0.45	PD+MQ	e	PSM
3836_CL_a	FlagBirAHaus6	Q8TE77	SSH3	Protein phosphatase Slingshot homolog 3 (EC 3.1.3.16) (EC 3.1.3.48) (SSH-like protein 3) (SSH-3L) (hSSH-3L)	0	1|1	2	1	2	5|6	11	5.5	2	0	0.18	0.83	PD+MQ	e	PSM
3836_CL_a	FlagBirAHaus6	Q8TED0	UTP15	U3 small nucleolar RNA-associated protein 15 homolog	0.593479	2|4	6	3	2	2|2	4	2	2	0.02	1.5	0.65	PD+MQ	e	PSM
3836_CL_a	FlagBirAHaus6	Q8TED1	GPX8	Probable glutathione peroxidase 8 (GPx-8) (GSHPx-8) (EC 1.11.1.9)	0.349576	2|2	4	2	2	0|0	0	0	2	0.92	20	0.03	PD+MQ	e	PSM
3836_CL_a	FlagBirAHaus6	Q8TEH3	DENND1A	DENN domain-containing protein 1A (Connecdenn 1) (Connecdenn) (Protein FAM31A)	0.468186	1|1	2	1	2	0|0	0	0	2	0	10	0.83	PD+MQ	e	PSM
3836_CL_a	FlagBirAHaus6	Q8TEQ6	GEMIN5	Gem-associated protein 5 (Gemin5)	0.907528	4|28	32	16	2	35|33	68	34	2	0	0.47	0.83	PD+MQ	e	PSM
3836_CL_a	FlagBirAHaus6	Q8TEU7	RAPGEF6	Rap guanine nucleotide exchange factor 6 (PDZ domain-containing guanine nucleotide exchange factor 2) (PDZ-GEF2) (RA-GEF-2)	0.704216	1|4	5	2.5	2	6|6	12	6	2	0	0.42	0.83	PD+MQ	e	PSM
3836_CL_a	FlagBirAHaus6	Q8TEX9	IPO4	Importin-4 (Imp4) (Importin-4b) (Imp4b) (Ran-binding protein 4) (RanBP4)	0.794783	1|0	1	0.5	2	1|0	1	0.5	2	0	1	0.83	PD+MQ	e	PSM
3836_CL_a	FlagBirAHaus6	Q8TF05	PPP4R1	Serine/threonine-protein phosphatase 4 regulatory subunit 1	0.397646	1|2	3	1.5	2	2|1	3	1.5	2	0.01	1	0.68	PD+MQ	e	PSM
3836_CL_a	FlagBirAHaus6	Q8TF09	DYNLRB2	Dynein light chain roadblock-type 2 (Dynein light chain 2B, cytoplasmic) (Roadblock domain-containing protein 2)	0.749028	2|2	4	2	2	1|0	1	0.5	2	0.34	4	0.39	PD+MQ	e	PSM
3836_CL_a	FlagBirAHaus6	Q8TF30	WHAMM	WASP homolog-associated protein with actin, membranes and microtubules (WAS protein homology region 2 domain-containing protein 1) (WH2 domain-containing protein 1)	0	1|0	1	0.5	2	0|0	0	0	2	0	5	0.83	PD+MQ	e	PSM
3836_CL_a	FlagBirAHaus6	Q8TF44	C2CD4C	C2 calcium-dependent domain-containing protein 4C (Nuclear-localized factor 3) (Protein FAM148C)	0.125442	1|3	4	2	2	3|2	5	2.5	2	0	0.8	0.75	PD+MQ	e	PSM
3836_CL_a	FlagBirAHaus6	Q8TF68	ZNF384	Zinc finger protein 384 (CAG repeat protein 1) (CAS-interacting zinc finger protein) (Nuclear matrix transcription factor 4) (Nuclear matrix protein 4) (Trinucleotide repeat-containing gene 1 protein)	0.599998	4|4	8	4	2	7|6	13	6.5	2	0	0.62	0.83	PD+MQ	e	PSM
3836_CL_a	FlagBirAHaus6	Q8TF74	WIPF2	WAS/WASL-interacting protein family member 2 (WASP-interacting protein-related protein) (WIP- and CR16-homologous protein) (WIP-related protein)	0.125442	2|2	4	2	2	4|3	7	3.5	2	0	0.57	0.83	PD+MQ	e	PSM
3836_CL_a	FlagBirAHaus6	Q8WU68	U2AF1L4	Splicing factor U2AF 26 kDa subunit (U2 auxiliary factor 26) (U2 small nuclear RNA auxiliary factor 1-like protein 4) (U2AF1-like 4) (U2(RNU2) small nuclear RNA auxiliary factor 1-like protein 3) (U2 small nuclear RNA auxiliary factor 1-like protein 3) (U2AF1-like protein 3)	0.870216	1|1	2	1	2	1|1	2	1	2	0	1	0.83	PD+MQ	e	PSM
3836_CL_a	FlagBirAHaus6	Q8WU79	SMAP2	Stromal membrane-associated protein 2 (Stromal membrane-associated protein 1-like)	0.649594	9|4	13	6.5	2	5|3	8	4	2	0.02	1.62	0.66	PD+MQ	e	PSM
3836_CL_a	FlagBirAHaus6	Q8WU90	ZC3H15	Zinc finger CCCH domain-containing protein 15 (DRG family-regulatory protein 1) (Likely ortholog of mouse immediate early response erythropoietin 4)	0.814921	2|3	5	2.5	2	4|4	8	4	2	0	0.62	0.83	PD+MQ	e	PSM
3836_CL_a	FlagBirAHaus6	Q8WUA8	TSKU	Tsukushin (Tsukushi) (E2-induced gene 4 protein) (Leucine-rich repeat-containing protein 54)	0	2|0	2	1	2	0|0	0	0	2	0.46	10	0.3	PD+MQ	e	PSM
3836_CL_a	FlagBirAHaus6	Q8WUD1	RAB2B	Ras-related protein Rab-2B	0.712576	1|1	2	1	2	0|0	0	0	2	0	10	0.83	PD+MQ	e	PSM
3836_CL_a	FlagBirAHaus6	Q8WUF5	PPP1R13L	RelA-associated inhibitor (Inhibitor of ASPP protein) (Protein iASPP) (NFkB-interacting protein 1) (PPP1R13B-like protein)	0.125442	12|12	24	12	2	16|9	25	12.5	2	0	0.96	0.83	PD+MQ	e	PSM
3836_CL_a	FlagBirAHaus6	Q8WUH6	TMEM263	Transmembrane protein 263	0	1|2	3	1.5	2	1|1	2	1	2	0.04	1.5	0.59	PD+MQ	e	PSM
3836_CL_a	FlagBirAHaus6	Q8WUK0	PTPMT1	Phosphatidylglycerophosphatase and protein-tyrosine phosphatase 1 (EC 3.1.3.27) (PTEN-like phosphatase) (Phosphoinositide lipid phosphatase) (Protein-tyrosine phosphatase mitochondrial 1) (EC 3.1.3.16) (EC 3.1.3.48)	0.596331	1|1	2	1	2	1|1	2	1	2	0	1	0.83	PD+MQ	e	PSM
3836_CL_a	FlagBirAHaus6	Q8WUM0	NUP133	Nuclear pore complex protein Nup133 (133 kDa nucleoporin) (Nucleoporin Nup133)	0.873858	9|9	18	9	2	8|9	17	8.5	2	0	1.06	0.81	PD+MQ	e	PSM
3836_CL_a	FlagBirAHaus6	Q8WUM4	PDCD6IP	Programmed cell death 6-interacting protein (PDCD6-interacting protein) (ALG-2-interacting protein 1) (ALG-2-interacting protein X) (Hp95)	0.868673	21|21	42	21	2	17|17	34	17	2	0	1.24	0.82	PD+MQ	e	PSM
3836_CL_a	FlagBirAHaus6	Q8WVB6	CHTF18	Chromosome transmission fidelity protein 18 homolog (hCTF18) (CHL12)	0.421712	3|3	6	3	2	3|2	5	2.5	2	0	1.2	0.74	PD+MQ	e	PSM
3836_CL_a	FlagBirAHaus6	Q8WVJ2	NUDCD2	NudC domain-containing protein 2	0.451197	1|0	1	0.5	2	0|1	1	0.5	2	0	1	0.83	PD+MQ	e	PSM
3836_CL_a	FlagBirAHaus6	Q8WVM0	TFB1M	Dimethyladenosine transferase 1, mitochondrial (EC 2.1.1.-) (Mitochondrial 12S rRNA dimethylase 1) (Mitochondrial transcription factor B1) (h-mtTFB) (h-mtTFB1) (hTFB1M) (mtTFB1) (S-adenosylmethionine-6-N', N'-adenosyl(rRNA) dimethyltransferase 1)	0.562616	4|0	4	2	2	1|1	2	1	2	0.28	2	0.43	PD+MQ	e	PSM
3836_CL_a	FlagBirAHaus6	Q8WVM7	STAG1	Cohesin subunit SA-1 (SCC3 homolog 1) (Stromal antigen 1)	0.605982	1|1	2	1	2	4|2	6	3	2	0	0.33	0.83	PD+MQ	e	PSM
3836_CL_a	FlagBirAHaus6	Q8WVM8	SCFD1	Sec1 family domain-containing protein 1 (SLY1 homolog) (Sly1p) (Syntaxin-binding protein 1-like 2)	0.688602	4|1	5	2.5	2	2|2	4	2	2	0.02	1.25	0.65	PD+MQ	e	PSM
3836_CL_a	FlagBirAHaus6	Q8WVV9	HNRNPLL	Heterogeneous nuclear ribonucleoprotein L-like (hnRNPLL) (Stromal RNA-regulating factor)	0.753101	4|1	5	2.5	2	0|1	1	0.5	2	0.45	5	0.38	PD+MQ	e	PSM
3836_CL_a	FlagBirAHaus6	Q8WVX9	FAR1	Fatty acyl-CoA reductase 1 (EC 1.2.1.84) (Male sterility domain-containing protein 2)	0.659241	4|2	6	3	2	1|0	1	0.5	2	0.62	6	0.13	PD+MQ	e	PSM
3836_CL_a	FlagBirAHaus6	Q8WVY7	UBLCP1	Ubiquitin-like domain-containing CTD phosphatase 1 (EC 3.1.3.16) (Nuclear proteasome inhibitor UBLCP1)	0	6|5	11	5.5	2	5|5	10	5	2	0	1.1	0.79	PD+MQ	e	PSM
3836_CL_a	FlagBirAHaus6	Q8WW12	PCNP	PEST proteolytic signal-containing nuclear protein (PCNP) (PEST-containing nuclear protein)	0.884031	2|2	4	2	2	7|6	13	6.5	2	0	0.31	0.83	PD+MQ	e	PSM
3836_CL_a	FlagBirAHaus6	Q8WWC4	MAIP1	m-AAA protease-interacting protein 1, mitochondrial (Matrix AAA peptidase-interacting protein 1)	0	5|3	8	4	2	1|2	3	1.5	2	0.27	2.67	0.44	PD+MQ	e	PSM
3836_CL_a	FlagBirAHaus6	Q8WWM7	ATXN2L	Ataxin-2-like protein (Ataxin-2 domain protein) (Ataxin-2-related protein)	0.965987	5|9	14	7	2	19|15	34	17	2	0	0.41	0.83	PD+MQ	e	PSM
3836_CL_a	FlagBirAHaus6	Q8WWY3	PRPF31	U4/U6 small nuclear ribonucleoprotein Prp31 (Pre-mRNA-processing factor 31) (Serologically defined breast cancer antigen NY-BR-99) (U4/U6 snRNP 61 kDa protein) (Protein 61K) (hPrp31)	0.965022	3|5	8	4	2	6|4	10	5	2	0	0.8	0.83	PD+MQ	e	PSM
3836_CL_a	FlagBirAHaus6	Q8WX92	NELFB	Negative elongation factor B (NELF-B) (Cofactor of BRCA1)	0.685991	4|1	5	2.5	2	3|1	4	2	2	0.02	1.25	0.65	PD+MQ	e	PSM
3836_CL_a	FlagBirAHaus6	Q8WX93	PALLD	Palladin (SIH002) (Sarcoma antigen NY-SAR-77)	0.769576	7|17	24	12	2	18|21	39	19.5	2	0	0.62	0.83	PD+MQ	e	PSM
3836_CL_a	FlagBirAHaus6	Q8WXE0	CASKIN2	Caskin-2 (CASK-interacting protein 2)	0	1|1	2	1	2	1|1	2	1	2	0	1	0.83	PD+MQ	e	PSM
3836_CL_a	FlagBirAHaus6	Q8WXF1	PSPC1	Paraspeckle component 1 (Paraspeckle protein 1)	0.924471	15|13	28	14	2	16|12	28	14	2	0	1	0.82	PD+MQ	e	PSM
3836_CL_a	FlagBirAHaus6	Q8WXF7	ATL1	Atlastin-1 (EC 3.6.5.-) (Brain-specific GTP-binding protein) (GTP-binding protein 3) (GBP-3) (hGBP3) (Guanine nucleotide-binding protein 3) (Spastic paraplegia 3 protein A)	0	2|2	4	2	2	2|0	2	1	2	0.11	2	0.54	PD+MQ	e	PSM
3836_CL_a	FlagBirAHaus6	Q8WXI9	GATAD2B	Transcriptional repressor p66-beta (GATA zinc finger domain-containing protein 2B) (p66/p68)	0.889681	5|5	10	5	2	5|3	8	4	2	0	1.25	0.77	PD+MQ	e	PSM
3836_CL_a	FlagBirAHaus6	Q8WXX5	DNAJC9	DnaJ homolog subfamily C member 9 (HDJC9) (DnaJ protein SB73)	0.753489	1|2	3	1.5	2	4|3	7	3.5	2	0	0.43	0.83	PD+MQ	e	PSM
3836_CL_a	FlagBirAHaus6	Q8WXX7	AUTS2	Autism susceptibility gene 2 protein	0	18|8	26	13	2	6|7	13	6.5	2	0.28	2	0.43	PD+MQ	e	PSM
3836_CL_a	FlagBirAHaus6	Q8WYB5	KAT6B	Histone acetyltransferase KAT6B (EC 2.3.1.48) (Histone acetyltransferase MOZ2) (MOZ, YBF2/SAS3, SAS2 and TIP60 protein 4) (MYST-4) (Monocytic leukemia zinc finger protein-related factor)	0.125442	1|0	1	0.5	2	0|0	0	0	2	0	5	0.83	PD+MQ	e	PSM
3836_CL_a	FlagBirAHaus6	Q8WYL5	SSH1	Protein phosphatase Slingshot homolog 1 (EC 3.1.3.16) (EC 3.1.3.48) (SSH-like protein 1) (SSH-1L) (hSSH-1L)	0.349576	1|1	2	1	2	3|3	6	3	2	0	0.33	0.83	PD+MQ	e	PSM
3836_CL_a	FlagBirAHaus6	Q8WZ42	TTN	Titin (EC 2.7.11.1) (Connectin) (Rhabdomyosarcoma antigen MU-RMS-40.14)	0.668113	1|1	2	1	2	1|1	2	1	2	0	1	0.83	PD+MQ	e	PSM
3836_CL_a	FlagBirAHaus6	Q8WZ82	OVCA2	Esterase OVCA2 (EC 3.1.2.-) (Ovarian cancer-associated gene 2 protein)	0	1|0	1	0.5	2	0|0	0	0	2	0	5	0.83	PD+MQ	e	PSM
3836_CL_a	FlagBirAHaus6	Q92499	DDX1	ATP-dependent RNA helicase DDX1 (EC 3.6.4.13) (DEAD box protein 1) (DEAD box protein retinoblastoma) (DBP-RB)	0.949216	13|21	34	17	2	18|17	35	17.5	2	0	0.97	0.82	PD+MQ	e	PSM
3836_CL_a	FlagBirAHaus6	Q92520	FAM3C	Protein FAM3C (Interleukin-like EMT inducer)	0.488858	1|0	1	0.5	2	0|0	0	0	2	0	5	0.83	PD+MQ	e	PSM
[truncated: 1,468 more rows]

## Sheet: Filt. (BFDR<0.02 | FC>3)
Experiment	Bait	Prey	Gene	Description	CRAP score	T count	T sum	T mean	T replicates	C count	C sum	C mean	C replicates	p mean	FC	BFDR	Soft	SAINT	Variable
[truncated: 50 more rows]

[truncated: 1 more sheets: Filt. (BFDR<0.02 | FC>3) (P)]
