# Supplementary material for: Sub-centrosomal mapping identifies augmin-γTuRC as part of a centriole-stabilizing scaffold
Source: Nat Commun. 2021 Oct 15;12:6042. doi: 10.1038/s41467-021-26252-5 (PMC8519919; doi:10.1038/s41467-021-26252-5)
Supplement: Supplementary file 6 — Source Data [file 41467_2021_26252_MOESM6_ESM.xlsx]

## Sheet: Fig. 1
Fig. 1f HAUS6
value	condition	experiment
75	H6 absent	experiment 1	0.735
27	H6 lumen	experiment 1	0.265
75	H6 absent	experiment 2	0.75
25	H6 lumen	experiment 2	0.25
Fig. 1f NEDD1
value	condition	experiment
26	NEDD1 absent	experiment 1	0.26
59	NEDD1 wall	experiment 1	0.59
15	NEDD1 wall and lumen	experiment 1	0.15
15	NEDD1 absent	experiment 2	0.15
72	NEDD1 wall	experiment 2	0.72
13	NEDD1 wall and lumen	experiment 2	0.13
Fig. 1g HAUS6 (in micron)					Fig. 1g HAUS6 normailzed (as displayed)
value	condition	experiment	ctrl		value	condition	experiment		Comparison	coef	ci.lwr	ci.upr	avg.CON	avg.AII1	raw.pvalue	adj.pval
0.578	H6 absent	experiment 1	ctrl		1.42657	H6 absent	experiment 1		H6 present - H6 absent	0.3268	0.252	0.4016	-0.59244	-0.289595	0	< 2.22e-16
0.509	H6 absent	experiment 1	ctrl		1.25627	H6 absent	experiment 1
0.517	H6 absent	experiment 1	ctrl		1.27602	H6 absent	experiment 1
0.488	H6 absent	experiment 1	ctrl		1.20444	H6 absent	experiment 1
0.312	H6 absent	experiment 1	ctrl		0.770053	H6 absent	experiment 1
0.35	H6 absent	experiment 1	ctrl		0.863842	H6 absent	experiment 1					normalized	normalized
0.326	H6 absent	experiment 1	ctrl		0.804607	H6 absent	experiment 1			H6 absent	H6 present	H6 absent	H6 present
0.288	H6 absent	experiment 1	ctrl		0.710819	H6 absent	experiment 1		experiment 1	0.405167	0.713889	1	1.76196
0.247	H6 absent	experiment 1	ctrl		0.609626	H6 absent	experiment 1		experiment 2	0.435222	0.714357	1	1.64136
0.384	H6 absent	experiment 1	ctrl		0.947758	H6 absent	experiment 1		experiment 3	0.516091	0.763111	1	1.47864
0.555	H6 absent	experiment 1	ctrl		1.36981	H6 absent	experiment 1		experiment 4	0.470273	0.670571	1	1.42592
0.308	H6 absent	experiment 1	ctrl		0.760181	H6 absent	experiment 1		experiment 5	0.650375	0.884286	1	1.35966
0.725	H6 present	experiment 1	cond		1.78939	H6 present	experiment 1		mean			1	1.53351
1.274	H6 present	experiment 1	cond		3.14439	H6 present	experiment 1		SD				0.164799
0.648	H6 present	experiment 1	cond		1.59934	H6 present	experiment 1
0.462	H6 present	experiment 1	cond		1.14027	H6 present	experiment 1
0.576	H6 present	experiment 1	cond		1.42164	H6 present	experiment 1
0.555	H6 present	experiment 1	cond		1.36981	H6 present	experiment 1
0.771	H6 present	experiment 1	cond		1.90292	H6 present	experiment 1
0.755	H6 present	experiment 1	cond		1.86343	H6 present	experiment 1
0.659	H6 present	experiment 1	cond		1.62649	H6 present	experiment 1
0.503	H6 absent	experiment 2	ctrl		1.15573	H6 absent	experiment 2
0.483	H6 absent	experiment 2	ctrl		1.10978	H6 absent	experiment 2
0.493	H6 absent	experiment 2	ctrl		1.13275	H6 absent	experiment 2
0.339	H6 absent	experiment 2	ctrl		0.778912	H6 absent	experiment 2
0.432	H6 absent	experiment 2	ctrl		0.992596	H6 absent	experiment 2
0.547	H6 absent	experiment 2	ctrl		1.25683	H6 absent	experiment 2
0.374	H6 absent	experiment 2	ctrl		0.859331	H6 absent	experiment 2
0.472	H6 absent	experiment 2	ctrl		1.0845	H6 absent	experiment 2
0.274	H6 absent	experiment 2	ctrl		0.629563	H6 absent	experiment 2
0.876	H6 present	experiment 2	cond		2.01276	H6 present	experiment 2
0.8	H6 present	experiment 2	cond		1.83814	H6 present	experiment 2
0.692	H6 present	experiment 2	cond		1.58999	H6 present	experiment 2
0.693	H6 present	experiment 2	cond		1.59229	H6 present	experiment 2
0.703	H6 present	experiment 2	cond		1.61527	H6 present	experiment 2
0.79	H6 present	experiment 2	cond		1.81516	H6 present	experiment 2
0.764	H6 present	experiment 2	cond		1.75543	H6 present	experiment 2
0.634	H6 present	experiment 2	cond		1.45673	H6 present	experiment 2
0.637	H6 present	experiment 2	cond		1.46362	H6 present	experiment 2
0.703	H6 present	experiment 2	cond		1.61527	H6 present	experiment 2
0.814	H6 present	experiment 2	cond		1.87031	H6 present	experiment 2
0.718	H6 present	experiment 2	cond		1.64973	H6 present	experiment 2
0.524	H6 present	experiment 2	cond		1.20398	H6 present	experiment 2
0.653	H6 present	experiment 2	cond		1.50038	H6 present	experiment 2
0.25	H6 absent	experiment 3	ctrl		0.484411	H6 absent	experiment 3
0.649	H6 absent	experiment 3	ctrl		1.25753	H6 absent	experiment 3
0.398	H6 absent	experiment 3	ctrl		0.771182	H6 absent	experiment 3
0.341	H6 absent	experiment 3	ctrl		0.660736	H6 absent	experiment 3
0.717	H6 absent	experiment 3	ctrl		1.38929	H6 absent	experiment 3
0.881	H6 absent	experiment 3	ctrl		1.70706	H6 absent	experiment 3
0.267	H6 absent	experiment 3	ctrl		0.517351	H6 absent	experiment 3
0.558	H6 absent	experiment 3	ctrl		1.0812	H6 absent	experiment 3
0.652	H6 absent	experiment 3	ctrl		1.26334	H6 absent	experiment 3
0.503	H6 absent	experiment 3	ctrl		0.974634	H6 absent	experiment 3
0.461	H6 absent	experiment 3	ctrl		0.893253	H6 absent	experiment 3
0.829	H6 present	experiment 3	cond		1.60631	H6 present	experiment 3
1.095	H6 present	experiment 3	cond		2.12172	H6 present	experiment 3
0.858	H6 present	experiment 3	cond		1.6625	H6 present	experiment 3
0.5	H6 present	experiment 3	cond		0.968822	H6 present	experiment 3
0.622	H6 present	experiment 3	cond		1.20521	H6 present	experiment 3
0.68	H6 present	experiment 3	cond		1.3176	H6 present	experiment 3
0.726	H6 present	experiment 3	cond		1.40673	H6 present	experiment 3
0.822	H6 present	experiment 3	cond		1.59274	H6 present	experiment 3
0.736	H6 present	experiment 3	cond		1.42611	H6 present	experiment 3
0.232	H6 absent	experiment 4	ctrl		0.493331	H6 absent	experiment 4
0.392	H6 absent	experiment 4	ctrl		0.833559	H6 absent	experiment 4
0.313	H6 absent	experiment 4	ctrl		0.665571	H6 absent	experiment 4
0.393	H6 absent	experiment 4	ctrl		0.835685	H6 absent	experiment 4
0.443	H6 absent	experiment 4	ctrl		0.942007	H6 absent	experiment 4
0.639	H6 absent	experiment 4	ctrl		1.35879	H6 absent	experiment 4
0.602	H6 absent	experiment 4	ctrl		1.28011	H6 absent	experiment 4
0.356	H6 absent	experiment 4	ctrl		0.757008	H6 absent	experiment 4
0.712	H6 absent	experiment 4	ctrl		1.51402	H6 absent	experiment 4
0.673	H6 absent	experiment 4	ctrl		1.43108	H6 absent	experiment 4
0.418	H6 absent	experiment 4	ctrl		0.888846	H6 absent	experiment 4
0.492	H6 present	experiment 4	cond		1.0462	H6 present	experiment 4
0.815	H6 present	experiment 4	cond		1.73304	H6 present	experiment 4
0.68	H6 present	experiment 4	cond		1.44597	H6 present	experiment 4
0.322	H6 present	experiment 4	cond		0.684709	H6 present	experiment 4
0.551	H6 present	experiment 4	cond		1.17166	H6 present	experiment 4
0.78	H6 present	experiment 4	cond		1.65861	H6 present	experiment 4
1.054	H6 present	experiment 4	cond		2.24125	H6 present	experiment 4
0.626	H6 absent	experiment 5	ctrl		0.962522	H6 absent	experiment 5
0.693	H6 absent	experiment 5	ctrl		1.06554	H6 absent	experiment 5
0.966	H6 absent	experiment 5	ctrl		1.4853	H6 absent	experiment 5
0.495	H6 absent	experiment 5	ctrl		0.761099	H6 absent	experiment 5
0.829	H6 absent	experiment 5	ctrl		1.27465	H6 absent	experiment 5
0.465	H6 absent	experiment 5	ctrl		0.714972	H6 absent	experiment 5
0.644	H6 absent	experiment 5	ctrl		0.990198	H6 absent	experiment 5
0.673	H6 absent	experiment 5	ctrl		1.03479	H6 absent	experiment 5
0.704	H6 absent	experiment 5	ctrl		1.08245	H6 absent	experiment 5
0.776	H6 absent	experiment 5	ctrl		1.19316	H6 absent	experiment 5
0.678	H6 absent	experiment 5	ctrl		1.04248	H6 absent	experiment 5
0.529	H6 absent	experiment 5	ctrl		0.813377	H6 absent	experiment 5
0.509	H6 absent	experiment 5	ctrl		0.782625	H6 absent	experiment 5
0.585	H6 absent	experiment 5	ctrl		0.899481	H6 absent	experiment 5
0.541	H6 absent	experiment 5	ctrl		0.831828	H6 absent	experiment 5
0.693	H6 absent	experiment 5	ctrl		1.06554	H6 absent	experiment 5
0.491	H6 present	experiment 5	cond		0.754949	H6 present	experiment 5
0.714	H6 present	experiment 5	cond		1.09783	H6 present	experiment 5
1.103	H6 present	experiment 5	cond		1.69594	H6 present	experiment 5
0.97	H6 present	experiment 5	cond		1.49145	H6 present	experiment 5
0.913	H6 present	experiment 5	cond		1.40381	H6 present	experiment 5
0.889	H6 present	experiment 5	cond		1.3669	H6 present	experiment 5
1.11	H6 present	experiment 5	cond		1.70671	H6 present	experiment 5
Fig. 1g NEDD1 (in micron)						Fig. 1g NEDD1 normalized (as displayed)
value	condition	experiment	ctrl1	ctrl2		value	condition	experiment		Comparison	coef	ci.lwr	ci.upr	avg.CON	avg.AII1	raw.pvalue	adj.pval
0.661	NEDD1 absent	experiment 1	ctrl	ctrl		1.10554	NEDD1 absent	experiment 1		wall + lumen - NEDD1 absent	0.4306	0.3049	0.5563	-0.558311	-0.449434	8.88178e-16	1.6653e-15
0.608	NEDD1 absent	experiment 1	ctrl	ctrl		1.01689	NEDD1 absent	experiment 1		wall + lumen - wall	0.3274	0.2017	0.4531	-0.558311	-0.449434	1.0192e-09	1.8389e-09
0.561	NEDD1 absent	experiment 1	ctrl	ctrl		0.938284	NEDD1 absent	experiment 1		wall - NEDD1 absent	0.1032	-0.0224	0.2288	-0.558311	-0.449434	0.0539495	0.13109
0.343	NEDD1 absent	experiment 1	ctrl	ctrl		0.573675	NEDD1 absent	experiment 1
1.052	NEDD1 absent	experiment 1	ctrl	ctrl		1.75949	NEDD1 absent	experiment 1
0.627	NEDD1 absent	experiment 1	ctrl	ctrl		1.04867	NEDD1 absent	experiment 1						normailzed	normailzed	normailzed
0.343	NEDD1 absent	experiment 1	ctrl	ctrl		0.573675	NEDD1 absent	experiment 1			absent	wall	wall + lumen	absent	wall	wall + lumen
0.874	NEDD1 absent	experiment 1	ctrl	ctrl		1.46178	NEDD1 absent	experiment 1		experiment 1	0.5979	0.623462	0.9467	1	1.04275	1.58338
0.569	NEDD1 absent	experiment 1	ctrl	ctrl		0.951664	NEDD1 absent	experiment 1		experiment 2	0.502333	0.629333	0.809667	1	1.25282	1.61181
0.341	NEDD1 absent	experiment 1	ctrl	ctrl		0.570329	NEDD1 absent	experiment 1		experiment 3	0.504857	0.578417	0.915667	1	1.1457	1.81371
0.628	wall	experiment 1	cond	none		1.05034	wall	experiment 1		mean				1	1.14709	1.66963
0.638	wall	experiment 1	cond	none		1.06707	wall	experiment 1		SD					0.105041	0.125585
0.24	wall	experiment 1	cond	none		0.401405	wall	experiment 1
0.887	wall	experiment 1	cond	none		1.48353	wall	experiment 1
0.695	wall	experiment 1	cond	none		1.1624	wall	experiment 1
0.535	wall	experiment 1	cond	none		0.894798	wall	experiment 1
0.706	wall	experiment 1	cond	none		1.1808	wall	experiment 1
0.495	wall	experiment 1	cond	none		0.827898	wall	experiment 1
0.467	wall	experiment 1	cond	none		0.781067	wall	experiment 1
0.838	wall	experiment 1	cond	none		1.40157	wall	experiment 1
0.713	wall	experiment 1	cond	none		1.19251	wall	experiment 1
0.574	wall	experiment 1	cond	none		0.960027	wall	experiment 1
0.689	wall	experiment 1	cond	none		1.15237	wall	experiment 1
1.361	wall + lumen	experiment 1	none	cond		2.2763	wall + lumen	experiment 1
0.91	wall + lumen	experiment 1	none	cond		1.52199	wall + lumen	experiment 1
0.508	wall + lumen	experiment 1	none	cond		0.84964	wall + lumen	experiment 1
0.941	wall + lumen	experiment 1	none	cond		1.57384	wall + lumen	experiment 1
1.247	wall + lumen	experiment 1	none	cond		2.08563	wall + lumen	experiment 1
0.915	wall + lumen	experiment 1	none	cond		1.53036	wall + lumen	experiment 1
1.401	wall + lumen	experiment 1	none	cond		2.3432	wall + lumen	experiment 1
0.713	wall + lumen	experiment 1	none	cond		1.19251	wall + lumen	experiment 1
0.612	wall + lumen	experiment 1	none	cond		1.02358	wall + lumen	experiment 1
0.859	wall + lumen	experiment 1	none	cond		1.4367	wall + lumen	experiment 1
0.487	NEDD1 absent	experiment 2	ctrl	ctrl		0.969476	NEDD1 absent	experiment 2
0.626	NEDD1 absent	experiment 2	ctrl	ctrl		1.24618	NEDD1 absent	experiment 2
0.513	NEDD1 absent	experiment 2	ctrl	ctrl		1.02123	NEDD1 absent	experiment 2
0.308	NEDD1 absent	experiment 2	ctrl	ctrl		0.613139	NEDD1 absent	experiment 2
0.47	NEDD1 absent	experiment 2	ctrl	ctrl		0.935634	NEDD1 absent	experiment 2
0.755	NEDD1 absent	experiment 2	ctrl	ctrl		1.50299	NEDD1 absent	experiment 2
0.608	NEDD1 absent	experiment 2	ctrl	ctrl		1.21035	NEDD1 absent	experiment 2
0.539	NEDD1 absent	experiment 2	ctrl	ctrl		1.07299	NEDD1 absent	experiment 2
0.4	NEDD1 absent	experiment 2	ctrl	ctrl		0.796284	NEDD1 absent	experiment 2
0.5	NEDD1 absent	experiment 2	ctrl	ctrl		0.995355	NEDD1 absent	experiment 2
0.563	NEDD1 absent	experiment 2	ctrl	ctrl		1.12077	NEDD1 absent	experiment 2
0.393	NEDD1 absent	experiment 2	ctrl	ctrl		0.782349	NEDD1 absent	experiment 2
0.322	NEDD1 absent	experiment 2	ctrl	ctrl		0.641009	NEDD1 absent	experiment 2
0.529	NEDD1 absent	experiment 2	ctrl	ctrl		1.05309	NEDD1 absent	experiment 2
0.522	NEDD1 absent	experiment 2	ctrl	ctrl		1.03915	NEDD1 absent	experiment 2
0.86	wall	experiment 2	cond	none		1.71201	wall	experiment 2
0.841	wall	experiment 2	cond	none		1.67419	wall	experiment 2
0.731	wall	experiment 2	cond	none		1.45521	wall	experiment 2
0.824	wall	experiment 2	cond	none		1.64035	wall	experiment 2
0.592	wall	experiment 2	cond	none		1.1785	wall	experiment 2
0.602	wall	experiment 2	cond	none		1.19841	wall	experiment 2
0.626	wall	experiment 2	cond	none		1.24618	wall	experiment 2
0.615	wall	experiment 2	cond	none		1.22429	wall	experiment 2
0.329	wall	experiment 2	cond	none		0.654944	wall	experiment 2
0.62	wall	experiment 2	cond	none		1.23424	wall	experiment 2
0.626	wall	experiment 2	cond	none		1.24618	wall	experiment 2
0.599	wall	experiment 2	cond	none		1.19244	wall	experiment 2
0.453	wall	experiment 2	cond	none		0.901792	wall	experiment 2
0.605	wall	experiment 2	cond	none		1.20438	wall	experiment 2
0.517	wall	experiment 2	cond	none		1.0292	wall	experiment 2
0.753	wall + lumen	experiment 2	none	cond		1.499	wall + lumen	experiment 2
0.841	wall + lumen	experiment 2	none	cond		1.67419	wall + lumen	experiment 2
0.835	wall + lumen	experiment 2	none	cond		1.66224	wall + lumen	experiment 2
0.434	NEDD1 absent	experiment 3	ctrl	ctrl		0.875	NEDD1 absent	experiment 3
0.51	NEDD1 absent	experiment 3	ctrl	ctrl		1.02823	NEDD1 absent	experiment 3
0.516	NEDD1 absent	experiment 3	ctrl	ctrl		1.04032	NEDD1 absent	experiment 3
0.577	NEDD1 absent	experiment 3	ctrl	ctrl		1.16331	NEDD1 absent	experiment 3
0.548	NEDD1 absent	experiment 3	ctrl	ctrl		1.10484	NEDD1 absent	experiment 3
0.551	NEDD1 absent	experiment 3	ctrl	ctrl		1.11089	NEDD1 absent	experiment 3
0.462	NEDD1 absent	experiment 3	ctrl	ctrl		0.931452	NEDD1 absent	experiment 3
0.37	NEDD1 absent	experiment 3	ctrl	ctrl		0.745968	NEDD1 absent	experiment 3
0.815	wall	experiment 3	cond	none		1.64315	wall	experiment 3
0.678	wall	experiment 3	cond	none		1.36694	wall	experiment 3
0.736	wall	experiment 3	cond	none		1.48387	wall	experiment 3
0.574	wall	experiment 3	cond	none		1.15726	wall	experiment 3
0.317	wall	experiment 3	cond	none		0.639113	wall	experiment 3
0.511	wall	experiment 3	cond	none		1.03024	wall	experiment 3
0.636	wall	experiment 3	cond	none		1.28226	wall	experiment 3
0.7	wall	experiment 3	cond	none		1.41129	wall	experiment 3
0.615	wall	experiment 3	cond	none		1.23992	wall	experiment 3
0.626	wall	experiment 3	cond	none		1.2621	wall	experiment 3
0.252	wall	experiment 3	cond	none		0.508065	wall	experiment 3
0.481	wall	experiment 3	cond	none		0.969758	wall	experiment 3
1.168	wall + lumen	experiment 3	none	cond		2.35484	wall + lumen	experiment 3
0.847	wall + lumen	experiment 3	none	cond		1.70766	wall + lumen	experiment 3
0.732	wall + lumen	experiment 3	none	cond		1.47581	wall + lumen	experiment 3

## Sheet: Fig. 2
Fig. 2h CEP192 intensity Control and CEP192 RNAi					Fig. 2h CEP192 intensity Control and CEP192 RNAi normalized (as displayed)
value	condition	experiment	ctrl		value	condition	experiment					Comparison	coef	ci.lwr	ci.upr	avg.CON	avg.AII1	raw.pvalue	adj.pval
6869.09	con	experiment 1	ctrl		1.03265	con	experiment 1				ctrl - cond	ctrl - cond	17.9635	9.6359	26.2911	6.14988	20.9431	2.35945e-05	2.3595e-05
5807.02	con	experiment 1	ctrl		0.872985	con	experiment 1
4194.83	con	experiment 1	ctrl		0.63062	con	experiment 1
5571.61	con	experiment 1	ctrl		0.837596	con	experiment 1						normalized	normalized
4725.74	con	experiment 1	ctrl		0.710434	con	experiment 1				con	CEP192 RNAi	con	CEP192 RNAi
5976.58	con	experiment 1	ctrl		0.898476	con	experiment 1			exp1	6651.91	288.603	1	0.0433865
6773.71	con	experiment 1	ctrl		1.01831	con	experiment 1			exp2	7172.61	176.624	1	0.0246248
7208.68	con	experiment 1	ctrl		1.0837	con	experiment 1			exp3	225.116	6.10326	1	0.0271117
7210.68	con	experiment 1	ctrl		1.084	con	experiment 1			mean			1	0.0317076
7367.07	con	experiment 1	ctrl		1.10751	con	experiment 1			SD				0.0101903
4235.1	con	experiment 1	ctrl		0.636675	con	experiment 1
3921.45	con	experiment 1	ctrl		0.589522	con	experiment 1
5669.54	con	experiment 1	ctrl		0.852317	con	experiment 1
7924.85	con	experiment 1	ctrl		1.19137	con	experiment 1
7342.09	con	experiment 1	ctrl		1.10376	con	experiment 1
8292.46	con	experiment 1	ctrl		1.24663	con	experiment 1
5770.43	con	experiment 1	ctrl		0.867486	con	experiment 1
7607.09	con	experiment 1	ctrl		1.14359	con	experiment 1
7093.06	con	experiment 1	ctrl		1.06632	con	experiment 1
6523.88	con	experiment 1	ctrl		0.980754	con	experiment 1
4950.23	con	experiment 1	ctrl		0.744182	con	experiment 1
5012.39	con	experiment 1	ctrl		0.753527	con	experiment 1
5223.96	con	experiment 1	ctrl		0.785332	con	experiment 1
6025.8	con	experiment 1	ctrl		0.905875	con	experiment 1
8376.38	con	experiment 1	ctrl		1.25924	con	experiment 1
9395.9	con	experiment 1	ctrl		1.41251	con	experiment 1
10104.4	con	experiment 1	ctrl		1.51903	con	experiment 1
11079.3	con	experiment 1	ctrl		1.66559	con	experiment 1
154.479	CEP192RNAi	experiment 1	cond		0.0232233	CEP192RNAi	experiment 1
122.71	CEP192RNAi	experiment 1	cond		0.0184473	CEP192RNAi	experiment 1
36.188	CEP192RNAi	experiment 1	cond		0.00544024	CEP192RNAi	experiment 1
79.479	CEP192RNAi	experiment 1	cond		0.0119483	CEP192RNAi	experiment 1
7.246	CEP192RNAi	experiment 1	cond		0.00108931	CEP192RNAi	experiment 1
26.884	CEP192RNAi	experiment 1	cond		0.00404155	CEP192RNAi	experiment 1
128.811	CEP192RNAi	experiment 1	cond		0.0193645	CEP192RNAi	experiment 1
58.362	CEP192RNAi	experiment 1	cond		0.00877372	CEP192RNAi	experiment 1
1304.41	CEP192RNAi	experiment 1	cond		0.196095	CEP192RNAi	experiment 1
1038.25	CEP192RNAi	experiment 1	cond		0.156083	CEP192RNAi	experiment 1
183.841	CEP192RNAi	experiment 1	cond		0.0276373	CEP192RNAi	experiment 1
373.015	CEP192RNAi	experiment 1	cond		0.0560764	CEP192RNAi	experiment 1
140.609	CEP192RNAi	experiment 1	cond		0.0211382	CEP192RNAi	experiment 1
152.609	CEP192RNAi	experiment 1	cond		0.0229421	CEP192RNAi	experiment 1
347.362	CEP192RNAi	experiment 1	cond		0.0522199	CEP192RNAi	experiment 1
41.768	CEP192RNAi	experiment 1	cond		0.0062791	CEP192RNAi	experiment 1
479.145	CEP192RNAi	experiment 1	cond		0.0720312	CEP192RNAi	experiment 1
510.667	CEP192RNAi	experiment 1	cond		0.07677	CEP192RNAi	experiment 1
297.623	CEP192RNAi	experiment 1	cond		0.0447425	CEP192RNAi	experiment 1
5088.22	con	experiment 2	ctrl		0.709396	con	experiment 2
9858.26	con	experiment 2	ctrl		1.37443	con	experiment 2
10891.3	con	experiment 2	ctrl		1.51846	con	experiment 2
3349.55	con	experiment 2	ctrl		0.466992	con	experiment 2
6180.04	con	experiment 2	ctrl		0.861618	con	experiment 2
4711.48	con	experiment 2	ctrl		0.656871	con	experiment 2
7989.85	con	experiment 2	ctrl		1.11394	con	experiment 2
9577.72	con	experiment 2	ctrl		1.33532	con	experiment 2
4374.28	con	experiment 2	ctrl		0.609859	con	experiment 2
9861.79	con	experiment 2	ctrl		1.37492	con	experiment 2
9963.28	con	experiment 2	ctrl		1.38907	con	experiment 2
3176.79	con	experiment 2	ctrl		0.442906	con	experiment 2
5184.72	con	experiment 2	ctrl		0.722851	con	experiment 2
9143.73	con	experiment 2	ctrl		1.27481	con	experiment 2
9445.64	con	experiment 2	ctrl		1.3169	con	experiment 2
4781.17	con	experiment 2	ctrl		0.666588	con	experiment 2
7962.6	con	experiment 2	ctrl		1.11014	con	experiment 2
6378.75	con	experiment 2	ctrl		0.889321	con	experiment 2
8776.54	con	experiment 2	ctrl		1.22362	con	experiment 2
6756.42	con	experiment 2	ctrl		0.941976	con	experiment 2
29.391	CEP192RNAi	experiment 2	cond		0.00409767	CEP192RNAi	experiment 2
17.971	CEP192RNAi	experiment 2	cond		0.0025055	CEP192RNAi	experiment 2
50.551	CEP192RNAi	experiment 2	cond		0.00704779	CEP192RNAi	experiment 2
117.667	CEP192RNAi	experiment 2	cond		0.0164051	CEP192RNAi	experiment 2
30.362	CEP192RNAi	experiment 2	cond		0.00423305	CEP192RNAi	experiment 2
414.247	CEP192RNAi	experiment 2	cond		0.057754	CEP192RNAi	experiment 2
102.377	CEP192RNAi	experiment 2	cond		0.0142733	CEP192RNAi	experiment 2
213.145	CEP192RNAi	experiment 2	cond		0.0297165	CEP192RNAi	experiment 2
642.825	CEP192RNAi	experiment 2	cond		0.0896222	CEP192RNAi	experiment 2
17.667	CEP192RNAi	experiment 2	cond		0.00246312	CEP192RNAi	experiment 2
206.841	CEP192RNAi	experiment 2	cond		0.0288376	CEP192RNAi	experiment 2
76.232	CEP192RNAi	experiment 2	cond		0.0106282	CEP192RNAi	experiment 2
9.478	CEP192RNAi	experiment 2	cond		0.00132142	CEP192RNAi	experiment 2
168.116	CEP192RNAi	experiment 2	cond		0.0234386	CEP192RNAi	experiment 2
402.667	CEP192RNAi	experiment 2	cond		0.0561396	CEP192RNAi	experiment 2
49.594	CEP192RNAi	experiment 2	cond		0.00691436	CEP192RNAi	experiment 2
475.45	CEP192RNAi	experiment 2	cond		0.0662869	CEP192RNAi	experiment 2
369.188	CEP192RNAi	experiment 2	cond		0.0514719	CEP192RNAi	experiment 2
343.406	CEP192RNAi	experiment 2	cond		0.0478774	CEP192RNAi	experiment 2
148.797	CEP192RNAi	experiment 2	cond		0.0207452	CEP192RNAi	experiment 2
116.159	CEP192RNAi	experiment 2	cond		0.0161948	CEP192RNAi	experiment 2
35.188	CEP192RNAi	experiment 2	cond		0.00490589	CEP192RNAi	experiment 2
25.029	CEP192RNAi	experiment 2	cond		0.00348953	CEP192RNAi	experiment 2
254.153	con	experiment 3	ctrl		1.129	con	experiment 3
149.219	con	experiment 3	ctrl		0.663	con	experiment 3
303.773	con	experiment 3	ctrl		1.349	con	experiment 3
224.205	con	experiment 3	ctrl		0.996	con	experiment 3
187.956	con	experiment 3	ctrl		0.835	con	experiment 3
166.905	con	experiment 3	ctrl		0.741	con	experiment 3
316.963	con	experiment 3	ctrl		1.408	con	experiment 3
182.176	con	experiment 3	ctrl		0.809	con	experiment 3
186.409	con	experiment 3	ctrl		0.828	con	experiment 3
247.423	con	experiment 3	ctrl		1.099	con	experiment 3
281.124	con	experiment 3	ctrl		1.249	con	experiment 3
163.35	con	experiment 3	ctrl		0.726	con	experiment 3
181.671	con	experiment 3	ctrl		0.807	con	experiment 3
156.482	con	experiment 3	ctrl		0.695	con	experiment 3
64.109	con	experiment 3	ctrl		0.285	con	experiment 3
137.16	con	experiment 3	ctrl		0.609	con	experiment 3
209.818	con	experiment 3	ctrl		0.932	con	experiment 3
154.862	con	experiment 3	ctrl		0.688	con	experiment 3
84.584	con	experiment 3	ctrl		0.376	con	experiment 3
291.971	con	experiment 3	ctrl		1.297	con	experiment 3
207.796	con	experiment 3	ctrl		0.923	con	experiment 3
296.92	con	experiment 3	ctrl		1.319	con	experiment 3
590.759	con	experiment 3	ctrl		2.624	con	experiment 3
259.321	con	experiment 3	ctrl		1.152	con	experiment 3
181.795	con	experiment 3	ctrl		0.808	con	experiment 3
262.723	con	experiment 3	ctrl		1.167	con	experiment 3
193.518	con	experiment 3	ctrl		0.86	con	experiment 3
255.066	con	experiment 3	ctrl		1.133	con	experiment 3
268.328	con	experiment 3	ctrl		1.192	con	experiment 3
221.175	con	experiment 3	ctrl		0.982	con	experiment 3
118.591	con	experiment 3	ctrl		0.527	con	experiment 3
130.306	con	experiment 3	ctrl		0.579	con	experiment 3
146.678	con	experiment 3	ctrl		0.652	con	experiment 3
171.284	con	experiment 3	ctrl		0.761	con	experiment 3
99.803	con	experiment 3	ctrl		0.443	con	experiment 3
186.883	con	experiment 3	ctrl		0.83	con	experiment 3
185.832	con	experiment 3	ctrl		0.825	con	experiment 3
181.219	con	experiment 3	ctrl		0.805	con	experiment 3
82.985	con	experiment 3	ctrl		0.369	con	experiment 3
93.664	con	experiment 3	ctrl		0.416	con	experiment 3
93.212	con	experiment 3	ctrl		0.414	con	experiment 3
309.131	con	experiment 3	ctrl		1.373	con	experiment 3
154.16	con	experiment 3	ctrl		0.685	con	experiment 3
191.146	con	experiment 3	ctrl		0.849	con	experiment 3
334.037	con	experiment 3	ctrl		1.484	con	experiment 3
499.869	con	experiment 3	ctrl		2.22	con	experiment 3
389.547	con	experiment 3	ctrl		1.73	con	experiment 3
458.657	con	experiment 3	ctrl		2.037	con	experiment 3
342.693	con	experiment 3	ctrl		1.522	con	experiment 3
255.219	con	experiment 3	ctrl		1.134	con	experiment 3
233.649	con	experiment 3	ctrl		1.038	con	experiment 3
122.898	con	experiment 3	ctrl		0.546	con	experiment 3
307.978	con	experiment 3	ctrl		1.368	con	experiment 3
339.985	con	experiment 3	ctrl		1.51	con	experiment 3
270.233	con	experiment 3	ctrl		1.2	con	experiment 3
5.489	CEP192RNAi	experiment 3	cond		0.024383	CEP192RNAi	experiment 3
7.168	CEP192RNAi	experiment 3	cond		0.0318414	CEP192RNAi	experiment 3
7.058	CEP192RNAi	experiment 3	cond		0.0313527	CEP192RNAi	experiment 3
0.321	CEP192RNAi	experiment 3	cond		0.00142593	CEP192RNAi	experiment 3
4.591	CEP192RNAi	experiment 3	cond		0.0203939	CEP192RNAi	experiment 3
9.131	CEP192RNAi	experiment 3	cond		0.0405613	CEP192RNAi	experiment 3
0	CEP192RNAi	experiment 3	cond		0	CEP192RNAi	experiment 3
2.497	CEP192RNAi	experiment 3	cond		0.0110921	CEP192RNAi	experiment 3
5.526	CEP192RNAi	experiment 3	cond		0.0245474	CEP192RNAi	experiment 3
0	CEP192RNAi	experiment 3	cond		0	CEP192RNAi	experiment 3
2.963	CEP192RNAi	experiment 3	cond		0.0131621	CEP192RNAi	experiment 3
2.891	CEP192RNAi	experiment 3	cond		0.0128423	CEP192RNAi	experiment 3
1.051	CEP192RNAi	experiment 3	cond		0.00466871	CEP192RNAi	experiment 3
22.781	CEP192RNAi	experiment 3	cond		0.101197	CEP192RNAi	experiment 3
0	CEP192RNAi	experiment 3	cond		0	CEP192RNAi	experiment 3
11.453	CEP192RNAi	experiment 3	cond		0.050876	CEP192RNAi	experiment 3
0	CEP192RNAi	experiment 3	cond		0	CEP192RNAi	experiment 3
4.694	CEP192RNAi	experiment 3	cond		0.0208515	CEP192RNAi	experiment 3
1.628	CEP192RNAi	experiment 3	cond		0.00723183	CEP192RNAi	experiment 3
7.671	CEP192RNAi	experiment 3	cond		0.0340758	CEP192RNAi	experiment 3
3.649	CEP192RNAi	experiment 3	cond		0.0162094	CEP192RNAi	experiment 3
2.993	CEP192RNAi	experiment 3	cond		0.0132954	CEP192RNAi	experiment 3
1.912	CEP192RNAi	experiment 3	cond		0.0084934	CEP192RNAi	experiment 3
14.036	CEP192RNAi	experiment 3	cond		0.0623501	CEP192RNAi	experiment 3
5.985	CEP192RNAi	experiment 3	cond		0.0265863	CEP192RNAi	experiment 3
22.562	CEP192RNAi	experiment 3	cond		0.100224	CEP192RNAi	experiment 3
17.27	CEP192RNAi	experiment 3	cond		0.076716	CEP192RNAi	experiment 3
13.095	CEP192RNAi	experiment 3	cond		0.05817	CEP192RNAi	experiment 3
3.241	CEP192RNAi	experiment 3	cond		0.014397	CEP192RNAi	experiment 3
6.847	CEP192RNAi	experiment 3	cond		0.0304155	CEP192RNAi	experiment 3
14.256	CEP192RNAi	experiment 3	cond		0.0633274	CEP192RNAi	experiment 3
1.591	CEP192RNAi	experiment 3	cond		0.00706747	CEP192RNAi	experiment 3
0	CEP192RNAi	experiment 3	cond		0	CEP192RNAi	experiment 3
3.161	CEP192RNAi	experiment 3	cond		0.0140417	CEP192RNAi	experiment 3
Fig. 2h gtub intensity Control and CEP192 RNAi					Fig. 2h gtub intensity Control and CEP192 RNAi normailzed (as displayed)
value	condition	experiment	ctrl		value	condition	experiment						Comparison	coef	ci.lwr	ci.upr	avg.CON	avg.AII1	raw.pvalue	adj.pval
230.577	con	experiment 1	ctrl		0.997808	con	experiment 1					ctrl - cond	ctrl - cond	2.0272	0.8559	3.1985	7.5358	9.73041	0.000693246	0.00069325
294.562	con	experiment 1	ctrl		1.2747	con	experiment 1
256.956	con	experiment 1	ctrl		1.11196	con	experiment 1
225.315	con	experiment 1	ctrl		0.975037	con	experiment 1
262.105	con	experiment 1	ctrl		1.13424	con	experiment 1						normalized	normalized
353.21	con	experiment 1	ctrl		1.52849	con	experiment 1				con	CEP192 RNAi	con	CEP192 RNAi
332.491	con	experiment 1	ctrl		1.43883	con	experiment 1			exp1	231.084	92.6287	1	0.400845
298.639	con	experiment 1	ctrl		1.29234	con	experiment 1			exp2	75.937	47.2825	1	0.622654
210.415	con	experiment 1	ctrl		0.910558	con	experiment 1			exp3	141.189	82.4695	1	0.584107
207.394	con	experiment 1	ctrl		0.897485	con	experiment 1			mean			1	0.535869
238.503	con	experiment 1	ctrl		1.03211	con	experiment 1			SD				0.118512
340.172	con	experiment 1	ctrl		1.47207	con	experiment 1
285.363	con	experiment 1	ctrl		1.23489	con	experiment 1
361.934	con	experiment 1	ctrl		1.56625	con	experiment 1
105.48	con	experiment 1	ctrl		0.456458	con	experiment 1
153.567	con	experiment 1	ctrl		0.664552	con	experiment 1
170.246	con	experiment 1	ctrl		0.736729	con	experiment 1
189.53	con	experiment 1	ctrl		0.82018	con	experiment 1
165.292	con	experiment 1	ctrl		0.715291	con	experiment 1
222.609	con	experiment 1	ctrl		0.963327	con	experiment 1
118.21	con	experiment 1	ctrl		0.511547	con	experiment 1
134.627	con	experiment 1	ctrl		0.58259	con	experiment 1
240.103	con	experiment 1	ctrl		1.03903	con	experiment 1
276.138	con	experiment 1	ctrl		1.19497	con	experiment 1
211.696	con	experiment 1	ctrl		0.916102	con	experiment 1
159.59	con	experiment 1	ctrl		0.690616	con	experiment 1
223.728	con	experiment 1	ctrl		0.968169	con	experiment 1
201.887	con	experiment 1	ctrl		0.873654	con	experiment 1
191.048	CEP192RNAi	experiment 1	cond		0.826749	CEP192RNAi	experiment 1
108.75	CEP192RNAi	experiment 1	cond		0.470609	CEP192RNAi	experiment 1
69.807	CEP192RNAi	experiment 1	cond		0.302086	CEP192RNAi	experiment 1
66.312	CEP192RNAi	experiment 1	cond		0.286961	CEP192RNAi	experiment 1
93.036	CEP192RNAi	experiment 1	cond		0.402608	CEP192RNAi	experiment 1
85.572	CEP192RNAi	experiment 1	cond		0.370308	CEP192RNAi	experiment 1
83.386	CEP192RNAi	experiment 1	cond		0.360848	CEP192RNAi	experiment 1
96.922	CEP192RNAi	experiment 1	cond		0.419424	CEP192RNAi	experiment 1
160.699	CEP192RNAi	experiment 1	cond		0.695415	CEP192RNAi	experiment 1
102.679	CEP192RNAi	experiment 1	cond		0.444337	CEP192RNAi	experiment 1
58.964	CEP192RNAi	experiment 1	cond		0.255163	CEP192RNAi	experiment 1
86.773	CEP192RNAi	experiment 1	cond		0.375505	CEP192RNAi	experiment 1
118.285	CEP192RNAi	experiment 1	cond		0.511871	CEP192RNAi	experiment 1
103.548	CEP192RNAi	experiment 1	cond		0.448098	CEP192RNAi	experiment 1
47.239	CEP192RNAi	experiment 1	cond		0.204424	CEP192RNAi	experiment 1
55.676	CEP192RNAi	experiment 1	cond		0.240935	CEP192RNAi	experiment 1
100.7	CEP192RNAi	experiment 1	cond		0.435773	CEP192RNAi	experiment 1
51.104	CEP192RNAi	experiment 1	cond		0.221149	CEP192RNAi	experiment 1
79.446	CEP192RNAi	experiment 1	cond		0.343798	CEP192RNAi	experiment 1
161.427	con	experiment 2	ctrl		2.1258	con	experiment 2
113.244	con	experiment 2	ctrl		1.49129	con	experiment 2
85.252	con	experiment 2	ctrl		1.12267	con	experiment 2
73.086	con	experiment 2	ctrl		0.962456	con	experiment 2
56.262	con	experiment 2	ctrl		0.740904	con	experiment 2
58.988	con	experiment 2	ctrl		0.776802	con	experiment 2
41.391	con	experiment 2	ctrl		0.54507	con	experiment 2
43.619	con	experiment 2	ctrl		0.57441	con	experiment 2
38.49	con	experiment 2	ctrl		0.506868	con	experiment 2
53.586	con	experiment 2	ctrl		0.705664	con	experiment 2
70.423	con	experiment 2	ctrl		0.927387	con	experiment 2
45.78	con	experiment 2	ctrl		0.602868	con	experiment 2
39.691	con	experiment 2	ctrl		0.522683	con	experiment 2
44.022	con	experiment 2	ctrl		0.579717	con	experiment 2
40.577	con	experiment 2	ctrl		0.534351	con	experiment 2
172.283	con	experiment 2	ctrl		2.26876	con	experiment 2
66.266	con	experiment 2	ctrl		0.872644	con	experiment 2
137.258	con	experiment 2	ctrl		1.80752	con	experiment 2
124.856	con	experiment 2	ctrl		1.64421	con	experiment 2
52.239	con	experiment 2	ctrl		0.687926	con	experiment 2
65.123	CEP192RNAi	experiment 2	cond		0.857592	CEP192RNAi	experiment 2
78.045	CEP192RNAi	experiment 2	cond		1.02776	CEP192RNAi	experiment 2
71.59	CEP192RNAi	experiment 2	cond		0.942755	CEP192RNAi	experiment 2
52.933	CEP192RNAi	experiment 2	cond		0.697065	CEP192RNAi	experiment 2
55.282	CEP192RNAi	experiment 2	cond		0.727998	CEP192RNAi	experiment 2
34.716	CEP192RNAi	experiment 2	cond		0.457168	CEP192RNAi	experiment 2
32.638	CEP192RNAi	experiment 2	cond		0.429804	CEP192RNAi	experiment 2
72.181	CEP192RNAi	experiment 2	cond		0.950538	CEP192RNAi	experiment 2
61.653	CEP192RNAi	experiment 2	cond		0.811897	CEP192RNAi	experiment 2
31.649	CEP192RNAi	experiment 2	cond		0.41678	CEP192RNAi	experiment 2
34.767	CEP192RNAi	experiment 2	cond		0.45784	CEP192RNAi	experiment 2
48.894	CEP192RNAi	experiment 2	cond		0.643876	CEP192RNAi	experiment 2
60.165	CEP192RNAi	experiment 2	cond		0.792302	CEP192RNAi	experiment 2
43.578	CEP192RNAi	experiment 2	cond		0.57387	CEP192RNAi	experiment 2
30.291	CEP192RNAi	experiment 2	cond		0.398896	CEP192RNAi	experiment 2
52.111	CEP192RNAi	experiment 2	cond		0.68624	CEP192RNAi	experiment 2
21.042	CEP192RNAi	experiment 2	cond		0.277098	CEP192RNAi	experiment 2
43.091	CEP192RNAi	experiment 2	cond		0.567457	CEP192RNAi	experiment 2
33.902	CEP192RNAi	experiment 2	cond		0.446449	CEP192RNAi	experiment 2
41.965	CEP192RNAi	experiment 2	cond		0.552629	CEP192RNAi	experiment 2
56.674	CEP192RNAi	experiment 2	cond		0.746329	CEP192RNAi	experiment 2
48.748	CEP192RNAi	experiment 2	cond		0.641953	CEP192RNAi	experiment 2
16.459	CEP192RNAi	experiment 2	cond		0.216745	CEP192RNAi	experiment 2
170.095	con	experiment 3	ctrl		1.205	con	experiment 3
140	con	experiment 3	ctrl		0.992	con	experiment 3
142.19	con	experiment 3	ctrl		1.007	con	experiment 3
78.956	con	experiment 3	ctrl		0.559	con	experiment 3
80.27	con	experiment 3	ctrl		0.569	con	experiment 3
80.905	con	experiment 3	ctrl		0.573	con	experiment 3
81.767	con	experiment 3	ctrl		0.579	con	experiment 3
94.438	con	experiment 3	ctrl		0.669	con	experiment 3
92.905	con	experiment 3	ctrl		0.658	con	experiment 3
124.504	con	experiment 3	ctrl		0.882	con	experiment 3
120.956	con	experiment 3	ctrl		0.857	con	experiment 3
139.992	con	experiment 3	ctrl		0.992	con	experiment 3
198.416	con	experiment 3	ctrl		1.405	con	experiment 3
164.759	con	experiment 3	ctrl		1.167	con	experiment 3
122.715	con	experiment 3	ctrl		0.869	con	experiment 3
113.445	con	experiment 3	ctrl		0.803	con	experiment 3
149.832	con	experiment 3	ctrl		1.061	con	experiment 3
90.088	con	experiment 3	ctrl		0.638	con	experiment 3
64	con	experiment 3	ctrl		0.453	con	experiment 3
147.657	con	experiment 3	ctrl		1.046	con	experiment 3
127.154	con	experiment 3	ctrl		0.901	con	experiment 3
163.474	con	experiment 3	ctrl		1.158	con	experiment 3
195.408	con	experiment 3	ctrl		1.384	con	experiment 3
152.664	con	experiment 3	ctrl		1.081	con	experiment 3
87.409	con	experiment 3	ctrl		0.619	con	experiment 3
207.846	con	experiment 3	ctrl		1.472	con	experiment 3
214.664	con	experiment 3	ctrl		1.52	con	experiment 3
133.766	con	experiment 3	ctrl		0.947	con	experiment 3
108.161	con	experiment 3	ctrl		0.766	con	experiment 3
287.365	con	experiment 3	ctrl		2.035	con	experiment 3
177.496	con	experiment 3	ctrl		1.257	con	experiment 3
142.941	con	experiment 3	ctrl		1.012	con	experiment 3
164.059	con	experiment 3	ctrl		1.162	con	experiment 3
124.964	con	experiment 3	ctrl		0.885	con	experiment 3
119.876	con	experiment 3	ctrl		0.849	con	experiment 3
120.284	con	experiment 3	ctrl		0.852	con	experiment 3
118.941	con	experiment 3	ctrl		0.842	con	experiment 3
96.481	con	experiment 3	ctrl		0.683	con	experiment 3
137.277	con	experiment 3	ctrl		0.972	con	experiment 3
112.372	con	experiment 3	ctrl		0.796	con	experiment 3
99.693	con	experiment 3	ctrl		0.706	con	experiment 3
203.117	con	experiment 3	ctrl		1.439	con	experiment 3
166.131	con	experiment 3	ctrl		1.177	con	experiment 3
98.423	con	experiment 3	ctrl		0.697	con	experiment 3
165.993	con	experiment 3	ctrl		1.176	con	experiment 3
241.35	con	experiment 3	ctrl		1.709	con	experiment 3
86.628	con	experiment 3	ctrl		0.614	con	experiment 3
221.19	con	experiment 3	ctrl		1.567	con	experiment 3
158.533	con	experiment 3	ctrl		1.123	con	experiment 3
176.452	con	experiment 3	ctrl		1.25	con	experiment 3
206.803	con	experiment 3	ctrl		1.465	con	experiment 3
145.329	con	experiment 3	ctrl		1.029	con	experiment 3
142.847	con	experiment 3	ctrl		1.012	con	experiment 3
182.445	con	experiment 3	ctrl		1.292	con	experiment 3
79.971	con	experiment 3	ctrl		0.566	con	experiment 3
82.256	CEP192RNAi	experiment 3	cond		0.582595	CEP192RNAi	experiment 3
28.788	CEP192RNAi	experiment 3	cond		0.203897	CEP192RNAi	experiment 3
37.285	CEP192RNAi	experiment 3	cond		0.264079	CEP192RNAi	experiment 3
50.919	CEP192RNAi	experiment 3	cond		0.360644	CEP192RNAi	experiment 3
57.088	CEP192RNAi	experiment 3	cond		0.404337	CEP192RNAi	experiment 3
129.372	CEP192RNAi	experiment 3	cond		0.916303	CEP192RNAi	experiment 3
57.379	CEP192RNAi	experiment 3	cond		0.406398	CEP192RNAi	experiment 3
72.197	CEP192RNAi	experiment 3	cond		0.51135	CEP192RNAi	experiment 3
110.029	CEP192RNAi	experiment 3	cond		0.779303	CEP192RNAi	experiment 3
82.489	CEP192RNAi	experiment 3	cond		0.584245	CEP192RNAi	experiment 3
49.306	CEP192RNAi	experiment 3	cond		0.34922	CEP192RNAi	experiment 3
56.007	CEP192RNAi	experiment 3	cond		0.396681	CEP192RNAi	experiment 3
61.116	CEP192RNAi	experiment 3	cond		0.432866	CEP192RNAi	experiment 3
101.817	CEP192RNAi	experiment 3	cond		0.72114	CEP192RNAi	experiment 3
92.795	CEP192RNAi	experiment 3	cond		0.657239	CEP192RNAi	experiment 3
129.219	CEP192RNAi	experiment 3	cond		0.91522	CEP192RNAi	experiment 3
110.898	CEP192RNAi	experiment 3	cond		0.785458	CEP192RNAi	experiment 3
86.27	CEP192RNAi	experiment 3	cond		0.611025	CEP192RNAi	experiment 3
76.905	CEP192RNAi	experiment 3	cond		0.544695	CEP192RNAi	experiment 3
155.993	CEP192RNAi	experiment 3	cond		1.10485	CEP192RNAi	experiment 3
103.649	CEP192RNAi	experiment 3	cond		0.734115	CEP192RNAi	experiment 3
76.54	CEP192RNAi	experiment 3	cond		0.54211	CEP192RNAi	experiment 3
85.467	CEP192RNAi	experiment 3	cond		0.605337	CEP192RNAi	experiment 3
73.182	CEP192RNAi	experiment 3	cond		0.518326	CEP192RNAi	experiment 3
85.299	CEP192RNAi	experiment 3	cond		0.604147	CEP192RNAi	experiment 3
79.62	CEP192RNAi	experiment 3	cond		0.563925	CEP192RNAi	experiment 3
86.299	CEP192RNAi	experiment 3	cond		0.61123	CEP192RNAi	experiment 3
95.912	CEP192RNAi	experiment 3	cond		0.679316	CEP192RNAi	experiment 3
92.562	CEP192RNAi	experiment 3	cond		0.655589	CEP192RNAi	experiment 3
80.299	CEP192RNAi	experiment 3	cond		0.568734	CEP192RNAi	experiment 3
110.124	CEP192RNAi	experiment 3	cond		0.779976	CEP192RNAi	experiment 3
46.131	CEP192RNAi	experiment 3	cond		0.326732	CEP192RNAi	experiment 3
88.92	CEP192RNAi	experiment 3	cond		0.629794	CEP192RNAi	experiment 3
71.832	CEP192RNAi	experiment 3	cond		0.508765	CEP192RNAi	experiment 3
Fig. 2i HAUS6 intensity Control and HAUS6 RNAi					Fig. 2i HAUS6 intensity Control and HAUS6 RNAi normailzed (as displayed)
value	condition	experiment	ctrl		value	condition	experiment						Comparison	coef	ci.lwr	ci.upr	avg.CON	avg.AII1	raw.pvalue	adj.pval
247.278	con	experiment 1	ctrl		0.841938	con	experiment 1					ctrl - cond	ctrl - cond	14.2661	7.9333	20.5989	7.98975	22.2713	1.00883e-05	1.0088e-05
221.547	con	experiment 1	ctrl		0.754328	con	experiment 1
239.891	con	experiment 1	ctrl		0.816786	con	experiment 1
269.343	con	experiment 1	ctrl		0.917065	con	experiment 1
276.869	con	experiment 1	ctrl		0.94269	con	experiment 1							normalized	normalized
291.248	con	experiment 1	ctrl		0.991648	con	experiment 1					con	H6 RNAi	con	H6 RNAi
287.7	con	experiment 1	ctrl		0.979567	con	experiment 1				exp1	293.701	48.1673	1	0.164001
391.883	con	experiment 1	ctrl		1.33429	con	experiment 1				exp2	105.8	18.3368	1	0.173316
288.789	con	experiment 1	ctrl		0.983275	con	experiment 1				exp3	81.4312	17.0352	1	0.209197
260.044	con	experiment 1	ctrl		0.885404	con	experiment 1				mean			1	0.182171
308.146	con	experiment 1	ctrl		1.04918	con	experiment 1				SD				0.0238639
186.051	con	experiment 1	ctrl		0.633471	con	experiment 1
233.525	con	experiment 1	ctrl		0.795111	con	experiment 1
225.424	con	experiment 1	ctrl		0.767529	con	experiment 1
194.109	con	experiment 1	ctrl		0.660907	con	experiment 1
253.154	con	experiment 1	ctrl		0.861944	con	experiment 1
274.116	con	experiment 1	ctrl		0.933316	con	experiment 1
435.015	con	experiment 1	ctrl		1.48115	con	experiment 1
234.818	con	experiment 1	ctrl		0.799514	con	experiment 1
313.876	con	experiment 1	ctrl		1.06869	con	experiment 1
359.788	con	experiment 1	ctrl		1.22501	con	experiment 1
209.693	con	experiment 1	ctrl		0.713967	con	experiment 1
290.328	con	experiment 1	ctrl		0.988515	con	experiment 1
304.271	con	experiment 1	ctrl		1.03599	con	experiment 1
348.927	con	experiment 1	ctrl		1.18803	con	experiment 1
222.248	con	experiment 1	ctrl		0.756715	con	experiment 1
473.248	con	experiment 1	ctrl		1.61133	con	experiment 1
189.453	con	experiment 1	ctrl		0.645054	con	experiment 1
307.474	con	experiment 1	ctrl		1.04689	con	experiment 1
396.978	con	experiment 1	ctrl		1.35164	con	experiment 1
251.284	con	experiment 1	ctrl		0.855577	con	experiment 1
231.328	con	experiment 1	ctrl		0.787631	con	experiment 1
239.424	con	experiment 1	ctrl		0.815196	con	experiment 1
314.986	con	experiment 1	ctrl		1.07247	con	experiment 1
319.467	con	experiment 1	ctrl		1.08773	con	experiment 1
359.3	con	experiment 1	ctrl		1.22335	con	experiment 1
321.007	con	experiment 1	ctrl		1.09297	con	experiment 1
232.678	con	experiment 1	ctrl		0.792227	con	experiment 1
280.438	con	experiment 1	ctrl		0.954842	con	experiment 1
251.051	con	experiment 1	ctrl		0.854784	con	experiment 1
272.183	con	experiment 1	ctrl		0.926735	con	experiment 1
360.263	con	experiment 1	ctrl		1.22663	con	experiment 1
343.795	con	experiment 1	ctrl		1.17056	con	experiment 1
425.788	con	experiment 1	ctrl		1.44973	con	experiment 1
419.176	con	experiment 1	ctrl		1.42722	con	experiment 1
271.073	con	experiment 1	ctrl		0.922955	con	experiment 1
300.482	con	experiment 1	ctrl		1.02309	con	experiment 1
294.284	con	experiment 1	ctrl		1.00198	con	experiment 1
362.401	con	experiment 1	ctrl		1.23391	con	experiment 1
324.482	con	experiment 1	ctrl		1.1048	con	experiment 1
193.752	con	experiment 1	ctrl		0.659691	con	experiment 1
326.876	con	experiment 1	ctrl		1.11295	con	experiment 1
298.474	con	experiment 1	ctrl		1.01625	con	experiment 1
231.737	con	experiment 1	ctrl		0.789023	con	experiment 1
235.868	con	experiment 1	ctrl		0.803089	con	experiment 1
278.08	con	experiment 1	ctrl		0.946813	con	experiment 1
361.299	con	experiment 1	ctrl		1.23016	con	experiment 1
398.453	con	experiment 1	ctrl		1.35666	con	experiment 1
42.825	H6RNAi	experiment 1	cond		0.145812	H6RNAi	experiment 1
7.117	H6RNAi	experiment 1	cond		0.0242321	H6RNAi	experiment 1
105.76	H6RNAi	experiment 1	cond		0.360094	H6RNAi	experiment 1
42.431	H6RNAi	experiment 1	cond		0.14447	H6RNAi	experiment 1
78.35	H6RNAi	experiment 1	cond		0.266768	H6RNAi	experiment 1
85.781	H6RNAi	experiment 1	cond		0.292069	H6RNAi	experiment 1
41.3	H6RNAi	experiment 1	cond		0.140619	H6RNAi	experiment 1
66.262	H6RNAi	experiment 1	cond		0.22561	H6RNAi	experiment 1
47.635	H6RNAi	experiment 1	cond		0.162189	H6RNAi	experiment 1
61.577	H6RNAi	experiment 1	cond		0.209659	H6RNAi	experiment 1
32.875	H6RNAi	experiment 1	cond		0.111934	H6RNAi	experiment 1
47.715	H6RNAi	experiment 1	cond		0.162461	H6RNAi	experiment 1
46.153	H6RNAi	experiment 1	cond		0.157143	H6RNAi	experiment 1
58.912	H6RNAi	experiment 1	cond		0.200585	H6RNAi	experiment 1
80.635	H6RNAi	experiment 1	cond		0.274548	H6RNAi	experiment 1
81.774	H6RNAi	experiment 1	cond		0.278426	H6RNAi	experiment 1
61.27	H6RNAi	experiment 1	cond		0.208613	H6RNAi	experiment 1
62.723	H6RNAi	experiment 1	cond		0.213561	H6RNAi	experiment 1
24.621	H6RNAi	experiment 1	cond		0.0838301	H6RNAi	experiment 1
60.445	H6RNAi	experiment 1	cond		0.205804	H6RNAi	experiment 1
99.576	H6RNAi	experiment 1	cond		0.339039	H6RNAi	experiment 1
77.971	H6RNAi	experiment 1	cond		0.265477	H6RNAi	experiment 1
54.905	H6RNAi	experiment 1	cond		0.186942	H6RNAi	experiment 1
54.255	H6RNAi	experiment 1	cond		0.184729	H6RNAi	experiment 1
29.985	H6RNAi	experiment 1	cond		0.102094	H6RNAi	experiment 1
38.547	H6RNAi	experiment 1	cond		0.131246	H6RNAi	experiment 1
65.402	H6RNAi	experiment 1	cond		0.222682	H6RNAi	experiment 1
63.854	H6RNAi	experiment 1	cond		0.217412	H6RNAi	experiment 1
57.233	H6RNAi	experiment 1	cond		0.194868	H6RNAi	experiment 1
57.409	H6RNAi	experiment 1	cond		0.195467	H6RNAi	experiment 1
58.27	H6RNAi	experiment 1	cond		0.198399	H6RNAi	experiment 1
67.869	H6RNAi	experiment 1	cond		0.231082	H6RNAi	experiment 1
25.796	H6RNAi	experiment 1	cond		0.0878308	H6RNAi	experiment 1
0.832	H6RNAi	experiment 1	cond		0.00283281	H6RNAi	experiment 1
17.533	H6RNAi	experiment 1	cond		0.0596967	H6RNAi	experiment 1
45.649	H6RNAi	experiment 1	cond		0.155427	H6RNAi	experiment 1
28.044	H6RNAi	experiment 1	cond		0.0954848	H6RNAi	experiment 1
46.474	H6RNAi	experiment 1	cond		0.158236	H6RNAi	experiment 1
59.401	H6RNAi	experiment 1	cond		0.20225	H6RNAi	experiment 1
44.583	H6RNAi	experiment 1	cond		0.151797	H6RNAi	experiment 1
27.358	H6RNAi	experiment 1	cond		0.0931491	H6RNAi	experiment 1
32.336	H6RNAi	experiment 1	cond		0.110098	H6RNAi	experiment 1
39.614	H6RNAi	experiment 1	cond		0.134879	H6RNAi	experiment 1
28.168	H6RNAi	experiment 1	cond		0.095907	H6RNAi	experiment 1
34.985	H6RNAi	experiment 1	cond		0.119118	H6RNAi	experiment 1
23.408	H6RNAi	experiment 1	cond		0.0797001	H6RNAi	experiment 1
75.351	H6RNAi	experiment 1	cond		0.256557	H6RNAi	experiment 1
46.854	H6RNAi	experiment 1	cond		0.15953	H6RNAi	experiment 1
44.905	H6RNAi	experiment 1	cond		0.152894	H6RNAi	experiment 1
54.671	H6RNAi	experiment 1	cond		0.186145	H6RNAi	experiment 1
23.781	H6RNAi	experiment 1	cond		0.0809701	H6RNAi	experiment 1
66.372	H6RNAi	experiment 1	cond		0.225985	H6RNAi	experiment 1
30.854	H6RNAi	experiment 1	cond		0.105052	H6RNAi	experiment 1
19.095	H6RNAi	experiment 1	cond		0.0650151	H6RNAi	experiment 1
30.117	H6RNAi	experiment 1	cond		0.102543	H6RNAi	experiment 1
32.737	H6RNAi	experiment 1	cond		0.111464	H6RNAi	experiment 1
42.037	H6RNAi	experiment 1	cond		0.143129	H6RNAi	experiment 1
24.19	H6RNAi	experiment 1	cond		0.0823627	H6RNAi	experiment 1
32.576	H6RNAi	experiment 1	cond		0.110915	H6RNAi	experiment 1
50.883	H6RNAi	experiment 1	cond		0.173248	H6RNAi	experiment 1
95.307	con	experiment 2	ctrl		0.900824	con	experiment 2
86.694	con	experiment 2	ctrl		0.819415	con	experiment 2
122.613	con	experiment 2	ctrl		1.15891	con	experiment 2
135.598	con	experiment 2	ctrl		1.28165	con	experiment 2
62.54	con	experiment 2	ctrl		0.591116	con	experiment 2
73.57	con	experiment 2	ctrl		0.69537	con	experiment 2
130.431	con	experiment 2	ctrl		1.23281	con	experiment 2
120.598	con	experiment 2	ctrl		1.13987	con	experiment 2
170.781	con	experiment 2	ctrl		1.61419	con	experiment 2
127.584	con	experiment 2	ctrl		1.2059	con	experiment 2
105.628	con	experiment 2	ctrl		0.998376	con	experiment 2
89.292	con	experiment 2	ctrl		0.843971	con	experiment 2
119.365	con	experiment 2	ctrl		1.12822	con	experiment 2
123.482	con	experiment 2	ctrl		1.16713	con	experiment 2
105.037	con	experiment 2	ctrl		0.99279	con	experiment 2
166.525	con	experiment 2	ctrl		1.57396	con	experiment 2
135.402	con	experiment 2	ctrl		1.27979	con	experiment 2
129.949	con	experiment 2	ctrl		1.22825	con	experiment 2
163.795	con	experiment 2	ctrl		1.54816	con	experiment 2
100.373	con	experiment 2	ctrl		0.948707	con	experiment 2
107.979	con	experiment 2	ctrl		1.0206	con	experiment 2
86.482	con	experiment 2	ctrl		0.817411	con	experiment 2
113.708	con	experiment 2	ctrl		1.07475	con	experiment 2
91.825	con	experiment 2	ctrl		0.867912	con	experiment 2
97.934	con	experiment 2	ctrl		0.925654	con	experiment 2
76.898	con	experiment 2	ctrl		0.726825	con	experiment 2
66.591	con	experiment 2	ctrl		0.629405	con	experiment 2
80.329	con	experiment 2	ctrl		0.759254	con	experiment 2
118.715	con	experiment 2	ctrl		1.12207	con	experiment 2
96.993	con	experiment 2	ctrl		0.916759	con	experiment 2
77.716	con	experiment 2	ctrl		0.734557	con	experiment 2
68.715	con	experiment 2	ctrl		0.649481	con	experiment 2
81.554	con	experiment 2	ctrl		0.770833	con	experiment 2
65.212	con	experiment 2	ctrl		0.616371	con	experiment 2
74.635	con	experiment 2	ctrl		0.705436	con	experiment 2
163.941	con	experiment 2	ctrl		1.54954	con	experiment 2
123.467	con	experiment 2	ctrl		1.16699	con	experiment 2
116.438	con	experiment 2	ctrl		1.10055	con	experiment 2
131.825	con	experiment 2	ctrl		1.24598	con	experiment 2
73.452	con	experiment 2	ctrl		0.694254	con	experiment 2
69.423	con	experiment 2	ctrl		0.656173	con	experiment 2
119.876	con	experiment 2	ctrl		1.13305	con	experiment 2
102	con	experiment 2	ctrl		0.964085	con	experiment 2
106.599	con	experiment 2	ctrl		1.00755	con	experiment 2
128.379	con	experiment 2	ctrl		1.21341	con	experiment 2
80.73	con	experiment 2	ctrl		0.763045	con	experiment 2
198.606	con	experiment 2	ctrl		1.87719	con	experiment 2
98.197	con	experiment 2	ctrl		0.928139	con	experiment 2
59.942	con	experiment 2	ctrl		0.56656	con	experiment 2
69.767	con	experiment 2	ctrl		0.659424	con	experiment 2
83.3	con	experiment 2	ctrl		0.787336	con	experiment 2
46.913	H6RNAi	experiment 2	cond		0.443413	H6RNAi	experiment 2
8.132	H6RNAi	experiment 2	cond		0.0768621	H6RNAi	experiment 2
47.153	H6RNAi	experiment 2	cond		0.445681	H6RNAi	experiment 2
34.978	H6RNAi	experiment 2	cond		0.330605	H6RNAi	experiment 2
0.518	H6RNAi	experiment 2	cond		0.00489604	H6RNAi	experiment 2
23.219	H6RNAi	experiment 2	cond		0.219462	H6RNAi	experiment 2
21.824	H6RNAi	experiment 2	cond		0.206276	H6RNAi	experiment 2
25.219	H6RNAi	experiment 2	cond		0.238365	H6RNAi	experiment 2
8.467	H6RNAi	experiment 2	cond		0.0800285	H6RNAi	experiment 2
15.759	H6RNAi	experiment 2	cond		0.148951	H6RNAi	experiment 2
7.153	H6RNAi	experiment 2	cond		0.0676088	H6RNAi	experiment 2
4.606	H6RNAi	experiment 2	cond		0.043535	H6RNAi	experiment 2
37.759	H6RNAi	experiment 2	cond		0.356891	H6RNAi	experiment 2
6.854	H6RNAi	experiment 2	cond		0.0647827	H6RNAi	experiment 2
16.124	H6RNAi	experiment 2	cond		0.152401	H6RNAi	experiment 2
33.475	H6RNAi	experiment 2	cond		0.316399	H6RNAi	experiment 2
27.781	H6RNAi	experiment 2	cond		0.262581	H6RNAi	experiment 2
31.066	H6RNAi	experiment 2	cond		0.29363	H6RNAi	experiment 2
47.627	H6RNAi	experiment 2	cond		0.450161	H6RNAi	experiment 2
15.942	H6RNAi	experiment 2	cond		0.150681	H6RNAi	experiment 2
25.065	H6RNAi	experiment 2	cond		0.23691	H6RNAi	experiment 2
10.964	H6RNAi	experiment 2	cond		0.10363	H6RNAi	experiment 2
22.241	H6RNAi	experiment 2	cond		0.210218	H6RNAi	experiment 2
14.65	H6RNAi	experiment 2	cond		0.138469	H6RNAi	experiment 2
37.066	H6RNAi	experiment 2	cond		0.350341	H6RNAi	experiment 2
7.598	H6RNAi	experiment 2	cond		0.0718149	H6RNAi	experiment 2
38.431	H6RNAi	experiment 2	cond		0.363243	H6RNAi	experiment 2
13.036	H6RNAi	experiment 2	cond		0.123214	H6RNAi	experiment 2
15.73	H6RNAi	experiment 2	cond		0.148677	H6RNAi	experiment 2
21.299	H6RNAi	experiment 2	cond		0.201314	H6RNAi	experiment 2
2.234	H6RNAi	experiment 2	cond		0.0211153	H6RNAi	experiment 2
9.649	H6RNAi	experiment 2	cond		0.0912005	H6RNAi	experiment 2
15.394	H6RNAi	experiment 2	cond		0.145501	H6RNAi	experiment 2
7.423	H6RNAi	experiment 2	cond		0.0701608	H6RNAi	experiment 2
14.526	H6RNAi	experiment 2	cond		0.137297	H6RNAi	experiment 2
8.839	H6RNAi	experiment 2	cond		0.0835445	H6RNAi	experiment 2
9.73	H6RNAi	experiment 2	cond		0.0919661	H6RNAi	experiment 2
9.248	H6RNAi	experiment 2	cond		0.0874103	H6RNAi	experiment 2
15.861	H6RNAi	experiment 2	cond		0.149915	H6RNAi	experiment 2
6.015	H6RNAi	experiment 2	cond		0.0568526	H6RNAi	experiment 2
19.562	H6RNAi	experiment 2	cond		0.184896	H6RNAi	experiment 2
11.431	H6RNAi	experiment 2	cond		0.108044	H6RNAi	experiment 2
21.438	H6RNAi	experiment 2	cond		0.202628	H6RNAi	experiment 2
15.73	H6RNAi	experiment 2	cond		0.148677	H6RNAi	experiment 2
13.204	H6RNAi	experiment 2	cond		0.124802	H6RNAi	experiment 2
20.941	H6RNAi	experiment 2	cond		0.19793	H6RNAi	experiment 2
9.248	H6RNAi	experiment 2	cond		0.0874103	H6RNAi	experiment 2
18.094	H6RNAi	experiment 2	cond		0.171021	H6RNAi	experiment 2
17.547	H6RNAi	experiment 2	cond		0.165851	H6RNAi	experiment 2
23.832	H6RNAi	experiment 2	cond		0.225256	H6RNAi	experiment 2
14.722	H6RNAi	experiment 2	cond		0.13915	H6RNAi	experiment 2
10.365	H6RNAi	experiment 2	cond		0.097968	H6RNAi	experiment 2
10.168	H6RNAi	experiment 2	cond		0.096106	H6RNAi	experiment 2
73.241	con	experiment 3	ctrl		0.899422	con	experiment 3
84.751	con	experiment 3	ctrl		1.04077	con	experiment 3
87.445	con	experiment 3	ctrl		1.07385	con	experiment 3
77.212	con	experiment 3	ctrl		0.948187	con	experiment 3
83.825	con	experiment 3	ctrl		1.0294	con	experiment 3
88.693	con	experiment 3	ctrl		1.08918	con	experiment 3
86.54	con	experiment 3	ctrl		1.06274	con	experiment 3
102.014	con	experiment 3	ctrl		1.25276	con	experiment 3
122.84	con	experiment 3	ctrl		1.50851	con	experiment 3
50.941	con	experiment 3	ctrl		0.625571	con	experiment 3
64.679	con	experiment 3	ctrl		0.794278	con	experiment 3
74.132	con	experiment 3	ctrl		0.910364	con	experiment 3
71.372	con	experiment 3	ctrl		0.87647	con	experiment 3
74.643	con	experiment 3	ctrl		0.916639	con	experiment 3
69.424	con	experiment 3	ctrl		0.852548	con	experiment 3
96.357	con	experiment 3	ctrl		1.18329	con	experiment 3
45.876	con	experiment 3	ctrl		0.563371	con	experiment 3
76.3	con	experiment 3	ctrl		0.936987	con	experiment 3
82.963	con	experiment 3	ctrl		1.01881	con	experiment 3
64.051	con	experiment 3	ctrl		0.786566	con	experiment 3
100.993	con	experiment 3	ctrl		1.24022	con	experiment 3
82.343	con	experiment 3	ctrl		1.0112	con	experiment 3
45.919	con	experiment 3	ctrl		0.563899	con	experiment 3
65.226	con	experiment 3	ctrl		0.800995	con	experiment 3
74.555	con	experiment 3	ctrl		0.915558	con	experiment 3
98.095	con	experiment 3	ctrl		1.20464	con	experiment 3
70.752	con	experiment 3	ctrl		0.868856	con	experiment 3
74.964	con	experiment 3	ctrl		0.920581	con	experiment 3
62.788	con	experiment 3	ctrl		0.771056	con	experiment 3
47.744	con	experiment 3	ctrl		0.586311	con	experiment 3
101.504	con	experiment 3	ctrl		1.2465	con	experiment 3
91.117	con	experiment 3	ctrl		1.11894	con	experiment 3
64.752	con	experiment 3	ctrl		0.795174	con	experiment 3
113.898	con	experiment 3	ctrl		1.3987	con	experiment 3
116.709	con	experiment 3	ctrl		1.43322	con	experiment 3
131.08	con	experiment 3	ctrl		1.6097	con	experiment 3
66.402	con	experiment 3	ctrl		0.815437	con	experiment 3
69.555	con	experiment 3	ctrl		0.854157	con	experiment 3
95.38	con	experiment 3	ctrl		1.1713	con	experiment 3
81.234	con	experiment 3	ctrl		0.997578	con	experiment 3
77.424	con	experiment 3	ctrl		0.95079	con	experiment 3
83.817	con	experiment 3	ctrl		1.0293	con	experiment 3
54.336	con	experiment 3	ctrl		0.667263	con	experiment 3
91.672	con	experiment 3	ctrl		1.12576	con	experiment 3
87.985	con	experiment 3	ctrl		1.08048	con	experiment 3
110.372	con	experiment 3	ctrl		1.3554	con	experiment 3
127.065	con	experiment 3	ctrl		1.5604	con	experiment 3
101.489	con	experiment 3	ctrl		1.24632	con	experiment 3
60.818	con	experiment 3	ctrl		0.746864	con	experiment 3
72.416	con	experiment 3	ctrl		0.889291	con	experiment 3
79.591	con	experiment 3	ctrl		0.977402	con	experiment 3
95.781	con	experiment 3	ctrl		1.17622	con	experiment 3
59.452	con	experiment 3	ctrl		0.730089	con	experiment 3
86.832	con	experiment 3	ctrl		1.06632	con	experiment 3
60.161	con	experiment 3	ctrl		0.738795	con	experiment 3
66.263	con	experiment 3	ctrl		0.81373	con	experiment 3
99.46	con	experiment 3	ctrl		1.2214	con	experiment 3
75.767	con	experiment 3	ctrl		0.930442	con	experiment 3
19.942	H6RNAi	experiment 3	cond		0.244894	H6RNAi	experiment 3
16.409	H6RNAi	experiment 3	cond		0.201508	H6RNAi	experiment 3
7.592	H6RNAi	experiment 3	cond		0.0932321	H6RNAi	experiment 3
12.336	H6RNAi	experiment 3	cond		0.15149	H6RNAi	experiment 3
17.875	H6RNAi	experiment 3	cond		0.21951	H6RNAi	experiment 3
17.679	H6RNAi	experiment 3	cond		0.217103	H6RNAi	experiment 3
36.285	H6RNAi	experiment 3	cond		0.445591	H6RNAi	experiment 3
19.015	H6RNAi	experiment 3	cond		0.23351	H6RNAi	experiment 3
5.109	H6RNAi	experiment 3	cond		0.0627401	H6RNAi	experiment 3
32.562	H6RNAi	experiment 3	cond		0.399871	H6RNAi	experiment 3
33.664	H6RNAi	experiment 3	cond		0.413404	H6RNAi	experiment 3
13.803	H6RNAi	experiment 3	cond		0.169505	H6RNAi	experiment 3
20.103	H6RNAi	experiment 3	cond		0.246871	H6RNAi	experiment 3
17.182	H6RNAi	experiment 3	cond		0.211	H6RNAi	experiment 3
18.599	H6RNAi	experiment 3	cond		0.228401	H6RNAi	experiment 3
4.839	H6RNAi	experiment 3	cond		0.0594244	H6RNAi	experiment 3
17.657	H6RNAi	experiment 3	cond		0.216833	H6RNAi	experiment 3
26.022	H6RNAi	experiment 3	cond		0.319558	H6RNAi	experiment 3
29.861	H6RNAi	experiment 3	cond		0.366702	H6RNAi	experiment 3
41.3	H6RNAi	experiment 3	cond		0.507177	H6RNAi	experiment 3
18.073	H6RNAi	experiment 3	cond		0.221942	H6RNAi	experiment 3
22.547	H6RNAi	experiment 3	cond		0.276884	H6RNAi	experiment 3
24.781	H6RNAi	experiment 3	cond		0.304318	H6RNAi	experiment 3
14.066	H6RNAi	experiment 3	cond		0.172735	H6RNAi	experiment 3
25.941	H6RNAi	experiment 3	cond		0.318563	H6RNAi	experiment 3
14.394	H6RNAi	experiment 3	cond		0.176763	H6RNAi	experiment 3
19.19	H6RNAi	experiment 3	cond		0.235659	H6RNAi	experiment 3
22.803	H6RNAi	experiment 3	cond		0.280028	H6RNAi	experiment 3
10.577	H6RNAi	experiment 3	cond		0.129889	H6RNAi	experiment 3
34.365	H6RNAi	experiment 3	cond		0.422013	H6RNAi	experiment 3
39.788	H6RNAi	experiment 3	cond		0.488609	H6RNAi	experiment 3
15.511	H6RNAi	experiment 3	cond		0.19048	H6RNAi	experiment 3
12.401	H6RNAi	experiment 3	cond		0.152288	H6RNAi	experiment 3
9.277	H6RNAi	experiment 3	cond		0.113924	H6RNAi	experiment 3
7.657	H6RNAi	experiment 3	cond		0.0940303	H6RNAi	experiment 3
6.584	H6RNAi	experiment 3	cond		0.0808535	H6RNAi	experiment 3
12.373	H6RNAi	experiment 3	cond		0.151944	H6RNAi	experiment 3
14.044	H6RNAi	experiment 3	cond		0.172465	H6RNAi	experiment 3
12.533	H6RNAi	experiment 3	cond		0.153909	H6RNAi	experiment 3
19.803	H6RNAi	experiment 3	cond		0.243187	H6RNAi	experiment 3
20.328	H6RNAi	experiment 3	cond		0.249634	H6RNAi	experiment 3
2.438	H6RNAi	experiment 3	cond		0.0299394	H6RNAi	experiment 3
4.051	H6RNAi	experiment 3	cond		0.0497475	H6RNAi	experiment 3
22.599	H6RNAi	experiment 3	cond		0.277523	H6RNAi	experiment 3
9.642	H6RNAi	experiment 3	cond		0.118407	H6RNAi	experiment 3
12.839	H6RNAi	experiment 3	cond		0.157667	H6RNAi	experiment 3
10.38	H6RNAi	experiment 3	cond		0.12747	H6RNAi	experiment 3
13.971	H6RNAi	experiment 3	cond		0.171568	H6RNAi	experiment 3
18.839	H6RNAi	experiment 3	cond		0.231349	H6RNAi	experiment 3
12.781	H6RNAi	experiment 3	cond		0.156955	H6RNAi	experiment 3
3.854	H6RNAi	experiment 3	cond		0.0473283	H6RNAi	experiment 3
6.92	H6RNAi	experiment 3	cond		0.0849797	H6RNAi	experiment 3
11.949	H6RNAi	experiment 3	cond		0.146737	H6RNAi	experiment 3
4.767	H6RNAi	experiment 3	cond		0.0585402	H6RNAi	experiment 3
Fig. 2i gtub intensity Control and HAUS6 RNAi					Fig. 2i gtub intensity Control and HAUS6 RNAi normalized (as displayed)
value	condition	experiment	ctrl		value	condition	experiment					Comparison	coef	ci.lwr	ci.upr	avg.CON	avg.AII1	raw.pvalue	adj.pval
221	con	experiment 1	ctrl		1.01963	con	experiment 1				ctrl - cond	ctrl - cond	0.2033	0.1021	0.3045	4.64498	4.83107	8.21741e-05	8.2174e-05
261.905	con	experiment 1	ctrl		1.20835	con	experiment 1
270.015	con	experiment 1	ctrl		1.24577	con	experiment 1
174.014	con	experiment 1	ctrl		0.802848	con	experiment 1
141.277	con	experiment 1	ctrl		0.651809	con	experiment 1							normalized	normalized
145.715	con	experiment 1	ctrl		0.672285	con	experiment 1					con	H6 RNAi	con	H6 RNAi
159.912	con	experiment 1	ctrl		0.737785	con	experiment 1				exp1	216.746	164.764	1	0.760172
179.562	con	experiment 1	ctrl		0.828444	con	experiment 1				exp2	117.782	91.2146	1	0.774433
157.423	con	experiment 1	ctrl		0.726302	con	experiment 1				exp3	63.4448	52.8783	1	0.833454
126.284	con	experiment 1	ctrl		0.582636	con	experiment 1				mean			1	0.789353
116.007	con	experiment 1	ctrl		0.535221	con	experiment 1				SD				0.0388524
162.949	con	experiment 1	ctrl		0.751797	con	experiment 1
271.095	con	experiment 1	ctrl		1.25075	con	experiment 1
188.438	con	experiment 1	ctrl		0.869395	con	experiment 1
171.708	con	experiment 1	ctrl		0.792208	con	experiment 1
130.803	con	experiment 1	ctrl		0.603485	con	experiment 1
192.701	con	experiment 1	ctrl		0.889064	con	experiment 1
209.219	con	experiment 1	ctrl		0.965273	con	experiment 1
304.803	con	experiment 1	ctrl		1.40627	con	experiment 1
353.452	con	experiment 1	ctrl		1.63072	con	experiment 1
274.985	con	experiment 1	ctrl		1.2687	con	experiment 1
141.497	con	experiment 1	ctrl		0.652824	con	experiment 1
224.037	con	experiment 1	ctrl		1.03364	con	experiment 1
243.606	con	experiment 1	ctrl		1.12392	con	experiment 1
178.372	con	experiment 1	ctrl		0.822954	con	experiment 1
178.431	con	experiment 1	ctrl		0.823226	con	experiment 1
291.649	con	experiment 1	ctrl		1.34558	con	experiment 1
195.642	con	experiment 1	ctrl		0.902633	con	experiment 1
211.409	con	experiment 1	ctrl		0.975377	con	experiment 1
233.284	con	experiment 1	ctrl		1.0763	con	experiment 1
168.277	con	experiment 1	ctrl		0.776379	con	experiment 1
189.679	con	experiment 1	ctrl		0.875121	con	experiment 1
308.175	con	experiment 1	ctrl		1.42183	con	experiment 1
155.912	con	experiment 1	ctrl		0.71933	con	experiment 1
344.241	con	experiment 1	ctrl		1.58822	con	experiment 1
366.307	con	experiment 1	ctrl		1.69003	con	experiment 1
204.066	con	experiment 1	ctrl		0.941498	con	experiment 1
243.343	con	experiment 1	ctrl		1.12271	con	experiment 1
165.913	con	experiment 1	ctrl		0.765472	con	experiment 1
132	con	experiment 1	ctrl		0.609008	con	experiment 1
129.103	con	experiment 1	ctrl		0.595642	con	experiment 1
191.767	con	experiment 1	ctrl		0.884754	con	experiment 1
263.635	con	experiment 1	ctrl		1.21633	con	experiment 1
151.737	con	experiment 1	ctrl		0.700068	con	experiment 1
174.292	con	experiment 1	ctrl		0.80413	con	experiment 1
249.365	con	experiment 1	ctrl		1.15049	con	experiment 1
227.525	con	experiment 1	ctrl		1.04973	con	experiment 1
299.285	con	experiment 1	ctrl		1.38081	con	experiment 1
237.073	con	experiment 1	ctrl		1.09378	con	experiment 1
218.679	con	experiment 1	ctrl		1.00892	con	experiment 1
228.562	con	experiment 1	ctrl		1.05452	con	experiment 1
153.854	con	experiment 1	ctrl		0.709835	con	experiment 1
71.19	con	experiment 1	ctrl		0.328449	con	experiment 1
273.176	con	experiment 1	ctrl		1.26035	con	experiment 1
250	con	experiment 1	ctrl		1.15342	con	experiment 1
253.35	con	experiment 1	ctrl		1.16888	con	experiment 1
316.671	con	experiment 1	ctrl		1.46102	con	experiment 1
492.898	con	experiment 1	ctrl		2.27408	con	experiment 1
116.336	H6RNAi	experiment 1	cond		0.536739	H6RNAi	experiment 1
100.226	H6RNAi	experiment 1	cond		0.462412	H6RNAi	experiment 1
218.446	H6RNAi	experiment 1	cond		1.00784	H6RNAi	experiment 1
220.387	H6RNAi	experiment 1	cond		1.0168	H6RNAi	experiment 1
128.621	H6RNAi	experiment 1	cond		0.593418	H6RNAi	experiment 1
157.905	H6RNAi	experiment 1	cond		0.728525	H6RNAi	experiment 1
216.935	H6RNAi	experiment 1	cond		1.00087	H6RNAi	experiment 1
256.781	H6RNAi	experiment 1	cond		1.18471	H6RNAi	experiment 1
137.474	H6RNAi	experiment 1	cond		0.634263	H6RNAi	experiment 1
237.73	H6RNAi	experiment 1	cond		1.09681	H6RNAi	experiment 1
96.963	H6RNAi	experiment 1	cond		0.447358	H6RNAi	experiment 1
188.117	H6RNAi	experiment 1	cond		0.867914	H6RNAi	experiment 1
162.708	H6RNAi	experiment 1	cond		0.750685	H6RNAi	experiment 1
144.788	H6RNAi	experiment 1	cond		0.668008	H6RNAi	experiment 1
219.087	H6RNAi	experiment 1	cond		1.0108	H6RNAi	experiment 1
210.161	H6RNAi	experiment 1	cond		0.969619	H6RNAi	experiment 1
99.803	H6RNAi	experiment 1	cond		0.460461	H6RNAi	experiment 1
132.92	H6RNAi	experiment 1	cond		0.613252	H6RNAi	experiment 1
99.241	H6RNAi	experiment 1	cond		0.457868	H6RNAi	experiment 1
170.978	H6RNAi	experiment 1	cond		0.78884	H6RNAi	experiment 1
158.197	H6RNAi	experiment 1	cond		0.729873	H6RNAi	experiment 1
101.993	H6RNAi	experiment 1	cond		0.470565	H6RNAi	experiment 1
120.402	H6RNAi	experiment 1	cond		0.555498	H6RNAi	experiment 1
174.869	H6RNAi	experiment 1	cond		0.806792	H6RNAi	experiment 1
259.643	H6RNAi	experiment 1	cond		1.19791	H6RNAi	experiment 1
135.198	H6RNAi	experiment 1	cond		0.623762	H6RNAi	experiment 1
148.511	H6RNAi	experiment 1	cond		0.685184	H6RNAi	experiment 1
142.503	H6RNAi	experiment 1	cond		0.657465	H6RNAi	experiment 1
119.058	H6RNAi	experiment 1	cond		0.549297	H6RNAi	experiment 1
72.927	H6RNAi	experiment 1	cond		0.336463	H6RNAi	experiment 1
232.489	H6RNAi	experiment 1	cond		1.07263	H6RNAi	experiment 1
224.299	H6RNAi	experiment 1	cond		1.03485	H6RNAi	experiment 1
293.824	H6RNAi	experiment 1	cond		1.35561	H6RNAi	experiment 1
257.752	H6RNAi	experiment 1	cond		1.18919	H6RNAi	experiment 1
111.657	H6RNAi	experiment 1	cond		0.515151	H6RNAi	experiment 1
184.657	H6RNAi	experiment 1	cond		0.851951	H6RNAi	experiment 1
215.985	H6RNAi	experiment 1	cond		0.996489	H6RNAi	experiment 1
218.306	H6RNAi	experiment 1	cond		1.0072	H6RNAi	experiment 1
155.49	H6RNAi	experiment 1	cond		0.717383	H6RNAi	experiment 1
194.292	H6RNAi	experiment 1	cond		0.896404	H6RNAi	experiment 1
182.905	H6RNAi	experiment 1	cond		0.843868	H6RNAi	experiment 1
126.132	H6RNAi	experiment 1	cond		0.581935	H6RNAi	experiment 1
205.577	H6RNAi	experiment 1	cond		0.94847	H6RNAi	experiment 1
139.905	H6RNAi	experiment 1	cond		0.645479	H6RNAi	experiment 1
121.168	H6RNAi	experiment 1	cond		0.559032	H6RNAi	experiment 1
134.015	H6RNAi	experiment 1	cond		0.618304	H6RNAi	experiment 1
115.423	H6RNAi	experiment 1	cond		0.532527	H6RNAi	experiment 1
100.526	H6RNAi	experiment 1	cond		0.463796	H6RNAi	experiment 1
169.781	H6RNAi	experiment 1	cond		0.783318	H6RNAi	experiment 1
261.839	H6RNAi	experiment 1	cond		1.20805	H6RNAi	experiment 1
146.249	H6RNAi	experiment 1	cond		0.674748	H6RNAi	experiment 1
94.964	H6RNAi	experiment 1	cond		0.438135	H6RNAi	experiment 1
205.387	H6RNAi	experiment 1	cond		0.947593	H6RNAi	experiment 1
115.233	H6RNAi	experiment 1	cond		0.53165	H6RNAi	experiment 1
135.197	H6RNAi	experiment 1	cond		0.623758	H6RNAi	experiment 1
169.351	H6RNAi	experiment 1	cond		0.781334	H6RNAi	experiment 1
142.197	H6RNAi	experiment 1	cond		0.656054	H6RNAi	experiment 1
198.277	H6RNAi	experiment 1	cond		0.91479	H6RNAi	experiment 1
156.277	H6RNAi	experiment 1	cond		0.721014	H6RNAi	experiment 1
127.796	H6RNAi	experiment 1	cond		0.589612	H6RNAi	experiment 1
225.576	con	experiment 2	ctrl		1.91519	con	experiment 2
112.533	con	experiment 2	ctrl		0.955431	con	experiment 2
86.818	con	experiment 2	ctrl		0.737104	con	experiment 2
89.409	con	experiment 2	ctrl		0.759103	con	experiment 2
100.438	con	experiment 2	ctrl		0.852741	con	experiment 2
107.022	con	experiment 2	ctrl		0.908641	con	experiment 2
137.475	con	experiment 2	ctrl		1.16719	con	experiment 2
186.781	con	experiment 2	ctrl		1.58581	con	experiment 2
143.555	con	experiment 2	ctrl		1.21881	con	experiment 2
144.43	con	experiment 2	ctrl		1.22624	con	experiment 2
34.08	con	experiment 2	ctrl		0.289347	con	experiment 2
36.869	con	experiment 2	ctrl		0.313026	con	experiment 2
223.781	con	experiment 2	ctrl		1.89995	con	experiment 2
186.227	con	experiment 2	ctrl		1.58111	con	experiment 2
204.19	con	experiment 2	ctrl		1.73362	con	experiment 2
75.635	con	experiment 2	ctrl		0.642158	con	experiment 2
94.102	con	experiment 2	ctrl		0.798947	con	experiment 2
67.409	con	experiment 2	ctrl		0.572318	con	experiment 2
170.088	con	experiment 2	ctrl		1.44409	con	experiment 2
145.657	con	experiment 2	ctrl		1.23666	con	experiment 2
158.766	con	experiment 2	ctrl		1.34796	con	experiment 2
101.241	con	experiment 2	ctrl		0.859559	con	experiment 2
97.234	con	experiment 2	ctrl		0.825539	con	experiment 2
122.43	con	experiment 2	ctrl		1.03946	con	experiment 2
87.986	con	experiment 2	ctrl		0.747021	con	experiment 2
71.722	con	experiment 2	ctrl		0.608936	con	experiment 2
115.781	con	experiment 2	ctrl		0.983007	con	experiment 2
129.599	con	experiment 2	ctrl		1.10032	con	experiment 2
143.825	con	experiment 2	ctrl		1.22111	con	experiment 2
85.642	con	experiment 2	ctrl		0.72712	con	experiment 2
175.905	con	experiment 2	ctrl		1.49347	con	experiment 2
65.088	con	experiment 2	ctrl		0.552612	con	experiment 2
62.759	con	experiment 2	ctrl		0.532838	con	experiment 2
40.292	con	experiment 2	ctrl		0.342088	con	experiment 2
58.263	con	experiment 2	ctrl		0.494666	con	experiment 2
123.27	con	experiment 2	ctrl		1.04659	con	experiment 2
119.803	con	experiment 2	ctrl		1.01715	con	experiment 2
115.547	con	experiment 2	ctrl		0.98102	con	experiment 2
126.482	con	experiment 2	ctrl		1.07386	con	experiment 2
144.496	con	experiment 2	ctrl		1.2268	con	experiment 2
154.664	con	experiment 2	ctrl		1.31313	con	experiment 2
189.059	con	experiment 2	ctrl		1.60515	con	experiment 2
105.453	con	experiment 2	ctrl		0.89532	con	experiment 2
128.737	con	experiment 2	ctrl		1.09301	con	experiment 2
134.605	con	experiment 2	ctrl		1.14283	con	experiment 2
81.022	con	experiment 2	ctrl		0.687895	con	experiment 2
147.664	con	experiment 2	ctrl		1.2537	con	experiment 2
142.081	con	experiment 2	ctrl		1.2063	con	experiment 2
37.117	con	experiment 2	ctrl		0.315132	con	experiment 2
69.051	con	experiment 2	ctrl		0.586259	con	experiment 2
99.248	con	experiment 2	ctrl		0.842638	con	experiment 2
77.532	H6RNAi	experiment 2	cond		0.658264	H6RNAi	experiment 2
32.497	H6RNAi	experiment 2	cond		0.275907	H6RNAi	experiment 2
139.313	H6RNAi	experiment 2	cond		1.1828	H6RNAi	experiment 2
116.613	H6RNAi	experiment 2	cond		0.990071	H6RNAi	experiment 2
60.635	H6RNAi	experiment 2	cond		0.514805	H6RNAi	experiment 2
94.803	H6RNAi	experiment 2	cond		0.804899	H6RNAi	experiment 2
61.686	H6RNAi	experiment 2	cond		0.523728	H6RNAi	experiment 2
122.584	H6RNAi	experiment 2	cond		1.04077	H6RNAi	experiment 2
100.423	H6RNAi	experiment 2	cond		0.852614	H6RNAi	experiment 2
58.846	H6RNAi	experiment 2	cond		0.499616	H6RNAi	experiment 2
76.16	H6RNAi	experiment 2	cond		0.646616	H6RNAi	experiment 2
108.963	H6RNAi	experiment 2	cond		0.925121	H6RNAi	experiment 2
66.043	H6RNAi	experiment 2	cond		0.56072	H6RNAi	experiment 2
74.489	H6RNAi	experiment 2	cond		0.632428	H6RNAi	experiment 2
142.453	H6RNAi	experiment 2	cond		1.20946	H6RNAi	experiment 2
129.591	H6RNAi	experiment 2	cond		1.10026	H6RNAi	experiment 2
166.503	H6RNAi	experiment 2	cond		1.41365	H6RNAi	experiment 2
80.548	H6RNAi	experiment 2	cond		0.683871	H6RNAi	experiment 2
74.372	H6RNAi	experiment 2	cond		0.631435	H6RNAi	experiment 2
122.416	H6RNAi	experiment 2	cond		1.03934	H6RNAi	experiment 2
42.19	H6RNAi	experiment 2	cond		0.358203	H6RNAi	experiment 2
86.197	H6RNAi	experiment 2	cond		0.731832	H6RNAi	experiment 2
92.446	H6RNAi	experiment 2	cond		0.784887	H6RNAi	experiment 2
87.598	H6RNAi	experiment 2	cond		0.743727	H6RNAi	experiment 2
110.124	H6RNAi	experiment 2	cond		0.934978	H6RNAi	experiment 2
74.19	H6RNAi	experiment 2	cond		0.62989	H6RNAi	experiment 2
122.767	H6RNAi	experiment 2	cond		1.04232	H6RNAi	experiment 2
143.7	H6RNAi	experiment 2	cond		1.22005	H6RNAi	experiment 2
140.051	H6RNAi	experiment 2	cond		1.18906	H6RNAi	experiment 2
108.416	H6RNAi	experiment 2	cond		0.920476	H6RNAi	experiment 2
92.701	H6RNAi	experiment 2	cond		0.787052	H6RNAi	experiment 2
86.591	H6RNAi	experiment 2	cond		0.735177	H6RNAi	experiment 2
105.81	H6RNAi	experiment 2	cond		0.898351	H6RNAi	experiment 2
66.438	H6RNAi	experiment 2	cond		0.564074	H6RNAi	experiment 2
119.847	H6RNAi	experiment 2	cond		1.01753	H6RNAi	experiment 2
78.993	H6RNAi	experiment 2	cond		0.670668	H6RNAi	experiment 2
73.328	H6RNAi	experiment 2	cond		0.622571	H6RNAi	experiment 2
117.657	H6RNAi	experiment 2	cond		0.998935	H6RNAi	experiment 2
45.292	H6RNAi	experiment 2	cond		0.384539	H6RNAi	experiment 2
85.073	H6RNAi	experiment 2	cond		0.722289	H6RNAi	experiment 2
79.088	H6RNAi	experiment 2	cond		0.671475	H6RNAi	experiment 2
97.737	H6RNAi	experiment 2	cond		0.829809	H6RNAi	experiment 2
112.978	H6RNAi	experiment 2	cond		0.959209	H6RNAi	experiment 2
104.475	H6RNAi	experiment 2	cond		0.887016	H6RNAi	experiment 2
96.262	H6RNAi	experiment 2	cond		0.817286	H6RNAi	experiment 2
107.08	H6RNAi	experiment 2	cond		0.909133	H6RNAi	experiment 2
85.38	H6RNAi	experiment 2	cond		0.724896	H6RNAi	experiment 2
37.745	H6RNAi	experiment 2	cond		0.320464	H6RNAi	experiment 2
54.635	H6RNAi	experiment 2	cond		0.463864	H6RNAi	experiment 2
37.496	H6RNAi	experiment 2	cond		0.31835	H6RNAi	experiment 2
77.678	H6RNAi	experiment 2	cond		0.659504	H6RNAi	experiment 2
71.752	H6RNAi	experiment 2	cond		0.609191	H6RNAi	experiment 2
86.19	H6RNAi	experiment 2	cond		0.731773	H6RNAi	experiment 2
81.57	con	experiment 3	ctrl		1.28569	con	experiment 3
97.744	con	experiment 3	ctrl		1.54062	con	experiment 3
53.051	con	experiment 3	ctrl		0.836176	con	experiment 3
43.197	con	experiment 3	ctrl		0.68086	con	experiment 3
63.306	con	experiment 3	ctrl		0.997813	con	experiment 3
44.204	con	experiment 3	ctrl		0.696732	con	experiment 3
52.745	con	experiment 3	ctrl		0.831353	con	experiment 3
39.328	con	experiment 3	ctrl		0.619878	con	experiment 3
36.482	con	experiment 3	ctrl		0.57502	con	experiment 3
55.577	con	experiment 3	ctrl		0.87599	con	experiment 3
52.912	con	experiment 3	ctrl		0.833985	con	experiment 3
49.365	con	experiment 3	ctrl		0.778078	con	experiment 3
40.386	con	experiment 3	ctrl		0.636554	con	experiment 3
46.467	con	experiment 3	ctrl		0.732401	con	experiment 3
59.329	con	experiment 3	ctrl		0.935128	con	experiment 3
90.284	con	experiment 3	ctrl		1.42303	con	experiment 3
43.701	con	experiment 3	ctrl		0.688804	con	experiment 3
55.343	con	experiment 3	ctrl		0.872302	con	experiment 3
66.942	con	experiment 3	ctrl		1.05512	con	experiment 3
36.789	con	experiment 3	ctrl		0.579859	con	experiment 3
91.606	con	experiment 3	ctrl		1.44387	con	experiment 3
46.051	con	experiment 3	ctrl		0.725844	con	experiment 3
26.583	con	experiment 3	ctrl		0.418994	con	experiment 3
74.496	con	experiment 3	ctrl		1.17419	con	experiment 3
89.694	con	experiment 3	ctrl		1.41373	con	experiment 3
93.84	con	experiment 3	ctrl		1.47908	con	experiment 3
53.949	con	experiment 3	ctrl		0.85033	con	experiment 3
57.387	con	experiment 3	ctrl		0.904519	con	experiment 3
108.124	con	experiment 3	ctrl		1.70422	con	experiment 3
91.869	con	experiment 3	ctrl		1.44802	con	experiment 3
71.182	con	experiment 3	ctrl		1.12195	con	experiment 3
84.876	con	experiment 3	ctrl		1.33779	con	experiment 3
69.321	con	experiment 3	ctrl		1.09262	con	experiment 3
67.431	con	experiment 3	ctrl		1.06283	con	experiment 3
40.642	con	experiment 3	ctrl		0.640589	con	experiment 3
52.723	con	experiment 3	ctrl		0.831006	con	experiment 3
76.219	con	experiment 3	ctrl		1.20134	con	experiment 3
94.387	con	experiment 3	ctrl		1.4877	con	experiment 3
61.321	con	experiment 3	ctrl		0.966526	con	experiment 3
77.431	con	experiment 3	ctrl		1.22045	con	experiment 3
79.781	con	experiment 3	ctrl		1.25749	con	experiment 3
97.686	con	experiment 3	ctrl		1.5397	con	experiment 3
54.226	con	experiment 3	ctrl		0.854696	con	experiment 3
77.467	con	experiment 3	ctrl		1.22101	con	experiment 3
63.679	con	experiment 3	ctrl		1.00369	con	experiment 3
50.723	con	experiment 3	ctrl		0.799483	con	experiment 3
48.963	con	experiment 3	ctrl		0.771742	con	experiment 3
47.176	con	experiment 3	ctrl		0.743576	con	experiment 3
44.957	con	experiment 3	ctrl		0.708601	con	experiment 3
67.372	con	experiment 3	ctrl		1.0619	con	experiment 3
61.941	con	experiment 3	ctrl		0.976298	con	experiment 3
63.54	con	experiment 3	ctrl		1.0015	con	experiment 3
46.183	con	experiment 3	ctrl		0.727924	con	experiment 3
59.547	con	experiment 3	ctrl		0.938564	con	experiment 3
66.898	con	experiment 3	ctrl		1.05443	con	experiment 3
81.949	con	experiment 3	ctrl		1.29166	con	experiment 3
57.811	con	experiment 3	ctrl		0.911202	con	experiment 3
72.044	con	experiment 3	ctrl		1.13554	con	experiment 3
41.569	H6RNAi	experiment 3	cond		0.6552	H6RNAi	experiment 3
34.657	H6RNAi	experiment 3	cond		0.546255	H6RNAi	experiment 3
34.686	H6RNAi	experiment 3	cond		0.546712	H6RNAi	experiment 3
104.81	H6RNAi	experiment 3	cond		1.65199	H6RNAi	experiment 3
33.591	H6RNAi	experiment 3	cond		0.529453	H6RNAi	experiment 3
37.511	H6RNAi	experiment 3	cond		0.591239	H6RNAi	experiment 3
55.927	H6RNAi	experiment 3	cond		0.881507	H6RNAi	experiment 3
65.27	H6RNAi	experiment 3	cond		1.02877	H6RNAi	experiment 3
93.745	H6RNAi	experiment 3	cond		1.47758	H6RNAi	experiment 3
67.562	H6RNAi	experiment 3	cond		1.06489	H6RNAi	experiment 3
77.204	H6RNAi	experiment 3	cond		1.21687	H6RNAi	experiment 3
36.409	H6RNAi	experiment 3	cond		0.573869	H6RNAi	experiment 3
37.408	H6RNAi	experiment 3	cond		0.589615	H6RNAi	experiment 3
55.679	H6RNAi	experiment 3	cond		0.877598	H6RNAi	experiment 3
40.358	H6RNAi	experiment 3	cond		0.636112	H6RNAi	experiment 3
49.088	H6RNAi	experiment 3	cond		0.773712	H6RNAi	experiment 3
45.898	H6RNAi	experiment 3	cond		0.723432	H6RNAi	experiment 3
37.833	H6RNAi	experiment 3	cond		0.596314	H6RNAi	experiment 3
66.555	H6RNAi	experiment 3	cond		1.04902	H6RNAi	experiment 3
46.76	H6RNAi	experiment 3	cond		0.737019	H6RNAi	experiment 3
53.262	H6RNAi	experiment 3	cond		0.839502	H6RNAi	experiment 3
34.723	H6RNAi	experiment 3	cond		0.547295	H6RNAi	experiment 3
78.832	H6RNAi	experiment 3	cond		1.24253	H6RNAi	experiment 3
30.124	H6RNAi	experiment 3	cond		0.474807	H6RNAi	experiment 3
41.394	H6RNAi	experiment 3	cond		0.652441	H6RNAi	experiment 3
71.942	H6RNAi	experiment 3	cond		1.13393	H6RNAi	experiment 3
57.022	H6RNAi	experiment 3	cond		0.898766	H6RNAi	experiment 3
68.248	H6RNAi	experiment 3	cond		1.07571	H6RNAi	experiment 3
74.723	H6RNAi	experiment 3	cond		1.17776	H6RNAi	experiment 3
55.095	H6RNAi	experiment 3	cond		0.868393	H6RNAi	experiment 3
59.898	H6RNAi	experiment 3	cond		0.944097	H6RNAi	experiment 3
35.774	H6RNAi	experiment 3	cond		0.56386	H6RNAi	experiment 3
25.423	H6RNAi	experiment 3	cond		0.400711	H6RNAi	experiment 3
45.518	H6RNAi	experiment 3	cond		0.717443	H6RNAi	experiment 3
70.424	H6RNAi	experiment 3	cond		1.11	H6RNAi	experiment 3
48.395	H6RNAi	experiment 3	cond		0.762789	H6RNAi	experiment 3
89.263	H6RNAi	experiment 3	cond		1.40694	H6RNAi	experiment 3
34.299	H6RNAi	experiment 3	cond		0.540612	H6RNAi	experiment 3
59.511	H6RNAi	experiment 3	cond		0.937997	H6RNAi	experiment 3
30.752	H6RNAi	experiment 3	cond		0.484705	H6RNAi	experiment 3
80.467	H6RNAi	experiment 3	cond		1.2683	H6RNAi	experiment 3
47.54	H6RNAi	experiment 3	cond		0.749313	H6RNAi	experiment 3
48.883	H6RNAi	experiment 3	cond		0.770481	H6RNAi	experiment 3
71.993	H6RNAi	experiment 3	cond		1.13473	H6RNAi	experiment 3
36.161	H6RNAi	experiment 3	cond		0.56996	H6RNAi	experiment 3
93.314	H6RNAi	experiment 3	cond		1.47079	H6RNAi	experiment 3
75	H6RNAi	experiment 3	cond		1.18213	H6RNAi	experiment 3
31.84	H6RNAi	experiment 3	cond		0.501854	H6RNAi	experiment 3
50.358	H6RNAi	experiment 3	cond		0.79373	H6RNAi	experiment 3
32.088	H6RNAi	experiment 3	cond		0.505763	H6RNAi	experiment 3
30.014	H6RNAi	experiment 3	cond		0.473073	H6RNAi	experiment 3
45.19	H6RNAi	experiment 3	cond		0.712273	H6RNAi	experiment 3
56.591	H6RNAi	experiment 3	cond		0.891973	H6RNAi	experiment 3
28.847	H6RNAi	experiment 3	cond		0.454679	H6RNAi	experiment 3

## Sheet: Supl. Fig. 2
Supl. Fig. 2c
Supl. Fig. 2g HAUS6 intensities					Supl. Fig. 2g HAUS6 intensities normalized (as displayed)
value	condition	experiment	ctrl		value	condition	experiment				Estimate	Std. Error	t value	Pr(>|t|)
49.045	con	experiment 1	ctrl		0.435032	con	experiment 1			(Intercept)	20.7409	1.46031	14.2031	4.37412e-23
156.035	con	experiment 1	ctrl		1.38404	con	experiment 1			H6KO	-13.8342	1.66501	-8.30874	2.82039e-12
196.223	con	experiment 1	ctrl		1.74051	con	experiment 1
69.625	con	experiment 1	ctrl		0.617578	con	experiment 1						normalized	normalized
73.25	con	experiment 1	ctrl		0.649732	con	experiment 1				con	KO	con	KO
101.473	con	experiment 1	ctrl		0.900072	con	experiment 1			exp1	112.739	32.563	1	0.288836
102.196	con	experiment 1	ctrl		0.906485	con	experiment 1			exp2	186.954	38.0135	1	0.203331
110.661	con	experiment 1	ctrl		0.98157	con	experiment 1			mean			1	0.246084
175.348	con	experiment 1	ctrl		1.55535	con	experiment 1			SD				0.0604607
82.759	con	experiment 1	ctrl		0.734077	con	experiment 1
137.544	con	experiment 1	ctrl		1.22002	con	experiment 1
122.661	con	experiment 1	ctrl		1.08801	con	experiment 1
67.143	con	experiment 1	ctrl		0.595562	con	experiment 1
139.393	con	experiment 1	ctrl		1.23642	con	experiment 1
176.91	con	experiment 1	ctrl		1.5692	con	experiment 1
30.759	con	experiment 1	ctrl		0.272834	con	experiment 1
60.081	con	experiment 1	ctrl		0.532922	con	experiment 1
106.643	con	experiment 1	ctrl		0.94593	con	experiment 1
155.902	con	experiment 1	ctrl		1.38286	con	experiment 1
141.125	con	experiment 1	ctrl		1.25179	con	experiment 1
97.009	KO	experiment 1	cond		0.860476	KO	experiment 1
111.813	KO	experiment 1	cond		0.991788	KO	experiment 1
16.812	KO	experiment 1	cond		0.149123	KO	experiment 1
25.259	KO	experiment 1	cond		0.224049	KO	experiment 1
0	KO	experiment 1	cond		0	KO	experiment 1
0	KO	experiment 1	cond		0	KO	experiment 1
0	KO	experiment 1	cond		0	KO	experiment 1
57.232	KO	experiment 1	cond		0.507651	KO	experiment 1
21.893	KO	experiment 1	cond		0.194192	KO	experiment 1
0	KO	experiment 1	cond		0	KO	experiment 1
101.009	KO	experiment 1	cond		0.895956	KO	experiment 1
11.839	KO	experiment 1	cond		0.105013	KO	experiment 1
39.045	KO	experiment 1	cond		0.346332	KO	experiment 1
43.036	KO	experiment 1	cond		0.381732	KO	experiment 1
18.902	KO	experiment 1	cond		0.167662	KO	experiment 1
8.429	KO	experiment 1	cond		0.0747657	KO	experiment 1
0	KO	experiment 1	cond		0	KO	experiment 1
0	KO	experiment 1	cond		0	KO	experiment 1
15.536	KO	experiment 1	cond		0.137805	KO	experiment 1
83.446	KO	experiment 1	cond		0.740171	KO	experiment 1
102.268	con	experiment 2	ctrl		0.547023	con	experiment 2
169.652	con	experiment 2	ctrl		0.907455	con	experiment 2
45.947	con	experiment 2	ctrl		0.245767	con	experiment 2
0	con	experiment 2	ctrl		0	con	experiment 2
96.072	con	experiment 2	ctrl		0.513881	con	experiment 2
206.599	con	experiment 2	ctrl		1.10508	con	experiment 2
268.768	con	experiment 2	ctrl		1.43762	con	experiment 2
56.616	con	experiment 2	ctrl		0.302834	con	experiment 2
323.536	con	experiment 2	ctrl		1.73057	con	experiment 2
341.714	con	experiment 2	ctrl		1.8278	con	experiment 2
157.303	con	experiment 2	ctrl		0.841401	con	experiment 2
373.045	con	experiment 2	ctrl		1.99539	con	experiment 2
132.482	con	experiment 2	ctrl		0.708636	con	experiment 2
126.232	con	experiment 2	ctrl		0.675205	con	experiment 2
205	con	experiment 2	ctrl		1.09653	con	experiment 2
223.571	con	experiment 2	ctrl		1.19586	con	experiment 2
104.634	con	experiment 2	ctrl		0.559679	con	experiment 2
258.768	con	experiment 2	ctrl		1.38413	con	experiment 2
184.616	con	experiment 2	ctrl		0.987496	con	experiment 2
362.25	con	experiment 2	ctrl		1.93765	con	experiment 2
37.366	KO	experiment 2	cond		0.199868	KO	experiment 2
41.5	KO	experiment 2	cond		0	KO	experiment 2
0	KO	experiment 2	cond		0	KO	experiment 2
0	KO	experiment 2	cond		0	KO	experiment 2
0	KO	experiment 2	cond		0	KO	experiment 2
0	KO	experiment 2	cond		0	KO	experiment 2
35.053	KO	experiment 2	cond		0.187496	KO	experiment 2
120.321	KO	experiment 2	cond		0.643587	KO	experiment 2
173.12	KO	experiment 2	cond		0.926005	KO	experiment 2
0	KO	experiment 2	cond		0	KO	experiment 2
0	KO	experiment 2	cond		0	KO	experiment 2
5.563	KO	experiment 2	cond		0.029756	KO	experiment 2
71.357	KO	experiment 2	cond		0.381683	KO	experiment 2
166.134	KO	experiment 2	cond		0.888637	KO	experiment 2
109.857	KO	experiment 2	cond		0.587616	KO	experiment 2
0	KO	experiment 2	cond		0	KO	experiment 2
0	KO	experiment 2	cond		0	KO	experiment 2
0	KO	experiment 2	cond		0	KO	experiment 2
0	KO	experiment 2	cond		0	KO	experiment 2
0	KO	experiment 2	cond		0	KO	experiment 2
Supl. Fig. 2h gtub intensities					Supl. Fig. 2h gtub intensities normalized (as displayed)
value	condition	experiment	ctrl		value	condition	experiment				Estimate	Std. Error	t value	Pr(>|t|)
442.777	con	experiment 1	ctrl		1.23198	con	experiment 1			(Intercept)	34.1493	1.41584	24.1194	4.77961e-35
236.589	con	experiment 1	ctrl		0.658286	con	experiment 1			H6KO	-21.9394	1.67097	-13.1297	2.55882e-20
502.321	con	experiment 1	ctrl		1.39766	con	experiment 1
472.134	con	experiment 1	ctrl		1.31367	con	experiment 1
429.026	con	experiment 1	ctrl		1.19372	con	experiment 1
416.366	con	experiment 1	ctrl		1.1585	con	experiment 1						normalized	normalized
283.848	con	experiment 1	ctrl		0.789779	con	experiment 1				con	KO	con	KO
318.679	con	experiment 1	ctrl		0.886693	con	experiment 1			exp1	359.402	49.183	1	0.136847
487.402	con	experiment 1	ctrl		1.35615	con	experiment 1			exp2	266.869	68.4136	1	0.256356
442.428	con	experiment 1	ctrl		1.23101	con	experiment 1			mean			1	0.196602
263.652	con	experiment 1	ctrl		0.733586	con	experiment 1			SD				0.0845061
364.545	con	experiment 1	ctrl		1.01431	con	experiment 1
329.491	con	experiment 1	ctrl		0.916776	con	experiment 1
191.277	con	experiment 1	ctrl		0.532209	con	experiment 1
323.232	con	experiment 1	ctrl		0.899361	con	experiment 1
292.759	con	experiment 1	ctrl		0.814573	con	experiment 1
370	con	experiment 1	ctrl		1.02949	con	experiment 1
291.697	con	experiment 1	ctrl		0.811618	con	experiment 1
336.053	con	experiment 1	ctrl		0.935034	con	experiment 1
393.759	con	experiment 1	ctrl		1.0956	con	experiment 1
128.384	KO	experiment 1	cond		0.357216	KO	experiment 1
31.875	KO	experiment 1	cond		0.0886891	KO	experiment 1
57.624	KO	experiment 1	cond		0.160333	KO	experiment 1
71.482	KO	experiment 1	cond		0.198892	KO	experiment 1
54	KO	experiment 1	cond		0.15025	KO	experiment 1
46.884	KO	experiment 1	cond		0.13045	KO	experiment 1
81.955	KO	experiment 1	cond		0.228032	KO	experiment 1
0	KO	experiment 1	cond		0	KO	experiment 1
43.464	KO	experiment 1	cond		0.120934	KO	experiment 1
64.134	KO	experiment 1	cond		0.178447	KO	experiment 1
91.009	KO	experiment 1	cond		0.253224	KO	experiment 1
82.866	KO	experiment 1	cond		0.230566	KO	experiment 1
83.455	KO	experiment 1	cond		0.232205	KO	experiment 1
0	KO	experiment 1	cond		0	KO	experiment 1
0	KO	experiment 1	cond		0	KO	experiment 1
0	KO	experiment 1	cond		0	KO	experiment 1
23.732	KO	experiment 1	cond		0.066032	KO	experiment 1
46.161	KO	experiment 1	cond		0.128438	KO	experiment 1
72.491	KO	experiment 1	cond		0.201699	KO	experiment 1
4.143	KO	experiment 1	cond		0.0115275	KO	experiment 1
188.947	con	experiment 2	ctrl		0.708014	con	experiment 2
386.643	con	experiment 2	ctrl		1.44881	con	experiment 2
377.322	con	experiment 2	ctrl		1.41388	con	experiment 2
222.911	con	experiment 2	ctrl		0.835282	con	experiment 2
237.437	con	experiment 2	ctrl		0.889714	con	experiment 2
334.517	con	experiment 2	ctrl		1.25349	con	experiment 2
364.205	con	experiment 2	ctrl		1.36473	con	experiment 2
166.714	con	experiment 2	ctrl		0.624704	con	experiment 2
443.67	con	experiment 2	ctrl		1.6625	con	experiment 2
289.125	con	experiment 2	ctrl		1.0834	con	experiment 2
245.974	con	experiment 2	ctrl		0.921703	con	experiment 2
301.545	con	experiment 2	ctrl		1.12994	con	experiment 2
215.643	con	experiment 2	ctrl		0.808048	con	experiment 2
218.581	con	experiment 2	ctrl		0.819057	con	experiment 2
169.259	con	experiment 2	ctrl		0.63424	con	experiment 2
107.411	con	experiment 2	ctrl		0.402486	con	experiment 2
172.107	KO	experiment 2	cond		0.644912	KO	experiment 2
22.331	KO	experiment 2	cond		0.0836778	KO	experiment 2
0	KO	experiment 2	cond		0	KO	experiment 2
0	KO	experiment 2	cond		0	KO	experiment 2
53.723	KO	experiment 2	cond		0.201309	KO	experiment 2
64	KO	experiment 2	cond		0.239818	KO	experiment 2
25.108	KO	experiment 2	cond		0.0940836	KO	experiment 2
0	KO	experiment 2	cond		0	KO	experiment 2
324.33	KO	experiment 2	cond		1.21532	KO	experiment 2
30.437	KO	experiment 2	cond		0.114052	KO	experiment 2
150.545	KO	experiment 2	cond		0.564116	KO	experiment 2
111.571	KO	experiment 2	cond		0.418074	KO	experiment 2
115.965	KO	experiment 2	cond		0.434539	KO	experiment 2
24.5	KO	experiment 2	cond		0.0918053	KO	experiment 2
0	KO	experiment 2	cond		0	KO	experiment 2
0	KO	experiment 2	cond		0	KO	experiment 2

## Sheet: Supl. Fig. 3
Supl. Fig. 3b

## Sheet: Fig. 4
Fig. 4c											%	%
condition	positive	negative	experiment			Estimate	pvalue	adj.pval			control	POC5
control	189	50	exp1		Intersect	1.46863669266175	< 2.22e-16	1		exp1	79	41
POC5	112	161	exp1		POC5 - control	-1.91196537614605	< 2.22e-16	< 2.22e-16		exp2	78	26
control	196	56	exp2							exp3	77	37
POC5	75	210	exp2		cond	control	POC5			mean	78	34.6667
control	234	68	exp3		probSucc	0.8129	0.3909			SD	1	7.76745
POC5	124	213	exp3
Fig. 4d											%	%
condition	positive	negative	experiment			Estimate	pvalue	adj.pval			control	HAUS6
control	207	94	exp1		Intersect	0.779060884642481	7.6884e-16	1		exp1	69	45
HAUS6	136	164	exp1		HAUS6 - control	-0.957247935239185	< 2.22e-16	< 2.22e-16		exp2	73	51
control	220	80	exp2							exp3	78	54
HAUS6	167	158	exp2		cond	control	HAUS6			exp4	67	48
control	260	75	exp3		probSucc	0.6855	0.4556			mean	71.75	49.5
HAUS6	176	148	exp3							SD	4.85627	3.87298
control	178	87	exp4
HAUS6	111	121	exp4
Fig. 4e 30min											%	%
condition	positive	negative	experiment			Estimate	pvalue	adj.pval			control	HAUS6
control	261	41	exp1		Intersect	1.84677571387375	< 2e-16	1		exp1	86	86
HAUS6	256	40	exp1		HAUS6 - control	0.0138093219787021	0.91455	0.91455		exp2	74	76
control	242	86	exp2							exp3	83	79
HAUS6	251	78	exp2		cond	control	HAUS6			mean	81	80.3333
control	131	27	exp3		probSucc	0.8637	0.8654			SD	6.245	5.1316
HAUS6	121	33	exp3
Fig. 4e 2h											%	%
condition	positive	negative	experiment			Estimate	pvalue	adj.pval			control	HAUS6
control	105	20	exp1		Intersect	1.74364689298114	< 2.22e-16	1		exp1	84	76
HAUS6	117	37	exp1		HAUS6 - control	-0.641350241959528	1.2442e-05	1.2442e-05		exp2	76	71
control	115	36	exp2							exp3	82	65
HAUS6	104	43	exp2		cond	control	HAUS6			mean	80.6667	70.6667
control	206	44	exp3		probSucc	0.8511	0.7507			SD	4.16333	5.50757
HAUS6	146	80	exp3
Fig. 4e 24h											%	%
condition	positive	negative	experiment			Estimate	pvalue	adj.pval			control	HAUS6
control	119	54	exp1		Intersect	0.761031449109383	2.3307e-09	1		exp1	68	49
HAUS6	56	59	exp1		HAUS6 - control	-0.775394482214689	< 2.22e-16	< 2.22e-16		exp2	61	45
control	124	78	exp2							exp3	58	42
HAUS6	57	71	exp2		cond	control	HAUS6			exp4	67	50
control	144	106	exp3		probSucc	0.6816	0.4964			exp5	76	54
HAUS6	108	150	exp3							exp6	70	53
control	146	72	exp4							mean	66.6667	48.8333
HAUS6	99	101	exp4							SD	6.43946	4.62241
control	266	84	exp5
HAUS6	184	158	exp5
control	218	93	exp6
HAUS6	172	150	exp6
Fig. 4e 24h w BI
condition	positive	negative	experiment			Estimate	pvalue	adj.pval			%	%
control	121	30	exp1		Intersect	1.36344180219855	< 2.22e-16	1			control	HAUS6
HAUS6	80	30	exp1		HAUS6 - control	-0.347688398810876	0.0054128	0.0054128		exp1	80	73
control	222	78	exp2							exp2	74	70
HAUS6	98	43	exp2		cond	control	HAUS6			exp3	74	65
control	229	82	exp3		probSucc	0.7963	0.7341			mean	76	69.3333
HAUS6	202	108	exp3							SD	3.4641	4.04145
Fig. 4g 30 min
condition	positive	negative	experiment			Estimate	pvalue	adj.pval			%	%
control	95	21	exp1		Intersect	1.46895330748567	3.8444e-14	1			control	GCP4
GCP4	85	17	exp1		GCP4 - control	0.191012194676246	0.2723	0.2723		exp1	82	83
control	82	21	exp2							exp2	80	82
GCP4	92	20	exp2		cond	control	GCP4			exp3	81	84
control	107	25	exp3		probSucc	0.8129	0.8402			exp4	80	84
GCP4	118	22	exp3							mean	80.75	83.25
control	80	20	exp4							SD	0.957427	0.957427
GCP4	84	16	exp4
Fig. 4g 24h
condition	positive	negative	experiment			Estimate	pvalue	adj.pval			%	%
control	80	53	exp1		Intersect	0.302734871022048	0.043698	1			control	GCP4
GCP4	20	95	exp1		GCP4 - control	-1.66152560338465	< 2e-16	< 2.22e-16		exp1	60	17
control	63	45	exp2							exp2	58	16
GCP4	16	85	exp2		cond	control	GCP4			exp3	69	20
control	73	33	exp3		probSucc	0.5751	0.2044			exp4	44	29
GCP4	25	99	exp3							mean	57.75	20.5
control	54	70	exp4							SD	10.3401	5.12348
GCP4	33	81	exp4
Fig. 4i centrin
condition	positive	negative	experiment			Estimate	pvalue	adj.pval			%	%
control	366	131	exp1		Intersect	1.06129936039426	< 2.22e-16	1			control	HAUS6
HAUS6	253	251	exp1		HAUS6 - control	-1.07908214562642	< 2.22e-16	< 2.22e-16		exp1	80	50
control	238	62	exp2							exp2	74	56
HAUS6	167	133	exp2		cond	control	HAUS6			exp3	69	53
control	248	71	exp3		probSucc	0.7429	0.4956			mean	74.3333	53
HAUS6	159	143	exp3							SD	5.50757	3
Fig. 4i centrobin
condition	positive	negative	experiment			Estimate	pvalue	adj.pval			%	%
control	413	84	exp1		Intersect	1.69280606083217	< 2e-16	1			control	HAUS6
HAUS6	412	92	exp1		HAUS6 - control	-0.281052429378321	0.018855	0.018855		exp1	89	79
control	268	32	exp2							exp2	83	82
HAUS6	238	62	exp2		cond	control	HAUS6			exp3	91	89
control	287	32	exp3		probSucc	0.8446	0.804			mean	87.6667	83.3333
HAUS6	269	33	exp3							SD	4.16333	5.1316

## Sheet: Suppl. Fig.4
Supl. Fig. 4c
condition	positive	negative	experiment			Estimate	pvalue	adj.pval				%	%
control	78	22	exp1		Intersect	1.13376909763756	1.5510e-12	1				control	HAUS6
HAUS6	62	47	exp1		HAUS6 - control	-0.768414701431434	7.5495e-15	7.5495e-15			exp1	88	67
control	311	57	exp2								exp2	85	69
HAUS6	169	77	exp2		cond	control	HAUS6				exp3	81	67
control	224	54	exp3		probSucc	0.7565	0.5903				exp4	82	71
HAUS6	217	107	exp3								mean	84	68.5
control	412	88	exp4								SD	3.16228	1.91485
HAUS6	302	124	exp4
Supl. Fig. 4e												%	%
condition	positive	negative	experiment			Estimate	probSucc	pvalue	adj.pval
control	27	73	exp1		Intersect	-1.23861	0.224678	2.4564e-10	1			control	PLK1 Inh
PLK1 Inh	73	27	exp1		PLK1Inh - control	2.47723	0.92253	< 2.22e-16	< 2.22e-16		exp1	27	73
control	44	156	exp2								exp2	22	82
PLK1 Inh	163	37	exp2

## Sheet: Fig. 5
Fig. 5c centriole diameter (micron)
value	condition	experiment	ctrl			Comparison	coef	ci.lwr	ci.upr	avg.CON	avg.AII1	raw.pvalue	adj.pval
0.232308	CON	experiment 1	ctrl		siHAUS - CON	siHAUS - CON	0.1	-0.1962	0.3962	-5.03671	-5.03744	0.5082	0.5082
0.251648	CON	experiment 1	ctrl
0.337143	CON	experiment 1	ctrl
0.258242	CON	experiment 1	ctrl
0.280879	CON	experiment 1	ctrl				con	siHAUS
0.283516	CON	experiment 1	ctrl			exp1	0.274133	0.27019
0.256044	CON	experiment 1	ctrl			exp2	0.259405	0.274697
0.278242	CON	experiment 1	ctrl			exp3	0.279093	0.285276
0.235165	CON	experiment 1	ctrl			exp4	0.272641	0.266472
0.293626	CON	experiment 1	ctrl			mean	0.271318	0.274159
0.291209	CON	experiment 1	ctrl			SD	0.00840752	0.008139
0.251648	CON	experiment 1	ctrl
0.271429	CON	experiment 1	ctrl
0.258022	CON	experiment 1	ctrl
0.318681	CON	experiment 1	ctrl
0.286813	CON	experiment 1	ctrl
0.236431	CON	experiment 1	ctrl
0.236431	CON	experiment 1	ctrl
0.278277	CON	experiment 1	ctrl
0.257354	CON	experiment 1	ctrl
0.2992	CON	experiment 1	ctrl
0.322215	CON	experiment 1	ctrl
0.278277	CON	experiment 1	ctrl
0.286646	CON	experiment 1	ctrl
0.297108	CON	experiment 1	ctrl
0.2992	CON	experiment 1	ctrl
0.230154	CON	experiment 1	ctrl
0.278277	CON	experiment 1	ctrl
0.282462	CON	experiment 1	ctrl
0.257354	CON	experiment 1	ctrl
0.283516	siHAUS	experiment 1	cond
0.269231	siHAUS	experiment 1	cond
0.282418	siHAUS	experiment 1	cond
0.285714	siHAUS	experiment 1	cond
0.276484	siHAUS	experiment 1	cond
0.263297	siHAUS	experiment 1	cond
0.260659	siHAUS	experiment 1	cond
0.270989	siHAUS	experiment 1	cond
0.265275	siHAUS	experiment 1	cond
0.29033	siHAUS	experiment 1	cond
0.296484	siHAUS	experiment 1	cond
0.274505	siHAUS	experiment 1	cond
0.313407	siHAUS	experiment 1	cond
0.248571	siHAUS	experiment 1	cond
0.284176	siHAUS	experiment 1	cond
0.256484	siHAUS	experiment 1	cond
0.309011	siHAUS	experiment 1	cond
0.303516	siHAUS	experiment 1	cond
0.296484	siHAUS	experiment 1	cond
0.289231	siHAUS	experiment 1	cond
0.26044	siHAUS	experiment 1	cond
0.266593	siHAUS	experiment 1	cond
0.257802	siHAUS	experiment 1	cond
0.273626	siHAUS	experiment 1	cond
0.224835	siHAUS	experiment 1	cond
0.225495	siHAUS	experiment 1	cond
0.273846	siHAUS	experiment 1	cond
0.283077	siHAUS	experiment 1	cond
0.251648	siHAUS	experiment 1	cond
0.291209	siHAUS	experiment 1	cond
0.309011	siHAUS	experiment 1	cond
0.282418	siHAUS	experiment 1	cond
0.265275	siHAUS	experiment 1	cond
0.287033	siHAUS	experiment 1	cond
0.264835	siHAUS	experiment 1	cond
0.26044	siHAUS	experiment 1	cond
0.236431	siHAUS	experiment 1	cond
0.236431	siHAUS	experiment 1	cond
0.272	siHAUS	experiment 1	cond
0.286646	siHAUS	experiment 1	cond
0.278277	siHAUS	experiment 1	cond
0.236431	siHAUS	experiment 1	cond
0.292923	siHAUS	experiment 1	cond
0.240615	siHAUS	experiment 1	cond
0.236431	siHAUS	experiment 1	cond
0.278277	siHAUS	experiment 1	cond
0.257354	siHAUS	experiment 1	cond
0.261538	siHAUS	experiment 1	cond
0.301292	siHAUS	experiment 1	cond
0.286646	siHAUS	experiment 1	cond
0.2448	siHAUS	experiment 1	cond
0.257354	siHAUS	experiment 1	cond
0.272	siHAUS	experiment 1	cond
0.236431	siHAUS	experiment 1	cond
0.278277	siHAUS	experiment 1	cond
0.257354	siHAUS	experiment 1	cond
0.248985	siHAUS	experiment 1	cond
0.257354	siHAUS	experiment 1	cond
0.257354	siHAUS	experiment 1	cond
0.278277	siHAUS	experiment 1	cond
0.278277	siHAUS	experiment 1	cond
0.286646	siHAUS	experiment 1	cond
0.254286	CON	experiment 2	ctrl
0.264835	CON	experiment 2	ctrl
0.253187	CON	experiment 2	ctrl
0.290549	CON	experiment 2	ctrl
0.306374	CON	experiment 2	ctrl
0.239341	CON	experiment 2	ctrl
0.272747	CON	experiment 2	ctrl
0.25956	CON	experiment 2	ctrl
0.262198	CON	experiment 2	ctrl
0.251648	CON	experiment 2	ctrl
0.274286	CON	experiment 2	ctrl
0.243297	CON	experiment 2	ctrl
0.257802	CON	experiment 2	ctrl
0.234505	CON	experiment 2	ctrl
0.241758	CON	experiment 2	ctrl
0.265055	CON	experiment 2	ctrl
0.238462	CON	experiment 2	ctrl
0.251648	CON	experiment 2	ctrl
0.269451	CON	experiment 2	ctrl
0.234066	CON	experiment 2	ctrl
0.274286	CON	experiment 2	ctrl
0.265495	CON	experiment 2	ctrl
0.242857	CON	experiment 2	ctrl
0.278022	CON	experiment 2	ctrl
0.263596	siHAUS	experiment 2	cond
0.264045	siHAUS	experiment 2	cond
0.277753	siHAUS	experiment 2	cond
0.318652	siHAUS	experiment 2	cond
0.321124	siHAUS	experiment 2	cond
0.351685	siHAUS	experiment 2	cond
0.291236	siHAUS	experiment 2	cond
0.252584	siHAUS	experiment 2	cond
0.261124	siHAUS	experiment 2	cond
0.286067	siHAUS	experiment 2	cond
0.260449	siHAUS	experiment 2	cond
0.277753	siHAUS	experiment 2	cond
0.242921	siHAUS	experiment 2	cond
0.262247	siHAUS	experiment 2	cond
0.251685	siHAUS	experiment 2	cond
0.275281	siHAUS	experiment 2	cond
0.248315	siHAUS	experiment 2	cond
0.226966	siHAUS	experiment 2	cond
0.277528	siHAUS	experiment 2	cond
0.272135	siHAUS	experiment 2	cond
0.273258	siHAUS	experiment 2	cond
0.257303	siHAUS	experiment 2	cond
0.271685	siHAUS	experiment 2	cond
0.287865	siHAUS	experiment 2	cond
0.263146	siHAUS	experiment 2	cond
0.283371	siHAUS	experiment 2	cond
0.253034	siHAUS	experiment 2	cond
0.23618	siHAUS	experiment 2	cond
0.317079	siHAUS	experiment 2	cond
0.314831	siHAUS	experiment 2	cond
0.265086	CON	experiment 3	ctrl
0.272414	CON	experiment 3	ctrl
0.299569	CON	experiment 3	ctrl
0.318966	CON	experiment 3	ctrl
0.259483	CON	experiment 3	ctrl
0.318319	CON	experiment 3	ctrl
0.327586	CON	experiment 3	ctrl
0.303017	CON	experiment 3	ctrl
0.289655	CON	experiment 3	ctrl
0.262931	CON	experiment 3	ctrl
0.275647	CON	experiment 3	ctrl
0.294828	CON	experiment 3	ctrl
0.262931	CON	experiment 3	ctrl
0.285776	CON	experiment 3	ctrl
0.277586	CON	experiment 3	ctrl
0.259698	CON	experiment 3	ctrl
0.302371	CON	experiment 3	ctrl
0.283621	CON	experiment 3	ctrl
0.281034	CON	experiment 3	ctrl
0.298707	CON	experiment 3	ctrl
0.271336	CON	experiment 3	ctrl
0.258836	CON	experiment 3	ctrl
0.238793	CON	experiment 3	ctrl
0.25194	CON	experiment 3	ctrl
0.302155	CON	experiment 3	ctrl
0.281897	CON	experiment 3	ctrl
0.264224	CON	experiment 3	ctrl
0.268319	CON	experiment 3	ctrl
0.301293	CON	experiment 3	ctrl
0.305819	CON	experiment 3	ctrl
0.261207	CON	experiment 3	ctrl
0.252802	CON	experiment 3	ctrl
0.284698	CON	experiment 3	ctrl
0.293966	CON	experiment 3	ctrl
0.310345	CON	experiment 3	ctrl
0.282759	CON	experiment 3	ctrl
0.28944	CON	experiment 3	ctrl
0.267241	CON	experiment 3	ctrl
0.323276	CON	experiment 3	ctrl
0.278058	CON	experiment 3	ctrl
0.29857	CON	experiment 3	ctrl
0.284895	CON	experiment 3	ctrl
0.264383	CON	experiment 3	ctrl
0.280337	CON	experiment 3	ctrl
0.275778	CON	experiment 3	ctrl
0.264383	CON	experiment 3	ctrl
0.264383	CON	experiment 3	ctrl
0.289453	CON	experiment 3	ctrl
0.289453	CON	experiment 3	ctrl
0.278058	CON	experiment 3	ctrl
0.264383	CON	experiment 3	ctrl
0.280337	CON	experiment 3	ctrl
0.250708	CON	experiment 3	ctrl
0.268941	CON	experiment 3	ctrl
0.280337	CON	experiment 3	ctrl
0.268941	CON	experiment 3	ctrl
0.280337	CON	experiment 3	ctrl
0.280337	CON	experiment 3	ctrl
0.264383	CON	experiment 3	ctrl
0.280337	CON	experiment 3	ctrl
0.275778	CON	experiment 3	ctrl
0.234753	CON	experiment 3	ctrl
0.264383	CON	experiment 3	ctrl
0.250708	CON	experiment 3	ctrl
0.278664	siHAUS	experiment 3	cond
0.278233	siHAUS	experiment 3	cond
0.261638	siHAUS	experiment 3	cond
0.314009	siHAUS	experiment 3	cond
0.286207	siHAUS	experiment 3	cond
0.277371	siHAUS	experiment 3	cond
0.275	siHAUS	experiment 3	cond
0.255819	siHAUS	experiment 3	cond
0.284698	siHAUS	experiment 3	cond
0.290948	siHAUS	experiment 3	cond
0.284698	siHAUS	experiment 3	cond
0.290517	siHAUS	experiment 3	cond
0.303233	siHAUS	experiment 3	cond
0.297845	siHAUS	experiment 3	cond
0.285991	siHAUS	experiment 3	cond
0.3125	siHAUS	experiment 3	cond
0.304095	siHAUS	experiment 3	cond
0.266595	siHAUS	experiment 3	cond
0.276724	siHAUS	experiment 3	cond
0.266164	siHAUS	experiment 3	cond
0.255603	siHAUS	experiment 3	cond
0.303017	siHAUS	experiment 3	cond
0.276078	siHAUS	experiment 3	cond
0.264224	siHAUS	experiment 3	cond
0.303879	siHAUS	experiment 3	cond
0.280819	siHAUS	experiment 3	cond
0.294181	siHAUS	experiment 3	cond
0.284698	siHAUS	experiment 3	cond
0.301724	siHAUS	experiment 3	cond
0.297414	siHAUS	experiment 3	cond
0.292888	siHAUS	experiment 3	cond
0.294012	siHAUS	experiment 3	cond
0.264383	siHAUS	experiment 3	cond
0.257545	siHAUS	experiment 3	cond
0.289453	siHAUS	experiment 3	cond
0.262103	siHAUS	experiment 3	cond
0.309966	siHAUS	experiment 3	cond
0.280337	siHAUS	experiment 3	cond
0.307686	siHAUS	experiment 3	cond
0.300849	siHAUS	experiment 3	cond
0.307686	siHAUS	experiment 3	cond
0.262103	siHAUS	experiment 3	cond
0.28556	CON	experiment 4	ctrl
0.303664	CON	experiment 4	ctrl
0.284698	CON	experiment 4	ctrl
0.294828	CON	experiment 4	ctrl
0.259698	CON	experiment 4	ctrl
0.272414	CON	experiment 4	ctrl
0.279095	CON	experiment 4	ctrl
0.24569	CON	experiment 4	ctrl
0.264871	CON	experiment 4	ctrl
0.25625	CON	experiment 4	ctrl
0.280172	CON	experiment 4	ctrl
0.283836	CON	experiment 4	ctrl
0.234052	CON	experiment 4	ctrl
0.269397	CON	experiment 4	ctrl
0.285776	CON	experiment 4	ctrl
0.266379	CON	experiment 4	ctrl
0.266595	CON	experiment 4	ctrl
0.278664	CON	experiment 4	ctrl
0.310776	CON	experiment 4	ctrl
0.269397	CON	experiment 4	ctrl
0.283836	CON	experiment 4	ctrl
0.264224	CON	experiment 4	ctrl
0.262931	CON	experiment 4	ctrl
0.278664	CON	experiment 4	ctrl
0.26681	CON	experiment 4	ctrl
0.301724	CON	experiment 4	ctrl
0.272845	CON	experiment 4	ctrl
0.279957	CON	experiment 4	ctrl
0.285129	CON	experiment 4	ctrl
0.229526	CON	experiment 4	ctrl
0.254526	CON	experiment 4	ctrl
0.240302	CON	experiment 4	ctrl
0.266164	CON	experiment 4	ctrl
0.31681	CON	experiment 4	ctrl
0.252802	CON	experiment 4	ctrl
0.267026	CON	experiment 4	ctrl
0.298922	siHAUS	experiment 4	cond
0.303879	siHAUS	experiment 4	cond
0.27931	siHAUS	experiment 4	cond
0.264871	siHAUS	experiment 4	cond
0.283405	siHAUS	experiment 4	cond
0.26875	siHAUS	experiment 4	cond
0.255819	siHAUS	experiment 4	cond
0.257328	siHAUS	experiment 4	cond
0.266164	siHAUS	experiment 4	cond
0.260345	siHAUS	experiment 4	cond
0.264871	siHAUS	experiment 4	cond
0.248491	siHAUS	experiment 4	cond
0.258621	siHAUS	experiment 4	cond
0.266379	siHAUS	experiment 4	cond
0.255819	siHAUS	experiment 4	cond
0.254526	siHAUS	experiment 4	cond
0.268103	siHAUS	experiment 4	cond
0.271767	siHAUS	experiment 4	cond
0.252586	siHAUS	experiment 4	cond
0.262931	siHAUS	experiment 4	cond
0.286207	siHAUS	experiment 4	cond
0.272845	siHAUS	experiment 4	cond
0.229526	siHAUS	experiment 4	cond
0.217672	siHAUS	experiment 4	cond
0.237069	siHAUS	experiment 4	cond
0.280172	siHAUS	experiment 4	cond
0.277155	siHAUS	experiment 4	cond
0.259698	siHAUS	experiment 4	cond
0.244612	siHAUS	experiment 4	cond
0.287931	siHAUS	experiment 4	cond
0.242241	siHAUS	experiment 4	cond
0.232974	siHAUS	experiment 4	cond
0.237931	siHAUS	experiment 4	cond
0.251509	siHAUS	experiment 4	cond
0.283405	siHAUS	experiment 4	cond
0.270474	siHAUS	experiment 4	cond
0.263578	siHAUS	experiment 4	cond
0.257112	siHAUS	experiment 4	cond
0.254526	siHAUS	experiment 4	cond
0.26875	siHAUS	experiment 4	cond
0.290733	siHAUS	experiment 4	cond
0.295474	siHAUS	experiment 4	cond
0.277802	siHAUS	experiment 4	cond
0.230603	siHAUS	experiment 4	cond
0.23944	siHAUS	experiment 4	cond
0.246767	siHAUS	experiment 4	cond
0.29375	siHAUS	experiment 4	cond
0.282328	siHAUS	experiment 4	cond
0.305172	siHAUS	experiment 4	cond
0.272845	siHAUS	experiment 4	cond
0.271767	siHAUS	experiment 4	cond
0.2875	siHAUS	experiment 4	cond
0.266379	siHAUS	experiment 4	cond
0.285129	siHAUS	experiment 4	cond
0.294612	siHAUS	experiment 4	cond
0.283836	siHAUS	experiment 4	cond
Fig. 5d centriole length (micron) all interphase
value	condition	experiment	ctrl			Comparison	coef	ci.lwr	ci.upr	avg.CON	avg.AII1	raw.pvalue	adj.pval
0.416044	CON	experiment 1	ctrl		siHAUS - CON	siHAUS - CON	-0.0247	-0.0285	-0.0209	-0.386244	-0.41085	0	< 2.22e-16
0.476484	CON	experiment 1	ctrl
0.359341	CON	experiment 1	ctrl
0.375165	CON	experiment 1	ctrl			con	siHAUS
0.527473	CON	experiment 1	ctrl		exp1	0.465283	0.417524
0.553846	CON	experiment 1	ctrl		exp2	0.471836	0.416073
0.463736	CON	experiment 1	ctrl		exp3	0.460372	0.397034
0.421978	CON	experiment 1	ctrl		exp4	0.478819	0.414135
0.597802	CON	experiment 1	ctrl		mean	0.469077	0.411192
0.569231	CON	experiment 1	ctrl		SD	0.00801438	0.00953964
0.549451	CON	experiment 1	ctrl
0.396264	CON	experiment 1	ctrl
0.513187	CON	experiment 1	ctrl
0.477363	CON	experiment 1	ctrl
0.412088	CON	experiment 1	ctrl
0.359121	CON	experiment 1	ctrl
0.412308	CON	experiment 1	ctrl
0.370769	CON	experiment 1	ctrl
0.398242	CON	experiment 1	ctrl
0.404176	CON	experiment 1	ctrl
0.424396	CON	experiment 1	ctrl
0.421099	CON	experiment 1	ctrl
0.5	CON	experiment 1	ctrl
0.457143	CON	experiment 1	ctrl
0.41978	CON	experiment 1	ctrl
0.405275	CON	experiment 1	ctrl
0.431429	CON	experiment 1	ctrl
0.438462	CON	experiment 1	ctrl
0.545055	CON	experiment 1	ctrl
0.505495	CON	experiment 1	ctrl
0.50989	CON	experiment 1	ctrl
0.497802	CON	experiment 1	ctrl
0.447912	CON	experiment 1	ctrl
0.435165	CON	experiment 1	ctrl
0.502198	CON	experiment 1	ctrl
0.521099	CON	experiment 1	ctrl
0.475165	CON	experiment 1	ctrl
0.583297	CON	experiment 1	ctrl
0.581538	CON	experiment 1	ctrl
0.511868	CON	experiment 1	ctrl
0.611648	CON	experiment 1	ctrl
0.449846	CON	experiment 1	ctrl
0.428923	CON	experiment 1	ctrl
0.502154	CON	experiment 1	ctrl
0.451938	CON	experiment 1	ctrl
0.374523	CON	experiment 1	ctrl
0.493785	CON	experiment 1	ctrl
0.560738	CON	experiment 1	ctrl
0.493785	CON	experiment 1	ctrl
0.485415	CON	experiment 1	ctrl
0.431015	CON	experiment 1	ctrl
0.493785	CON	experiment 1	ctrl
0.5712	CON	experiment 1	ctrl
0.493785	CON	experiment 1	ctrl
0.523077	CON	experiment 1	ctrl
0.428923	CON	experiment 1	ctrl
0.416369	CON	experiment 1	ctrl
0.445662	CON	experiment 1	ctrl
0.541908	CON	experiment 1	ctrl
0.449846	CON	experiment 1	ctrl
0.395446	CON	experiment 1	ctrl
0.481231	CON	experiment 1	ctrl
0.487508	CON	experiment 1	ctrl
0.606769	CON	experiment 1	ctrl
0.642338	CON	experiment 1	ctrl
0.472862	CON	experiment 1	ctrl
0.387077	CON	experiment 1	ctrl
0.412185	CON	experiment 1	ctrl
0.428923	CON	experiment 1	ctrl
0.502154	CON	experiment 1	ctrl
0.518892	CON	experiment 1	ctrl
0.3808	CON	experiment 1	ctrl
0.449846	CON	experiment 1	ctrl
0.433108	CON	experiment 1	ctrl
0.449846	CON	experiment 1	ctrl
0.4896	CON	experiment 1	ctrl
0.474954	CON	experiment 1	ctrl
0.458215	CON	experiment 1	ctrl
0.416369	CON	experiment 1	ctrl
0.451938	CON	experiment 1	ctrl
0.243297	CON	experiment 1	ctrl
0.253407	CON	experiment 1	ctrl
0.437143	siHAUS	experiment 1	cond
0.496703	siHAUS	experiment 1	cond
0.395604	siHAUS	experiment 1	cond
0.382198	siHAUS	experiment 1	cond
0.490769	siHAUS	experiment 1	cond
0.454945	siHAUS	experiment 1	cond
0.406593	siHAUS	experiment 1	cond
0.518681	siHAUS	experiment 1	cond
0.465934	siHAUS	experiment 1	cond
0.423077	siHAUS	experiment 1	cond
0.407473	siHAUS	experiment 1	cond
0.402418	siHAUS	experiment 1	cond
0.44989	siHAUS	experiment 1	cond
0.388571	siHAUS	experiment 1	cond
0.421538	siHAUS	experiment 1	cond
0.516923	siHAUS	experiment 1	cond
0.427033	siHAUS	experiment 1	cond
0.389011	siHAUS	experiment 1	cond
0.256044	siHAUS	experiment 1	cond
0.398681	siHAUS	experiment 1	cond
0.405055	siHAUS	experiment 1	cond
0.395604	siHAUS	experiment 1	cond
0.433626	siHAUS	experiment 1	cond
0.322198	siHAUS	experiment 1	cond
0.417802	siHAUS	experiment 1	cond
0.483516	siHAUS	experiment 1	cond
0.476923	siHAUS	experiment 1	cond
0.403297	siHAUS	experiment 1	cond
0.444176	siHAUS	experiment 1	cond
0.404396	siHAUS	experiment 1	cond
0.305934	siHAUS	experiment 1	cond
0.37978	siHAUS	experiment 1	cond
0.393626	siHAUS	experiment 1	cond
0.442857	siHAUS	experiment 1	cond
0.442637	siHAUS	experiment 1	cond
0.457143	siHAUS	experiment 1	cond
0.492747	siHAUS	experiment 1	cond
0.354505	siHAUS	experiment 1	cond
0.505495	siHAUS	experiment 1	cond
0.463736	siHAUS	experiment 1	cond
0.429011	siHAUS	experiment 1	cond
0.301978	siHAUS	experiment 1	cond
0.328352	siHAUS	experiment 1	cond
0.374945	siHAUS	experiment 1	cond
0.334286	siHAUS	experiment 1	cond
0.356703	siHAUS	experiment 1	cond
0.206813	siHAUS	experiment 1	cond
0.298901	siHAUS	experiment 1	cond
0.392747	siHAUS	experiment 1	cond
0.367033	siHAUS	experiment 1	cond
0.451868	siHAUS	experiment 1	cond
0.387033	siHAUS	experiment 1	cond
0.556044	siHAUS	experiment 1	cond
0.25956	siHAUS	experiment 1	cond
0.335165	siHAUS	experiment 1	cond
0.29033	siHAUS	experiment 1	cond
0.343736	siHAUS	experiment 1	cond
0.372967	siHAUS	experiment 1	cond
0.406813	siHAUS	experiment 1	cond
0.560738	siHAUS	experiment 1	cond
0.556554	siHAUS	experiment 1	cond
0.343138	siHAUS	experiment 1	cond
0.556554	siHAUS	experiment 1	cond
0.428923	siHAUS	experiment 1	cond
0.393354	siHAUS	experiment 1	cond
0.454031	siHAUS	experiment 1	cond
0.535631	siHAUS	experiment 1	cond
0.253407	siHAUS	experiment 1	cond
0.447754	siHAUS	experiment 1	cond
0.426831	siHAUS	experiment 1	cond
0.431015	siHAUS	experiment 1	cond
0.449846	siHAUS	experiment 1	cond
0.433108	siHAUS	experiment 1	cond
0.387077	siHAUS	experiment 1	cond
0.416369	siHAUS	experiment 1	cond
0.384985	siHAUS	experiment 1	cond
0.370338	siHAUS	experiment 1	cond
0.416369	siHAUS	experiment 1	cond
0.420554	siHAUS	experiment 1	cond
0.416369	siHAUS	experiment 1	cond
0.393354	siHAUS	experiment 1	cond
0.481231	siHAUS	experiment 1	cond
0.433108	siHAUS	experiment 1	cond
0.470769	siHAUS	experiment 1	cond
0.433108	siHAUS	experiment 1	cond
0.481231	siHAUS	experiment 1	cond
0.546092	siHAUS	experiment 1	cond
0.424738	siHAUS	experiment 1	cond
0.370338	siHAUS	experiment 1	cond
0.393354	siHAUS	experiment 1	cond
0.393354	siHAUS	experiment 1	cond
0.378708	siHAUS	experiment 1	cond
0.192492	siHAUS	experiment 1	cond
0.481231	siHAUS	experiment 1	cond
0.441477	siHAUS	experiment 1	cond
0.474954	siHAUS	experiment 1	cond
0.460308	siHAUS	experiment 1	cond
0.368246	siHAUS	experiment 1	cond
0.447754	siHAUS	experiment 1	cond
0.374523	siHAUS	experiment 1	cond
0.399631	siHAUS	experiment 1	cond
0.5984	siHAUS	experiment 1	cond
0.418462	siHAUS	experiment 1	cond
0.4896	siHAUS	experiment 1	cond
0.439385	siHAUS	experiment 1	cond
0.368246	siHAUS	experiment 1	cond
0.564923	siHAUS	experiment 1	cond
0.508431	siHAUS	experiment 1	cond
0.345231	siHAUS	experiment 1	cond
0.315938	siHAUS	experiment 1	cond
0.418462	siHAUS	experiment 1	cond
0.267815	siHAUS	experiment 1	cond
0.422646	siHAUS	experiment 1	cond
0.479138	siHAUS	experiment 1	cond
0.500062	siHAUS	experiment 1	cond
0.523077	siHAUS	experiment 1	cond
0.456123	siHAUS	experiment 1	cond
0.460308	siHAUS	experiment 1	cond
0.437582	siHAUS	experiment 1	cond
0.431429	CON	experiment 2	ctrl
0.378242	CON	experiment 2	ctrl
0.330769	CON	experiment 2	ctrl
0.377802	CON	experiment 2	ctrl
0.365714	CON	experiment 2	ctrl
0.531429	CON	experiment 2	ctrl
0.47978	CON	experiment 2	ctrl
0.54967	CON	experiment 2	ctrl
0.536703	CON	experiment 2	ctrl
0.653187	CON	experiment 2	ctrl
0.713187	CON	experiment 2	ctrl
0.537363	CON	experiment 2	ctrl
0.55978	CON	experiment 2	ctrl
0.586374	CON	experiment 2	ctrl
0.475604	CON	experiment 2	ctrl
0.428132	CON	experiment 2	ctrl
0.435604	CON	experiment 2	ctrl
0.381099	CON	experiment 2	ctrl
0.647253	CON	experiment 2	ctrl
0.484396	CON	experiment 2	ctrl
0.553407	CON	experiment 2	ctrl
0.55033	CON	experiment 2	ctrl
0.482418	CON	experiment 2	ctrl
0.525495	CON	experiment 2	ctrl
0.466374	CON	experiment 2	ctrl
0.426154	CON	experiment 2	ctrl
0.526154	CON	experiment 2	ctrl
0.514725	CON	experiment 2	ctrl
0.344835	CON	experiment 2	ctrl
0.507473	CON	experiment 2	ctrl
0.438022	CON	experiment 2	ctrl
0.434066	CON	experiment 2	ctrl
0.473187	CON	experiment 2	ctrl
0.401099	CON	experiment 2	ctrl
0.486813	CON	experiment 2	ctrl
0.418681	CON	experiment 2	ctrl
0.459121	CON	experiment 2	ctrl
0.527033	CON	experiment 2	ctrl
0.52044	CON	experiment 2	ctrl
0.493846	CON	experiment 2	ctrl
0.556703	CON	experiment 2	ctrl
0.485714	CON	experiment 2	ctrl
0.612088	CON	experiment 2	ctrl
0.383297	CON	experiment 2	ctrl
0.428132	CON	experiment 2	ctrl
0.352088	CON	experiment 2	ctrl
0.526154	CON	experiment 2	ctrl
0.450549	CON	experiment 2	ctrl
0.457143	CON	experiment 2	ctrl
0.43011	CON	experiment 2	ctrl
0.40967	CON	experiment 2	ctrl
0.51956	CON	experiment 2	ctrl
0.282418	CON	experiment 2	ctrl
0.464176	CON	experiment 2	ctrl
0.197802	CON	experiment 2	ctrl
0.19978	CON	experiment 2	ctrl
0.474945	CON	experiment 2	ctrl
0.503736	CON	experiment 2	ctrl
0.433626	CON	experiment 2	ctrl
0.455604	CON	experiment 2	ctrl
0.481538	CON	experiment 2	ctrl
0.547912	CON	experiment 2	ctrl
0.464615	CON	experiment 2	ctrl
0.183736	CON	experiment 2	ctrl
0.232967	CON	experiment 2	ctrl
0.389451	CON	experiment 2	ctrl
0.403956	CON	experiment 2	ctrl
0.538022	CON	experiment 2	ctrl
0.506813	CON	experiment 2	ctrl
0.422198	CON	experiment 2	ctrl
0.496044	CON	experiment 2	ctrl
0.496484	CON	experiment 2	ctrl
0.629451	CON	experiment 2	ctrl
0.507692	CON	experiment 2	ctrl
0.512967	CON	experiment 2	ctrl
0.321538	CON	experiment 2	ctrl
0.436923	CON	experiment 2	ctrl
0.747473	CON	experiment 2	ctrl
0.372308	CON	experiment 2	ctrl
0.533187	CON	experiment 2	ctrl
0.651429	CON	experiment 2	ctrl
0.463736	CON	experiment 2	ctrl
0.565934	CON	experiment 2	ctrl
0.429231	CON	experiment 2	ctrl
0.562198	CON	experiment 2	ctrl
0.634066	CON	experiment 2	ctrl
0.558681	CON	experiment 2	ctrl
0.473626	CON	experiment 2	ctrl
0.473407	CON	experiment 2	ctrl
0.371209	CON	experiment 2	ctrl
0.451685	siHAUS	experiment 2	cond
0.440674	siHAUS	experiment 2	cond
0.42382	siHAUS	experiment 2	cond
0.464494	siHAUS	experiment 2	cond
0.469663	siHAUS	experiment 2	cond
0.42382	siHAUS	experiment 2	cond
0.499326	siHAUS	experiment 2	cond
0.53618	siHAUS	experiment 2	cond
0.379326	siHAUS	experiment 2	cond
0.252135	siHAUS	experiment 2	cond
0.424719	siHAUS	experiment 2	cond
0.402022	siHAUS	experiment 2	cond
0.311685	siHAUS	experiment 2	cond
0.329888	siHAUS	experiment 2	cond
0.538876	siHAUS	experiment 2	cond
0.518652	siHAUS	experiment 2	cond
0.226966	siHAUS	experiment 2	cond
0.417079	siHAUS	experiment 2	cond
0.480225	siHAUS	experiment 2	cond
0.396629	siHAUS	experiment 2	cond
0.40382	siHAUS	experiment 2	cond
0.34809	siHAUS	experiment 2	cond
0.448539	siHAUS	experiment 2	cond
0.42382	siHAUS	experiment 2	cond
0.424045	siHAUS	experiment 2	cond
0.458427	siHAUS	experiment 2	cond
0.426966	siHAUS	experiment 2	cond
0.407416	siHAUS	experiment 2	cond
0.431461	siHAUS	experiment 2	cond
0.790337	siHAUS	experiment 2	cond
0.647191	siHAUS	experiment 2	cond
0.658427	siHAUS	experiment 2	cond
0.489438	siHAUS	experiment 2	cond
0.192809	siHAUS	experiment 2	cond
0.502472	siHAUS	experiment 2	cond
0.514607	siHAUS	experiment 2	cond
0.432584	siHAUS	experiment 2	cond
0.419775	siHAUS	experiment 2	cond
0.333933	siHAUS	experiment 2	cond
0.431011	siHAUS	experiment 2	cond
0.463146	siHAUS	experiment 2	cond
0.457528	siHAUS	experiment 2	cond
0.416854	siHAUS	experiment 2	cond
0.504494	siHAUS	experiment 2	cond
0.440449	siHAUS	experiment 2	cond
0.463146	siHAUS	experiment 2	cond
0.388539	siHAUS	experiment 2	cond
0.42427	siHAUS	experiment 2	cond
0.403596	siHAUS	experiment 2	cond
0.356629	siHAUS	experiment 2	cond
0.438876	siHAUS	experiment 2	cond
0.45236	siHAUS	experiment 2	cond
0.489213	siHAUS	experiment 2	cond
0.456629	siHAUS	experiment 2	cond
0.500674	siHAUS	experiment 2	cond
0.205169	siHAUS	experiment 2	cond
0.514382	siHAUS	experiment 2	cond
0.433258	siHAUS	experiment 2	cond
0.368764	siHAUS	experiment 2	cond
0.265843	siHAUS	experiment 2	cond
0.46809	siHAUS	experiment 2	cond
0.400674	siHAUS	experiment 2	cond
0.297753	siHAUS	experiment 2	cond
0.20764	siHAUS	experiment 2	cond
0.140449	siHAUS	experiment 2	cond
0.373933	siHAUS	experiment 2	cond
0.32427	siHAUS	experiment 2	cond
0.395056	siHAUS	experiment 2	cond
0.417303	siHAUS	experiment 2	cond
0.489888	siHAUS	experiment 2	cond
0.498876	siHAUS	experiment 2	cond
0.433933	siHAUS	experiment 2	cond
0.433258	siHAUS	experiment 2	cond
0.414831	siHAUS	experiment 2	cond
0.28427	siHAUS	experiment 2	cond
0.446292	siHAUS	experiment 2	cond
0.385843	siHAUS	experiment 2	cond
0.415056	siHAUS	experiment 2	cond
0.437079	siHAUS	experiment 2	cond
0.4	siHAUS	experiment 2	cond
0.424719	siHAUS	experiment 2	cond
0.333933	siHAUS	experiment 2	cond
0.375281	siHAUS	experiment 2	cond
0.134831	siHAUS	experiment 2	cond
0.541595	CON	experiment 3	ctrl
0.545259	CON	experiment 3	ctrl
0.510776	CON	experiment 3	ctrl
0.536638	CON	experiment 3	ctrl
0.45431	CON	experiment 3	ctrl
0.474138	CON	experiment 3	ctrl
0.43944	CON	experiment 3	ctrl
0.540086	CON	experiment 3	ctrl
0.510776	CON	experiment 3	ctrl
0.411207	CON	experiment 3	ctrl
0.17306	CON	experiment 3	ctrl
0.205603	CON	experiment 3	ctrl
0.19569	CON	experiment 3	ctrl
0.560776	CON	experiment 3	ctrl
0.45625	CON	experiment 3	ctrl
0.571767	CON	experiment 3	ctrl
0.556466	CON	experiment 3	ctrl
0.48556	CON	experiment 3	ctrl
0.420259	CON	experiment 3	ctrl
0.470474	CON	experiment 3	ctrl
0.496767	CON	experiment 3	ctrl
0.449569	CON	experiment 3	ctrl
0.458836	CON	experiment 3	ctrl
0.405172	CON	experiment 3	ctrl
0.450647	CON	experiment 3	ctrl
0.452586	CON	experiment 3	ctrl
0.401293	CON	experiment 3	ctrl
0.392026	CON	experiment 3	ctrl
0.474138	CON	experiment 3	ctrl
0.496983	CON	experiment 3	ctrl
0.434052	CON	experiment 3	ctrl
0.513793	CON	experiment 3	ctrl
0.48125	CON	experiment 3	ctrl
0.212284	CON	experiment 3	ctrl
0.213362	CON	experiment 3	ctrl
0.218534	CON	experiment 3	ctrl
0.453664	CON	experiment 3	ctrl
0.453017	CON	experiment 3	ctrl
0.511638	CON	experiment 3	ctrl
0.569181	CON	experiment 3	ctrl
0.497629	CON	experiment 3	ctrl
0.478879	CON	experiment 3	ctrl
0.475431	CON	experiment 3	ctrl
0.387284	CON	experiment 3	ctrl
0.431034	CON	experiment 3	ctrl
0.682543	CON	experiment 3	ctrl
0.405172	CON	experiment 3	ctrl
0.445259	CON	experiment 3	ctrl
0.369828	CON	experiment 3	ctrl
0.727155	CON	experiment 3	ctrl
0.494612	CON	experiment 3	ctrl
0.493534	CON	experiment 3	ctrl
0.459052	CON	experiment 3	ctrl
0.386638	CON	experiment 3	ctrl
0.445905	CON	experiment 3	ctrl
0.453017	CON	experiment 3	ctrl
0.551724	CON	experiment 3	ctrl
0.355172	CON	experiment 3	ctrl
0.413147	CON	experiment 3	ctrl
0.437069	CON	experiment 3	ctrl
0.396767	CON	experiment 3	ctrl
0.39375	CON	experiment 3	ctrl
0.422629	CON	experiment 3	ctrl
0.543534	CON	experiment 3	ctrl
0.623707	CON	experiment 3	ctrl
0.728879	CON	experiment 3	ctrl
0.581897	CON	experiment 3	ctrl
0.595259	CON	experiment 3	ctrl
0.551078	CON	experiment 3	ctrl
0.504957	CON	experiment 3	ctrl
0.43944	CON	experiment 3	ctrl
0.555603	CON	experiment 3	ctrl
0.495905	CON	experiment 3	ctrl
0.427586	CON	experiment 3	ctrl
0.418103	CON	experiment 3	ctrl
0.594612	CON	experiment 3	ctrl
0.362069	CON	experiment 3	ctrl
0.722629	CON	experiment 3	ctrl
0.467888	CON	experiment 3	ctrl
0.498707	CON	experiment 3	ctrl
0.611853	CON	experiment 3	ctrl
0.415948	CON	experiment 3	ctrl
0.491379	CON	experiment 3	ctrl
0.310345	CON	experiment 3	ctrl
0.447414	CON	experiment 3	ctrl
0.388793	CON	experiment 3	ctrl
0.377155	CON	experiment 3	ctrl
0.433405	CON	experiment 3	ctrl
0.509698	CON	experiment 3	ctrl
0.437716	CON	experiment 3	ctrl
0.431034	CON	experiment 3	ctrl
0.45625	CON	experiment 3	ctrl
0.462069	CON	experiment 3	ctrl
0.520259	CON	experiment 3	ctrl
0.639224	CON	experiment 3	ctrl
0.506897	CON	experiment 3	ctrl
0.410991	CON	experiment 3	ctrl
0.390948	CON	experiment 3	ctrl
0.538793	CON	experiment 3	ctrl
0.471983	CON	experiment 3	ctrl
0.477155	CON	experiment 3	ctrl
0.417241	CON	experiment 3	ctrl
0.330603	CON	experiment 3	ctrl
0.397845	CON	experiment 3	ctrl
0.428879	CON	experiment 3	ctrl
0.310345	CON	experiment 3	ctrl
0.400862	CON	experiment 3	ctrl
0.381034	CON	experiment 3	ctrl
0.467672	CON	experiment 3	ctrl
0.505819	CON	experiment 3	ctrl
0.415948	CON	experiment 3	ctrl
0.50625	CON	experiment 3	ctrl
0.564655	CON	experiment 3	ctrl
0.41875	CON	experiment 3	ctrl
0.45	CON	experiment 3	ctrl
0.374569	CON	experiment 3	ctrl
0.400862	CON	experiment 3	ctrl
0.474138	CON	experiment 3	ctrl
0.662069	CON	experiment 3	ctrl
0.4625	CON	experiment 3	ctrl
0.474138	CON	experiment 3	ctrl
0.446767	CON	experiment 3	ctrl
0.461638	CON	experiment 3	ctrl
0.334267	CON	experiment 3	ctrl
0.334052	CON	experiment 3	ctrl
0.485776	CON	experiment 3	ctrl
0.474569	CON	experiment 3	ctrl
0.568966	CON	experiment 3	ctrl
0.532328	CON	experiment 3	ctrl
0.760776	CON	experiment 3	ctrl
0.625	CON	experiment 3	ctrl
0.618534	CON	experiment 3	ctrl
0.327586	CON	experiment 3	ctrl
0.601293	CON	experiment 3	ctrl
0.397414	CON	experiment 3	ctrl
0.430388	CON	experiment 3	ctrl
0.446703	CON	experiment 3	ctrl
0.446703	CON	experiment 3	ctrl
0.448982	CON	experiment 3	ctrl
0.455819	CON	experiment 3	ctrl
0.444423	CON	experiment 3	ctrl
0.471773	CON	experiment 3	ctrl
0.417074	CON	experiment 3	ctrl
0.499122	CON	experiment 3	ctrl
0.524192	CON	experiment 3	ctrl
0.284887	CON	experiment 3	ctrl
0.485447	CON	experiment 3	ctrl
0.467214	CON	experiment 3	ctrl
0.30312	CON	experiment 3	ctrl
0.35326	CON	experiment 3	ctrl
0.426191	CON	experiment 3	ctrl
0.505959	CON	experiment 3	ctrl
0.492284	CON	experiment 3	ctrl
0.490005	CON	experiment 3	ctrl
0.501401	CON	experiment 3	ctrl
0.494564	CON	experiment 3	ctrl
0.474052	CON	experiment 3	ctrl
0.455819	CON	experiment 3	ctrl
0.47861	CON	experiment 3	ctrl
0.442144	CON	experiment 3	ctrl
0.412516	CON	experiment 3	ctrl
0.476331	CON	experiment 3	ctrl
0.474052	CON	experiment 3	ctrl
0.487726	CON	experiment 3	ctrl
0.444423	CON	experiment 3	ctrl
0.446703	CON	experiment 3	ctrl
0.672333	CON	experiment 3	ctrl
0.599402	CON	experiment 3	ctrl
0.588006	CON	experiment 3	ctrl
0.55382	CON	experiment 3	ctrl
0.467214	CON	experiment 3	ctrl
0.560657	CON	experiment 3	ctrl
0.487726	CON	experiment 3	ctrl
0.433028	CON	experiment 3	ctrl
0.499122	CON	experiment 3	ctrl
0.419353	CON	experiment 3	ctrl
0.464935	CON	experiment 3	ctrl
0.492284	CON	experiment 3	ctrl
0.499122	CON	experiment 3	ctrl
0.490005	CON	experiment 3	ctrl
0.512796	CON	experiment 3	ctrl
0.382888	CON	experiment 3	ctrl
0.460377	CON	experiment 3	ctrl
0.505959	CON	experiment 3	ctrl
0.487726	CON	experiment 3	ctrl
0.42847	CON	experiment 3	ctrl
0.471773	CON	experiment 3	ctrl
0.268933	CON	experiment 3	ctrl
0.273491	CON	experiment 3	ctrl
0.27577	CON	experiment 3	ctrl
0.218793	CON	experiment 3	ctrl
0.544704	CON	experiment 3	ctrl
0.551541	CON	experiment 3	ctrl
0.469494	CON	experiment 3	ctrl
0.544704	CON	experiment 3	ctrl
0.544704	CON	experiment 3	ctrl
0.433028	CON	experiment 3	ctrl
0.296282	CON	experiment 3	ctrl
0.499122	CON	experiment 3	ctrl
0.487726	CON	experiment 3	ctrl
0.35326	CON	experiment 3	ctrl
0.501401	CON	experiment 3	ctrl
0.487726	CON	experiment 3	ctrl
0.442144	CON	experiment 3	ctrl
0.505959	CON	experiment 3	ctrl
0.241584	CON	experiment 3	ctrl
0.227909	CON	experiment 3	ctrl
0.683728	CON	experiment 3	ctrl
0.521913	CON	experiment 3	ctrl
0.535587	CON	experiment 3	ctrl
0.480889	CON	experiment 3	ctrl
0.490005	CON	experiment 3	ctrl
0.460377	CON	experiment 3	ctrl
0.412516	CON	experiment 3	ctrl
0.426191	CON	experiment 3	ctrl
0.487726	CON	experiment 3	ctrl
0.458098	CON	experiment 3	ctrl
0.494564	CON	experiment 3	ctrl
0.474052	CON	experiment 3	ctrl
0.421633	CON	experiment 3	ctrl
0.469494	CON	experiment 3	ctrl
0.426191	CON	experiment 3	ctrl
0.407958	CON	experiment 3	ctrl
0.55382	CON	experiment 3	ctrl
0.601681	CON	experiment 3	ctrl
0.401121	CON	experiment 3	ctrl
0.426191	CON	experiment 3	ctrl
0.551541	CON	experiment 3	ctrl
0.426191	CON	experiment 3	ctrl
0.42847	CON	experiment 3	ctrl
0.464935	CON	experiment 3	ctrl
0.608518	CON	experiment 3	ctrl
0.492284	CON	experiment 3	ctrl
0.487726	CON	experiment 3	ctrl
0.159537	CON	experiment 3	ctrl
0.148141	CON	experiment 3	ctrl
0.223351	CON	experiment 3	ctrl
0.506466	siHAUS	experiment 3	cond
0.389655	siHAUS	experiment 3	cond
0.207974	siHAUS	experiment 3	cond
0.207112	siHAUS	experiment 3	cond
0.170259	siHAUS	experiment 3	cond
0.107759	siHAUS	experiment 3	cond
0.270905	siHAUS	experiment 3	cond
0.311638	siHAUS	experiment 3	cond
0.168103	siHAUS	experiment 3	cond
0.431034	siHAUS	experiment 3	cond
0.446121	siHAUS	experiment 3	cond
0.436638	siHAUS	experiment 3	cond
0.461638	siHAUS	experiment 3	cond
0.460991	siHAUS	experiment 3	cond
0.501078	siHAUS	experiment 3	cond
0.540086	siHAUS	experiment 3	cond
0.509698	siHAUS	experiment 3	cond
0.479526	siHAUS	experiment 3	cond
0.222414	siHAUS	experiment 3	cond
0.172414	siHAUS	experiment 3	cond
0.173276	siHAUS	experiment 3	cond
0.461207	siHAUS	experiment 3	cond
0.366379	siHAUS	experiment 3	cond
0.453664	siHAUS	experiment 3	cond
0.455388	siHAUS	experiment 3	cond
0.164871	siHAUS	experiment 3	cond
0.162716	siHAUS	experiment 3	cond
0.424569	siHAUS	experiment 3	cond
0.396552	siHAUS	experiment 3	cond
0.357759	siHAUS	experiment 3	cond
0.339009	siHAUS	experiment 3	cond
0.603448	siHAUS	experiment 3	cond
0.369181	siHAUS	experiment 3	cond
0.366379	siHAUS	experiment 3	cond
0.452586	siHAUS	experiment 3	cond
0.426724	siHAUS	experiment 3	cond
0.439655	siHAUS	experiment 3	cond
0.384267	siHAUS	experiment 3	cond
0.421121	siHAUS	experiment 3	cond
0.468319	siHAUS	experiment 3	cond
0.458836	siHAUS	experiment 3	cond
0.397845	siHAUS	experiment 3	cond
0.428879	siHAUS	experiment 3	cond
0.470905	siHAUS	experiment 3	cond
0.439655	siHAUS	experiment 3	cond
0.455819	siHAUS	experiment 3	cond
0.40431	siHAUS	experiment 3	cond
0.510776	siHAUS	experiment 3	cond
0.523491	siHAUS	experiment 3	cond
0.457759	siHAUS	experiment 3	cond
0.423491	siHAUS	experiment 3	cond
0.465517	siHAUS	experiment 3	cond
0.409267	siHAUS	experiment 3	cond
0.401078	siHAUS	experiment 3	cond
0.437931	siHAUS	experiment 3	cond
0.489655	siHAUS	experiment 3	cond
0.466164	siHAUS	experiment 3	cond
0.419828	siHAUS	experiment 3	cond
0.458405	siHAUS	experiment 3	cond
0.460129	siHAUS	experiment 3	cond
0.470474	siHAUS	experiment 3	cond
0.467026	siHAUS	experiment 3	cond
0.462716	siHAUS	experiment 3	cond
0.212284	siHAUS	experiment 3	cond
0.458405	siHAUS	experiment 3	cond
0.475216	siHAUS	experiment 3	cond
0.519634	siHAUS	experiment 3	cond
0.496843	siHAUS	experiment 3	cond
0.325911	siHAUS	experiment 3	cond
0.373772	siHAUS	experiment 3	cond
0.369213	siHAUS	experiment 3	cond
0.448982	siHAUS	experiment 3	cond
0.405679	siHAUS	experiment 3	cond
0.371492	siHAUS	experiment 3	cond
0.32819	siHAUS	experiment 3	cond
0.237026	siHAUS	experiment 3	cond
0.264375	siHAUS	experiment 3	cond
0.414795	siHAUS	experiment 3	cond
0.271212	siHAUS	experiment 3	cond
0.346422	siHAUS	experiment 3	cond
0.387446	siHAUS	experiment 3	cond
0.462656	siHAUS	experiment 3	cond
0.45354	siHAUS	experiment 3	cond
0.519634	siHAUS	experiment 3	cond
0.512796	siHAUS	experiment 3	cond
0.410237	siHAUS	experiment 3	cond
0.501401	siHAUS	experiment 3	cond
0.45354	siHAUS	experiment 3	cond
0.444423	siHAUS	experiment 3	cond
0.410237	siHAUS	experiment 3	cond
0.531029	siHAUS	experiment 3	cond
0.410237	siHAUS	experiment 3	cond
0.387446	siHAUS	experiment 3	cond
0.385167	siHAUS	experiment 3	cond
0.341864	siHAUS	experiment 3	cond
0.385167	siHAUS	experiment 3	cond
0.366934	siHAUS	experiment 3	cond
0.471773	siHAUS	experiment 3	cond
0.296282	siHAUS	experiment 3	cond
0.638147	siHAUS	experiment 3	cond
0.37833	siHAUS	experiment 3	cond
0.439865	siHAUS	experiment 3	cond
0.22563	siHAUS	experiment 3	cond
0.139025	siHAUS	experiment 3	cond
0.159537	siHAUS	experiment 3	cond
0.499122	siHAUS	experiment 3	cond
0.499122	siHAUS	experiment 3	cond
0.47861	siHAUS	experiment 3	cond
0.344143	siHAUS	experiment 3	cond
0.37833	siHAUS	experiment 3	cond
0.460377	siHAUS	experiment 3	cond
0.458098	siHAUS	experiment 3	cond
0.396563	siHAUS	experiment 3	cond
0.433028	siHAUS	experiment 3	cond
0.435307	siHAUS	experiment 3	cond
0.492284	siHAUS	experiment 3	cond
0.394283	siHAUS	experiment 3	cond
0.446703	siHAUS	experiment 3	cond
0.455819	siHAUS	experiment 3	cond
0.357818	siHAUS	experiment 3	cond
0.207398	siHAUS	experiment 3	cond
0.177769	siHAUS	experiment 3	cond
0.414795	siHAUS	experiment 3	cond
0.394283	siHAUS	experiment 3	cond
0.323631	siHAUS	experiment 3	cond
0.387446	siHAUS	experiment 3	cond
0.485447	siHAUS	experiment 3	cond
0.476331	siHAUS	experiment 3	cond
0.376051	siHAUS	experiment 3	cond
0.237026	siHAUS	experiment 3	cond
0.501401	siHAUS	experiment 3	cond
0.431034	CON	experiment 4	ctrl
0.456681	CON	experiment 4	ctrl
0.441164	CON	experiment 4	ctrl
0.46056	CON	experiment 4	ctrl
0.359052	CON	experiment 4	ctrl
0.405388	CON	experiment 4	ctrl
0.362284	CON	experiment 4	ctrl
0.490948	CON	experiment 4	ctrl
0.688147	CON	experiment 4	ctrl
0.733405	CON	experiment 4	ctrl
0.610991	CON	experiment 4	ctrl
0.517241	CON	experiment 4	ctrl
0.741379	CON	experiment 4	ctrl
0.421983	CON	experiment 4	ctrl
0.221983	CON	experiment 4	ctrl
0.342672	CON	experiment 4	ctrl
0.536853	CON	experiment 4	ctrl
0.517026	CON	experiment 4	ctrl
0.474138	CON	experiment 4	ctrl
0.575216	CON	experiment 4	ctrl
0.449138	CON	experiment 4	ctrl
0.540302	CON	experiment 4	ctrl
0.484483	CON	experiment 4	ctrl
0.379095	CON	experiment 4	ctrl
0.340733	CON	experiment 4	ctrl
0.507974	CON	experiment 4	ctrl
0.509698	CON	experiment 4	ctrl
0.472845	CON	experiment 4	ctrl
0.525862	CON	experiment 4	ctrl
0.448491	CON	experiment 4	ctrl
0.42069	CON	experiment 4	ctrl
0.382328	CON	experiment 4	ctrl
0.467026	CON	experiment 4	ctrl
0.529957	CON	experiment 4	ctrl
0.425216	CON	experiment 4	ctrl
0.439224	CON	experiment 4	ctrl
0.549138	CON	experiment 4	ctrl
0.434914	CON	experiment 4	ctrl
0.570905	CON	experiment 4	ctrl
0.583405	CON	experiment 4	ctrl
0.552155	CON	experiment 4	ctrl
0.551724	CON	experiment 4	ctrl
0.49569	CON	experiment 4	ctrl
0.480172	CON	experiment 4	ctrl
0.495259	CON	experiment 4	ctrl
0.513578	CON	experiment 4	ctrl
0.45194	CON	experiment 4	ctrl
0.537284	CON	experiment 4	ctrl
0.513793	CON	experiment 4	ctrl
0.522629	CON	experiment 4	ctrl
0.476724	CON	experiment 4	ctrl
0.603017	CON	experiment 4	ctrl
0.489871	CON	experiment 4	ctrl
0.559914	CON	experiment 4	ctrl
0.41681	CON	experiment 4	ctrl
0.453664	CON	experiment 4	ctrl
0.532759	CON	experiment 4	ctrl
0.447629	CON	experiment 4	ctrl
0.421983	CON	experiment 4	ctrl
0.422629	CON	experiment 4	ctrl
0.540302	CON	experiment 4	ctrl
0.519397	CON	experiment 4	ctrl
0.593534	CON	experiment 4	ctrl
0.456034	CON	experiment 4	ctrl
0.462069	CON	experiment 4	ctrl
0.434267	CON	experiment 4	ctrl
0.487931	CON	experiment 4	ctrl
0.455603	CON	experiment 4	ctrl
0.462716	CON	experiment 4	ctrl
0.512931	CON	experiment 4	ctrl
0.525862	CON	experiment 4	ctrl
0.450431	CON	experiment 4	ctrl
0.536638	CON	experiment 4	ctrl
0.485129	CON	experiment 4	ctrl
0.578664	CON	experiment 4	ctrl
0.493534	CON	experiment 4	ctrl
0.495905	CON	experiment 4	ctrl
0.531681	CON	experiment 4	ctrl
0.459483	CON	experiment 4	ctrl
0.519397	CON	experiment 4	ctrl
0.55	CON	experiment 4	ctrl
0.555603	CON	experiment 4	ctrl
0.543103	CON	experiment 4	ctrl
0.523276	CON	experiment 4	ctrl
0.525431	CON	experiment 4	ctrl
0.552802	CON	experiment 4	ctrl
0.508621	CON	experiment 4	ctrl
0.430388	CON	experiment 4	ctrl
0.528448	CON	experiment 4	ctrl
0.335776	CON	experiment 4	ctrl
0.439009	CON	experiment 4	ctrl
0.376293	CON	experiment 4	ctrl
0.473922	CON	experiment 4	ctrl
0.43319	CON	experiment 4	ctrl
0.44806	CON	experiment 4	ctrl
0.400647	CON	experiment 4	ctrl
0.413578	CON	experiment 4	ctrl
0.466379	CON	experiment 4	ctrl
0.481681	CON	experiment 4	ctrl
0.508405	CON	experiment 4	ctrl
0.410776	CON	experiment 4	ctrl
0.50194	CON	experiment 4	ctrl
0.490733	CON	experiment 4	ctrl
0.394828	CON	experiment 4	ctrl
0.528664	CON	experiment 4	ctrl
0.499784	CON	experiment 4	ctrl
0.44569	CON	experiment 4	ctrl
0.463793	CON	experiment 4	ctrl
0.474353	CON	experiment 4	ctrl
0.436207	CON	experiment 4	ctrl
0.497198	CON	experiment 4	ctrl
0.497629	CON	experiment 4	ctrl
0.530388	CON	experiment 4	ctrl
0.355819	CON	experiment 4	ctrl
0.545711	CON	experiment 4	ctrl
0.345259	CON	experiment 4	ctrl
0.463793	CON	experiment 4	ctrl
0.588578	CON	experiment 4	ctrl
0.477586	CON	experiment 4	ctrl
0.692457	CON	experiment 4	ctrl
0.479095	CON	experiment 4	ctrl
0.49375	CON	experiment 4	ctrl
0.476078	CON	experiment 4	ctrl
0.48556	CON	experiment 4	ctrl
0.403664	CON	experiment 4	ctrl
0.463147	CON	experiment 4	ctrl
0.492241	CON	experiment 4	ctrl
0.45819	CON	experiment 4	ctrl
0.464871	CON	experiment 4	ctrl
0.446121	CON	experiment 4	ctrl
0.408621	CON	experiment 4	ctrl
0.500862	CON	experiment 4	ctrl
0.567026	CON	experiment 4	ctrl
0.500862	CON	experiment 4	ctrl
0.489655	CON	experiment 4	ctrl
0.541379	CON	experiment 4	ctrl
0.482543	CON	experiment 4	ctrl
0.471983	CON	experiment 4	ctrl
0.478233	CON	experiment 4	ctrl
0.479095	CON	experiment 4	ctrl
0.64181	CON	experiment 4	ctrl
0.494828	CON	experiment 4	ctrl
0.454526	CON	experiment 4	ctrl
0.524784	CON	experiment 4	ctrl
0.491379	CON	experiment 4	ctrl
0.509052	CON	experiment 4	ctrl
0.408836	CON	experiment 4	ctrl
0.372414	CON	experiment 4	ctrl
0.472629	CON	experiment 4	ctrl
0.431034	CON	experiment 4	ctrl
0.507543	CON	experiment 4	ctrl
0.423491	CON	experiment 4	ctrl
0.498707	CON	experiment 4	ctrl
0.363793	CON	experiment 4	ctrl
0.419612	CON	experiment 4	ctrl
0.520043	CON	experiment 4	ctrl
0.357543	CON	experiment 4	ctrl
0.446121	CON	experiment 4	ctrl
0.482543	CON	experiment 4	ctrl
0.525862	CON	experiment 4	ctrl
0.462284	CON	experiment 4	ctrl
0.555172	CON	experiment 4	ctrl
0.570259	CON	experiment 4	ctrl
0.441595	CON	experiment 4	ctrl
0.47931	CON	experiment 4	ctrl
0.508836	CON	experiment 4	ctrl
0.365517	CON	experiment 4	ctrl
0.184698	CON	experiment 4	ctrl
0.343319	CON	experiment 4	ctrl
0.232543	CON	experiment 4	ctrl
0.470905	siHAUS	experiment 4	cond
0.475216	siHAUS	experiment 4	cond
0.49569	siHAUS	experiment 4	cond
0.448276	siHAUS	experiment 4	cond
0.426724	siHAUS	experiment 4	cond
0.389009	siHAUS	experiment 4	cond
0.33556	siHAUS	experiment 4	cond
0.400216	siHAUS	experiment 4	cond
0.607543	siHAUS	experiment 4	cond
0.696767	siHAUS	experiment 4	cond
0.5	siHAUS	experiment 4	cond
0.517241	siHAUS	experiment 4	cond
0.443966	siHAUS	experiment 4	cond
0.362069	siHAUS	experiment 4	cond
0.482543	siHAUS	experiment 4	cond
0.387931	siHAUS	experiment 4	cond
0.366379	siHAUS	experiment 4	cond
0.610345	siHAUS	experiment 4	cond
0.370043	siHAUS	experiment 4	cond
0.487716	siHAUS	experiment 4	cond
0.529741	siHAUS	experiment 4	cond
0.539224	siHAUS	experiment 4	cond
0.467888	siHAUS	experiment 4	cond
0.486853	siHAUS	experiment 4	cond
0.400862	siHAUS	experiment 4	cond
0.325216	siHAUS	experiment 4	cond
0.234483	siHAUS	experiment 4	cond
0.340733	siHAUS	experiment 4	cond
0.435345	siHAUS	experiment 4	cond
0.317026	siHAUS	experiment 4	cond
0.364224	siHAUS	experiment 4	cond
0.240086	siHAUS	experiment 4	cond
0.359267	siHAUS	experiment 4	cond
0.382328	siHAUS	experiment 4	cond
0.242241	siHAUS	experiment 4	cond
0.471336	siHAUS	experiment 4	cond
0.451078	siHAUS	experiment 4	cond
0.478448	siHAUS	experiment 4	cond
0.388578	siHAUS	experiment 4	cond
0.417457	siHAUS	experiment 4	cond
0.46056	siHAUS	experiment 4	cond
0.406466	siHAUS	experiment 4	cond
0.437284	siHAUS	experiment 4	cond
0.422629	siHAUS	experiment 4	cond
0.426293	siHAUS	experiment 4	cond
0.517241	siHAUS	experiment 4	cond
0.503017	siHAUS	experiment 4	cond
0.445259	siHAUS	experiment 4	cond
0.188147	siHAUS	experiment 4	cond
0.347198	siHAUS	experiment 4	cond
0.443966	siHAUS	experiment 4	cond
0.293534	siHAUS	experiment 4	cond
0.477371	siHAUS	experiment 4	cond
0.338578	siHAUS	experiment 4	cond
0.396767	siHAUS	experiment 4	cond
0.440948	siHAUS	experiment 4	cond
0.538793	siHAUS	experiment 4	cond
0.385776	siHAUS	experiment 4	cond
0.17069	siHAUS	experiment 4	cond
0.135129	siHAUS	experiment 4	cond
0.228017	siHAUS	experiment 4	cond
0.589871	siHAUS	experiment 4	cond
0.507112	siHAUS	experiment 4	cond
0.388793	siHAUS	experiment 4	cond
0.460776	siHAUS	experiment 4	cond
0.504957	siHAUS	experiment 4	cond
0.44181	siHAUS	experiment 4	cond
0.448276	siHAUS	experiment 4	cond
0.477802	siHAUS	experiment 4	cond
0.60625	siHAUS	experiment 4	cond
0.459483	siHAUS	experiment 4	cond
0.465517	siHAUS	experiment 4	cond
0.400862	siHAUS	experiment 4	cond
0.519397	siHAUS	experiment 4	cond
0.528017	siHAUS	experiment 4	cond
0.482759	siHAUS	experiment 4	cond
0.370043	siHAUS	experiment 4	cond
0.383405	siHAUS	experiment 4	cond
0.290302	siHAUS	experiment 4	cond
0.459914	siHAUS	experiment 4	cond
0.439224	siHAUS	experiment 4	cond
0.558405	siHAUS	experiment 4	cond
0.587284	siHAUS	experiment 4	cond
0.53125	siHAUS	experiment 4	cond
0.603448	siHAUS	experiment 4	cond
0.445905	siHAUS	experiment 4	cond
0.435991	siHAUS	experiment 4	cond
0.418103	siHAUS	experiment 4	cond
0.313362	siHAUS	experiment 4	cond
0.317241	siHAUS	experiment 4	cond
0.249784	siHAUS	experiment 4	cond
0.434914	siHAUS	experiment 4	cond
0.583405	siHAUS	experiment 4	cond
0.327586	siHAUS	experiment 4	cond
0.49569	siHAUS	experiment 4	cond
0.512931	siHAUS	experiment 4	cond
0.509914	siHAUS	experiment 4	cond
0.53556	siHAUS	experiment 4	cond
0.478879	siHAUS	experiment 4	cond
0.485129	siHAUS	experiment 4	cond
0.438793	siHAUS	experiment 4	cond
0.460129	siHAUS	experiment 4	cond
0.438793	siHAUS	experiment 4	cond
0.52069	siHAUS	experiment 4	cond
0.438147	siHAUS	experiment 4	cond
0.357543	siHAUS	experiment 4	cond
0.293966	siHAUS	experiment 4	cond
0.375	siHAUS	experiment 4	cond
0.367457	siHAUS	experiment 4	cond
0.398276	siHAUS	experiment 4	cond
0.446121	siHAUS	experiment 4	cond
0.493319	siHAUS	experiment 4	cond
0.460776	siHAUS	experiment 4	cond
0.392241	siHAUS	experiment 4	cond
0.431034	siHAUS	experiment 4	cond
0.4125	siHAUS	experiment 4	cond
0.535129	siHAUS	experiment 4	cond
0.38319	siHAUS	experiment 4	cond
0.382112	siHAUS	experiment 4	cond
0.491379	siHAUS	experiment 4	cond
0.439655	siHAUS	experiment 4	cond
0.399353	siHAUS	experiment 4	cond
0.417888	siHAUS	experiment 4	cond
0.399353	siHAUS	experiment 4	cond
0.308405	siHAUS	experiment 4	cond
0.415733	siHAUS	experiment 4	cond
0.199569	siHAUS	experiment 4	cond
0.146552	siHAUS	experiment 4	cond
0.153233	siHAUS	experiment 4	cond
0.0935345	siHAUS	experiment 4	cond
0.312284	siHAUS	experiment 4	cond
0.409483	siHAUS	experiment 4	cond
0.142888	siHAUS	experiment 4	cond
0.109483	siHAUS	experiment 4	cond
0.172414	siHAUS	experiment 4	cond
0.420259	siHAUS	experiment 4	cond
0.399569	siHAUS	experiment 4	cond
0.458836	siHAUS	experiment 4	cond
0.452802	siHAUS	experiment 4	cond
0.547845	siHAUS	experiment 4	cond
0.373707	siHAUS	experiment 4	cond
0.320259	siHAUS	experiment 4	cond
0.454957	siHAUS	experiment 4	cond
0.447845	siHAUS	experiment 4	cond
0.372198	siHAUS	experiment 4	cond
0.445043	siHAUS	experiment 4	cond
0.382543	siHAUS	experiment 4	cond
0.380172	siHAUS	experiment 4	cond
Fig. 5d centriole length (micron) S/G2
value	condition	experiment	ctrl			Comparison	coef	ci.lwr	ci.upr	avg.CON	avg.AII1	raw.pvalue	adj.pval
0.545055	CON	experiment 1	ctrl		siHAUS - CON	siHAUS - CON	-0.0315	-0.0417	-0.0213	-0.383788	-0.411664	1.49543e-09	1.4954e-09
0.505495	CON	experiment 1	ctrl
0.50989	CON	experiment 1	ctrl
0.497802	CON	experiment 1	ctrl
0.447912	CON	experiment 1	ctrl			con	siHAUS
0.435165	CON	experiment 1	ctrl		exp1	0.495567	0.42641
0.479138	CON	experiment 1	ctrl		exp2	0.49339	0.406006
0.4624	CON	experiment 1	ctrl		exp3	0.461839	0.399591
0.412185	CON	experiment 1	ctrl		exp4	0.473258	0.408011
0.504246	CON	experiment 1	ctrl		mean	0.481013	0.410004
0.613046	CON	experiment 1	ctrl		SD	0.0162562	0.0115115
0.428923	CON	experiment 1	ctrl
0.698831	CON	experiment 1	ctrl
0.433108	CON	experiment 1	ctrl
0.460308	CON	experiment 1	ctrl
0.423077	siHAUS	experiment 1	cond
0.407473	siHAUS	experiment 1	cond
0.402418	siHAUS	experiment 1	cond
0.44989	siHAUS	experiment 1	cond
0.427033	siHAUS	experiment 1	cond
0.37978	siHAUS	experiment 1	cond
0.393626	siHAUS	experiment 1	cond
0.442857	siHAUS	experiment 1	cond
0.442637	siHAUS	experiment 1	cond
0.457143	siHAUS	experiment 1	cond
0.492747	siHAUS	experiment 1	cond
0.354505	siHAUS	experiment 1	cond
0.505495	siHAUS	experiment 1	cond
0.447754	siHAUS	experiment 1	cond
0.374523	siHAUS	experiment 1	cond
0.447754	siHAUS	experiment 1	cond
0.426831	siHAUS	experiment 1	cond
0.431015	siHAUS	experiment 1	cond
0.449846	siHAUS	experiment 1	cond
0.433108	siHAUS	experiment 1	cond
0.387077	siHAUS	experiment 1	cond
0.416369	siHAUS	experiment 1	cond
0.403297	siHAUS	experiment 1	cond
0.437582	siHAUS	experiment 1	cond
0.653187	CON	experiment 2	ctrl
0.713187	CON	experiment 2	ctrl
0.537363	CON	experiment 2	ctrl
0.586374	CON	experiment 2	ctrl
0.475604	CON	experiment 2	ctrl
0.426154	CON	experiment 2	ctrl
0.526154	CON	experiment 2	ctrl
0.514725	CON	experiment 2	ctrl
0.344835	CON	experiment 2	ctrl
0.455604	CON	experiment 2	ctrl
0.481538	CON	experiment 2	ctrl
0.328132	CON	experiment 2	ctrl
0.371209	CON	experiment 2	ctrl
0.464494	siHAUS	experiment 2	cond
0.469663	siHAUS	experiment 2	cond
0.42382	siHAUS	experiment 2	cond
0.499326	siHAUS	experiment 2	cond
0.527191	siHAUS	experiment 2	cond
0.538876	siHAUS	experiment 2	cond
0.518652	siHAUS	experiment 2	cond
0.226966	siHAUS	experiment 2	cond
0.404494	siHAUS	experiment 2	cond
0.480225	siHAUS	experiment 2	cond
0.489438	siHAUS	experiment 2	cond
0.192809	siHAUS	experiment 2	cond
0.502472	siHAUS	experiment 2	cond
0.514607	siHAUS	experiment 2	cond
0.463146	siHAUS	experiment 2	cond
0.457528	siHAUS	experiment 2	cond
0.416854	siHAUS	experiment 2	cond
0.504494	siHAUS	experiment 2	cond
0.42427	siHAUS	experiment 2	cond
0.333933	siHAUS	experiment 2	cond
0.514382	siHAUS	experiment 2	cond
0.433258	siHAUS	experiment 2	cond
0.368764	siHAUS	experiment 2	cond
0.265843	siHAUS	experiment 2	cond
0.46809	siHAUS	experiment 2	cond
0.400674	siHAUS	experiment 2	cond
0.297753	siHAUS	experiment 2	cond
0.20764	siHAUS	experiment 2	cond
0.140449	siHAUS	experiment 2	cond
0.373933	siHAUS	experiment 2	cond
0.32427	siHAUS	experiment 2	cond
0.433258	siHAUS	experiment 2	cond
0.414831	siHAUS	experiment 2	cond
0.28427	siHAUS	experiment 2	cond
0.446292	siHAUS	experiment 2	cond
0.385843	siHAUS	experiment 2	cond
0.375281	siHAUS	experiment 2	cond
0.415056	siHAUS	experiment 2	cond
0.437079	siHAUS	experiment 2	cond
0.4	siHAUS	experiment 2	cond
0.560776	CON	experiment 3	ctrl
0.45625	CON	experiment 3	ctrl
0.551724	CON	experiment 3	ctrl
0.355172	CON	experiment 3	ctrl
0.413147	CON	experiment 3	ctrl
0.509698	CON	experiment 3	ctrl
0.462069	CON	experiment 3	ctrl
0.437716	CON	experiment 3	ctrl
0.45625	CON	experiment 3	ctrl
0.431034	CON	experiment 3	ctrl
0.334267	CON	experiment 3	ctrl
0.334052	CON	experiment 3	ctrl
0.485776	CON	experiment 3	ctrl
0.474569	CON	experiment 3	ctrl
0.467214	CON	experiment 3	ctrl
0.30312	CON	experiment 3	ctrl
0.35326	CON	experiment 3	ctrl
0.426191	CON	experiment 3	ctrl
0.444423	CON	experiment 3	ctrl
0.446703	CON	experiment 3	ctrl
0.672333	CON	experiment 3	ctrl
0.599402	CON	experiment 3	ctrl
0.42847	CON	experiment 3	ctrl
0.471773	CON	experiment 3	ctrl
0.521913	CON	experiment 3	ctrl
0.535587	CON	experiment 3	ctrl
0.480889	CON	experiment 3	ctrl
0.490005	CON	experiment 3	ctrl
0.421633	CON	experiment 3	ctrl
0.469494	CON	experiment 3	ctrl
0.426191	CON	experiment 3	ctrl
0.407958	CON	experiment 3	ctrl
0.464935	CON	experiment 3	ctrl
0.608518	CON	experiment 3	ctrl
0.311638	siHAUS	experiment 3	cond
0.168103	siHAUS	experiment 3	cond
0.431034	siHAUS	experiment 3	cond
0.446121	siHAUS	experiment 3	cond
0.424569	siHAUS	experiment 3	cond
0.396552	siHAUS	experiment 3	cond
0.357759	siHAUS	experiment 3	cond
0.339009	siHAUS	experiment 3	cond
0.384267	siHAUS	experiment 3	cond
0.421121	siHAUS	experiment 3	cond
0.489655	siHAUS	experiment 3	cond
0.466164	siHAUS	experiment 3	cond
0.419828	siHAUS	experiment 3	cond
0.458405	siHAUS	experiment 3	cond
0.460129	siHAUS	experiment 3	cond
0.470474	siHAUS	experiment 3	cond
0.467026	siHAUS	experiment 3	cond
0.462716	siHAUS	experiment 3	cond
0.212284	siHAUS	experiment 3	cond
0.458405	siHAUS	experiment 3	cond
0.475216	siHAUS	experiment 3	cond
0.387446	siHAUS	experiment 3	cond
0.385167	siHAUS	experiment 3	cond
0.341864	siHAUS	experiment 3	cond
0.385167	siHAUS	experiment 3	cond
0.396563	siHAUS	experiment 3	cond
0.433028	siHAUS	experiment 3	cond
0.237026	siHAUS	experiment 3	cond
0.501401	siHAUS	experiment 3	cond
0.692457	CON	experiment 4	ctrl
0.479095	CON	experiment 4	ctrl
0.49375	CON	experiment 4	ctrl
0.476078	CON	experiment 4	ctrl
0.48556	CON	experiment 4	ctrl
0.403664	CON	experiment 4	ctrl
0.463147	CON	experiment 4	ctrl
0.492241	CON	experiment 4	ctrl
0.45819	CON	experiment 4	ctrl
0.464871	CON	experiment 4	ctrl
0.446121	CON	experiment 4	ctrl
0.408621	CON	experiment 4	ctrl
0.500862	CON	experiment 4	ctrl
0.567026	CON	experiment 4	ctrl
0.500862	CON	experiment 4	ctrl
0.489655	CON	experiment 4	ctrl
0.541379	CON	experiment 4	ctrl
0.482543	CON	experiment 4	ctrl
0.471983	CON	experiment 4	ctrl
0.478233	CON	experiment 4	ctrl
0.479095	CON	experiment 4	ctrl
0.64181	CON	experiment 4	ctrl
0.494828	CON	experiment 4	ctrl
0.454526	CON	experiment 4	ctrl
0.524784	CON	experiment 4	ctrl
0.491379	CON	experiment 4	ctrl
0.509052	CON	experiment 4	ctrl
0.408836	CON	experiment 4	ctrl
0.372414	CON	experiment 4	ctrl
0.472629	CON	experiment 4	ctrl
0.431034	CON	experiment 4	ctrl
0.507543	CON	experiment 4	ctrl
0.423491	CON	experiment 4	ctrl
0.498707	CON	experiment 4	ctrl
0.363793	CON	experiment 4	ctrl
0.419612	CON	experiment 4	ctrl
0.520043	CON	experiment 4	ctrl
0.357543	CON	experiment 4	ctrl
0.446121	CON	experiment 4	ctrl
0.482543	CON	experiment 4	ctrl
0.525862	CON	experiment 4	ctrl
0.462284	CON	experiment 4	ctrl
0.555172	CON	experiment 4	ctrl
0.570259	CON	experiment 4	ctrl
0.441595	CON	experiment 4	ctrl
0.47931	CON	experiment 4	ctrl
0.508836	CON	experiment 4	ctrl
0.365517	CON	experiment 4	ctrl
0.184698	CON	experiment 4	ctrl
0.422629	siHAUS	experiment 4	cond
0.426293	siHAUS	experiment 4	cond
0.517241	siHAUS	experiment 4	cond
0.503017	siHAUS	experiment 4	cond
0.445259	siHAUS	experiment 4	cond
0.188147	siHAUS	experiment 4	cond
0.347198	siHAUS	experiment 4	cond
0.443966	siHAUS	experiment 4	cond
0.293534	siHAUS	experiment 4	cond
0.477371	siHAUS	experiment 4	cond
0.338578	siHAUS	experiment 4	cond
0.396767	siHAUS	experiment 4	cond
0.440948	siHAUS	experiment 4	cond
0.538793	siHAUS	experiment 4	cond
0.385776	siHAUS	experiment 4	cond
0.17069	siHAUS	experiment 4	cond
0.135129	siHAUS	experiment 4	cond
0.228017	siHAUS	experiment 4	cond
0.589871	siHAUS	experiment 4	cond
0.507112	siHAUS	experiment 4	cond
0.388793	siHAUS	experiment 4	cond
0.460776	siHAUS	experiment 4	cond
0.504957	siHAUS	experiment 4	cond
0.44181	siHAUS	experiment 4	cond
0.448276	siHAUS	experiment 4	cond
0.477802	siHAUS	experiment 4	cond
0.60625	siHAUS	experiment 4	cond
0.459483	siHAUS	experiment 4	cond
0.465517	siHAUS	experiment 4	cond
0.400862	siHAUS	experiment 4	cond
0.519397	siHAUS	experiment 4	cond
0.528017	siHAUS	experiment 4	cond
0.482759	siHAUS	experiment 4	cond
0.370043	siHAUS	experiment 4	cond
0.383405	siHAUS	experiment 4	cond
0.290302	siHAUS	experiment 4	cond
0.459914	siHAUS	experiment 4	cond
0.439224	siHAUS	experiment 4	cond
0.558405	siHAUS	experiment 4	cond
0.587284	siHAUS	experiment 4	cond
0.53125	siHAUS	experiment 4	cond
0.603448	siHAUS	experiment 4	cond
0.445905	siHAUS	experiment 4	cond
0.435991	siHAUS	experiment 4	cond
0.418103	siHAUS	experiment 4	cond
0.313362	siHAUS	experiment 4	cond
0.317241	siHAUS	experiment 4	cond
0.249784	siHAUS	experiment 4	cond
0.434914	siHAUS	experiment 4	cond
0.583405	siHAUS	experiment 4	cond
0.327586	siHAUS	experiment 4	cond
0.49569	siHAUS	experiment 4	cond
0.512931	siHAUS	experiment 4	cond
0.509914	siHAUS	experiment 4	cond
0.53556	siHAUS	experiment 4	cond
0.478879	siHAUS	experiment 4	cond
0.485129	siHAUS	experiment 4	cond
0.438793	siHAUS	experiment 4	cond
0.460129	siHAUS	experiment 4	cond
0.438793	siHAUS	experiment 4	cond
0.52069	siHAUS	experiment 4	cond
0.438147	siHAUS	experiment 4	cond
0.357543	siHAUS	experiment 4	cond
0.293966	siHAUS	experiment 4	cond
0.375	siHAUS	experiment 4	cond
0.367457	siHAUS	experiment 4	cond
0.398276	siHAUS	experiment 4	cond
0.446121	siHAUS	experiment 4	cond
0.493319	siHAUS	experiment 4	cond
0.460776	siHAUS	experiment 4	cond
0.392241	siHAUS	experiment 4	cond
0.431034	siHAUS	experiment 4	cond
0.4125	siHAUS	experiment 4	cond
0.535129	siHAUS	experiment 4	cond
0.38319	siHAUS	experiment 4	cond
0.382112	siHAUS	experiment 4	cond
0.491379	siHAUS	experiment 4	cond
0.439655	siHAUS	experiment 4	cond
0.399353	siHAUS	experiment 4	cond
0.417888	siHAUS	experiment 4	cond
0.399353	siHAUS	experiment 4	cond
0.308405	siHAUS	experiment 4	cond
0.415733	siHAUS	experiment 4	cond
0.199569	siHAUS	experiment 4	cond
0.146552	siHAUS	experiment 4	cond
0.153233	siHAUS	experiment 4	cond
0.0935345	siHAUS	experiment 4	cond
0.312284	siHAUS	experiment 4	cond
0.409483	siHAUS	experiment 4	cond
0.142888	siHAUS	experiment 4	cond
0.109483	siHAUS	experiment 4	cond
0.172414	siHAUS	experiment 4	cond
0.420259	siHAUS	experiment 4	cond
0.399569	siHAUS	experiment 4	cond
0.458836	siHAUS	experiment 4	cond
0.452802	siHAUS	experiment 4	cond
0.547845	siHAUS	experiment 4	cond
0.373707	siHAUS	experiment 4	cond
0.320259	siHAUS	experiment 4	cond
0.454957	siHAUS	experiment 4	cond
0.447845	siHAUS	experiment 4	cond
0.372198	siHAUS	experiment 4	cond
0.445043	siHAUS	experiment 4	cond
0.382543	siHAUS	experiment 4	cond
0.380172	siHAUS	experiment 4	cond
Fig. 5e
Fig. 5h
condition	positive	negative	experiment			Estimate	pvalue	adj.pval
control	23	236	experiment 1		Intersect	-220380126025304	< 2.22e-16	1
H6KO	122	255	experiment 1		H6KO - control	143306883306637	< 2.22e-16	< 2.22e-16
control	31	291	experiment 2
H6KO	93	216	experiment 2		cond	control	H6KO
control	32	268	experiment 3		probSucc	0.0994	0.3163
H6KO	97	215	experiment 3
				%	%
				con	H6 KO
			exp1	8.9	32.4
			exp2	9.6	30.1			zs
			exp3	10.7	31.1
			mean	9.73333	31.2
			SD	0.907377	1.15326

## Sheet: Fig. 6
Fig. 6b hTERT RPE1											%	%
condition	positive	negative	experiment			Estimate	pvalue	adj.pval			con	POC5
control	123	28	exp1		Intersect	125528039362934	< 2.22e-16	1		exp1	81.5	38.7
POC5	58	92	exp1		POC5 - control	-156466073075252	< 2.22e-16	< 2.22e-16		exp2	57	22
control	114	86	exp2							exp3	61.4	30.4
POC5	26	92	exp2		cond	control	POC5			mean	66.6333	30.3667
control	124	78	exp3		probSucc	0.7782	0.4233			SD	13.0615	8.35005
POC5	48	110	exp3
Fig. 6b hTERT RPE1 p53 KO
condition	positive	negative	experiment			Estimate	pvalue	adj.pval			%	%
control	58	42	exp1		Intersect	0.107105342323697	0.54941	1			con	POC5
POC5	7	93	exp1		POC5 - control	-2.06911952312222	< 2e-16	< 2.22e-16		exp1	58	7
control	51	62	exp2							exp2	45.1	20.7
POC5	17	65	exp2		cond	control	POC5			exp3	62	14
control	62	38	exp3		probSucc	0.5268	0.1232			mean	55.0333	13.9
POC5	14	86	exp3							SD	8.83195	6.85055
Fig. 6d
condition	positive	negative	experiment			Estimate	pvalue	adj.pval			%	%
control	69	30	exp1		Intersect	-1.79020199881521	< 2.22e-16	1			con	AII 1
AII 1	10	90	exp1		cond - ctrl	-2.42460390305563	< 2.22e-16	< 2.22e-16		exp1	69.7	10
control	102	20	exp2							exp2	83.6	14.1
AII 1	14	85	exp2		cond	cond	ctrl			exp3	81.7	44.8
control	85	19	exp3		probSucc	0.143	0.6535			exp4	78.2	38.3
AII 1	47	58	exp3							mean	78.3	26.8
control	79	22	exp4							SD	6.15413	17.3184
AII 1	44	71	exp4
Fig. 6e
value	condition	experiment	ctrl			Estimate	Std. Error	t value	Pr(>|t|)
5.56	WT	exp1	ctrl		(Intercept)	2.7253	0.074494	36.5841	6.90698e-66
6.14	WT	exp1	ctrl		AII1	-1.12057	0.0767578	-14.5988	4.03724e-28
7.36	WT	exp1	ctrl
5.07	WT	exp1	ctrl
6.02	WT	exp1	ctrl
5.32	WT	exp1	ctrl			WT	AII 1
4.38	WT	exp1	ctrl		exp1	5.64682	3.27846
5.35	WT	exp1	ctrl		exp2	4.937	2.88769
5.6	WT	exp1	ctrl		exp3	4.88667	2.63692
5.43	WT	exp1	ctrl		mean	5.15683	2.93436
6.35	WT	exp1	ctrl		SD	0.425089	0.323305
5.23	WT	exp1	ctrl
6.21	WT	exp1	ctrl
6.1	WT	exp1	ctrl
6.75	WT	exp1	ctrl
5.7	WT	exp1	ctrl
6.83	WT	exp1	ctrl
5.41	WT	exp1	ctrl
4.74	WT	exp1	ctrl
4.7	WT	exp1	ctrl
4.98	WT	exp1	ctrl
5	WT	exp1	ctrl
5.03	AII 1	exp1	cond
1.65	AII 1	exp1	cond
3.38	AII 1	exp1	cond
3.5	AII 1	exp1	cond
4.01	AII 1	exp1	cond
3.5	AII 1	exp1	cond
3.19	AII 1	exp1	cond
2.35	AII 1	exp1	cond
2.76	AII 1	exp1	cond
2.62	AII 1	exp1	cond
4.36	AII 1	exp1	cond
3.2	AII 1	exp1	cond
3.99	AII 1	exp1	cond
3.66	AII 1	exp1	cond
5.4	AII 1	exp1	cond
3.21	AII 1	exp1	cond
2.11	AII 1	exp1	cond
4.37	AII 1	exp1	cond
3.4	AII 1	exp1	cond
3.33	AII 1	exp1	cond
3.4	AII 1	exp1	cond
2.7	AII 1	exp1	cond
2.61	AII 1	exp1	cond
2.9	AII 1	exp1	cond
2.27	AII 1	exp1	cond
2.34	AII 1	exp1	cond
3.99	con	exp2	ctrl
3.42	con	exp2	ctrl
4.16	con	exp2	ctrl
4.14	con	exp2	ctrl
4.23	con	exp2	ctrl
6.57	con	exp2	ctrl
7.36	con	exp2	ctrl
5.37	con	exp2	ctrl
3.79	con	exp2	ctrl
4.92	con	exp2	ctrl
5.66	con	exp2	ctrl
4.59	con	exp2	ctrl
5.02	con	exp2	ctrl
3.61	con	exp2	ctrl
5.32	con	exp2	ctrl
4.35	con	exp2	ctrl
5.04	con	exp2	ctrl
5.68	con	exp2	ctrl
5.26	con	exp2	ctrl
6.26	con	exp2	ctrl
2.99	AII 1	exp2	cond
1.97	AII 1	exp2	cond
3.3	AII 1	exp2	cond
2.3	AII 1	exp2	cond
3.26	AII 1	exp2	cond
3.1	AII 1	exp2	cond
2.66	AII 1	exp2	cond
1.74	AII 1	exp2	cond
2.88	AII 1	exp2	cond
1.67	AII 1	exp2	cond
3.21	AII 1	exp2	cond
3.78	AII 1	exp2	cond
2.03	AII 1	exp2	cond
3.79	AII 1	exp2	cond
2.48	AII 1	exp2	cond
2.36	AII 1	exp2	cond
2.76	AII 1	exp2	cond
3.15	AII 1	exp2	cond
3.62	AII 1	exp2	cond
3.42	AII 1	exp2	cond
2.77	AII 1	exp2	cond
2.98	AII 1	exp2	cond
3.8	AII 1	exp2	cond
4.1	AII 1	exp2	cond
1.75	AII 1	exp2	cond
3.21	AII 1	exp2	cond
3.75	con	exp3	ctrl
4.89	con	exp3	ctrl
5.79	con	exp3	ctrl
4.25	con	exp3	ctrl
4.67	con	exp3	ctrl
4.43	con	exp3	ctrl
4.71	con	exp3	ctrl
5.4	con	exp3	ctrl
6.06	con	exp3	ctrl
4.9	con	exp3	ctrl
3.48	con	exp3	ctrl
6.57	con	exp3	ctrl
4.75	con	exp3	ctrl
4.2	con	exp3	ctrl
5.45	con	exp3	ctrl
2.57	AII 1	exp3	cond
2.13	AII 1	exp3	cond
3.3	AII 1	exp3	cond
2.19	AII 1	exp3	cond
2.3	AII 1	exp3	cond
1.84	AII 1	exp3	cond
3.53	AII 1	exp3	cond
3.31	AII 1	exp3	cond
2.97	AII 1	exp3	cond
1.76	AII 1	exp3	cond
2.61	AII 1	exp3	cond
3.78	AII 1	exp3	cond
1.99	AII 1	exp3	cond
Fig. 6g
value	condition	experiment	ctrl1	ctrl2	ctr3		Comparison	coef	ci.lwr	ci.upr	avg.CON	avg.AII1	raw.pvalue	adj.pval
0.409483	WT cilia	experiment 1	ctrl	ctrl	ctrl		WT no cilia - AII-1 no cilia	-0.0581	-0.1617	0.0456	-1.21516	-1.20305	0.150255	0.47513
0.461207	WT cilia	experiment 1	ctrl	ctrl	ctrl		WT no cilia - WT cilia	-0.0475	-0.1512	0.0562	-1.21516	-1.20305	0.239003	0.64112
0.409483	WT cilia	experiment 1	ctrl	ctrl	ctrl		WT no cilia - AII-1 cilia	-0.0368	-0.1405	0.0669	-1.21516	-1.20305	0.361585	0.79827
0.413793	WT cilia	experiment 1	ctrl	ctrl	ctrl		AII-1 no cilia - AII-1 cilia	0.0212	-0.0824	0.1249	-1.21516	-1.20305	0.598733	0.95277
0.431034	WT cilia	experiment 1	ctrl	ctrl	ctrl		WT cilia - AII-1 cilia	0.0107	-0.093	0.1144	-1.21516	-1.20305	0.790954	0.99348
0.456897	WT cilia	experiment 1	ctrl	ctrl	ctrl		WT cilia - AII-1 no cilia	-0.0105	-0.1142	0.0931	-1.21516	-1.20305	0.793963	0.99376
0.4375	WT cilia	experiment 1	ctrl	ctrl	ctrl
0.424569	WT cilia	experiment 1	ctrl	ctrl	ctrl
0.506466	WT cilia	experiment 1	ctrl	ctrl	ctrl
0.418103	WT cilia	experiment 1	ctrl	ctrl	ctrl
0.467672	WT cilia	experiment 1	ctrl	ctrl	ctrl
0.62931	WT cilia	experiment 1	ctrl	ctrl	ctrl			WT cilia	WT no cilia	AII-1 cilia	AII-1 no cilia
0.454741	WT cilia	experiment 1	ctrl	ctrl	ctrl		exp1	0.445955	0.448481	0.444181	0.45715
0.377155	WT cilia	experiment 1	ctrl	ctrl	ctrl		exp2	0.476124	0.445177	0.45956	0.457875
0.446121	WT cilia	experiment 1	ctrl	ctrl	ctrl		exp3	0.457504	0.446326	0.461578	0.471344
0.387931	WT cilia	experiment 1	ctrl	ctrl	ctrl		mean	0.459861	0.446661	0.455107	0.462123
0.396552	WT cilia	experiment 1	ctrl	ctrl	ctrl		SD	0.0152219	0.00167738	0.00951551	0.0079938
0.599138	WT cilia	experiment 1	ctrl	ctrl	ctrl
0.482759	WT cilia	experiment 1	ctrl	ctrl	ctrl
0.521552	WT cilia	experiment 1	ctrl	ctrl	ctrl
0.403017	WT cilia	experiment 1	ctrl	ctrl	ctrl
0.392241	WT cilia	experiment 1	ctrl	ctrl	ctrl
0.446121	WT cilia	experiment 1	ctrl	ctrl	ctrl
0.390086	WT cilia	experiment 1	ctrl	ctrl	ctrl
0.431034	WT cilia	experiment 1	ctrl	ctrl	ctrl
0.400862	WT cilia	experiment 1	ctrl	ctrl	ctrl
0.502155	WT no cilia	experiment 1	cond	none	none
0.424569	WT no cilia	experiment 1	cond	none	none
0.484914	WT no cilia	experiment 1	cond	none	none
0.461207	WT no cilia	experiment 1	cond	none	none
0.446121	WT no cilia	experiment 1	cond	none	none
0.435345	WT no cilia	experiment 1	cond	none	none
0.465517	WT no cilia	experiment 1	cond	none	none
0.482759	WT no cilia	experiment 1	cond	none	none
0.459052	WT no cilia	experiment 1	cond	none	none
0.428879	WT no cilia	experiment 1	cond	none	none
0.452586	WT no cilia	experiment 1	cond	none	none
0.428879	WT no cilia	experiment 1	cond	none	none
0.392241	WT no cilia	experiment 1	cond	none	none
0.478448	WT no cilia	experiment 1	cond	none	none
0.510776	WT no cilia	experiment 1	cond	none	none
0.428879	WT no cilia	experiment 1	cond	none	none
0.461207	WT no cilia	experiment 1	cond	none	none
0.418103	WT no cilia	experiment 1	cond	none	none
0.431034	WT no cilia	experiment 1	cond	none	none
0.403017	WT no cilia	experiment 1	cond	none	none
0.422414	WT no cilia	experiment 1	cond	none	none
0.368534	AII-1 cilia	experiment 1	none	cond	none
0.396552	AII-1 cilia	experiment 1	none	cond	none
0.400862	AII-1 cilia	experiment 1	none	cond	none
0.44181	AII-1 cilia	experiment 1	none	cond	none
0.452586	AII-1 cilia	experiment 1	none	cond	none
0.502155	AII-1 cilia	experiment 1	none	cond	none
0.439655	AII-1 cilia	experiment 1	none	cond	none
0.418103	AII-1 cilia	experiment 1	none	cond	none
0.377155	AII-1 cilia	experiment 1	none	cond	none
0.43319	AII-1 cilia	experiment 1	none	cond	none
0.534483	AII-1 cilia	experiment 1	none	cond	none
0.465517	AII-1 cilia	experiment 1	none	cond	none
0.448276	AII-1 cilia	experiment 1	none	cond	none
0.467672	AII-1 cilia	experiment 1	none	cond	none
0.431034	AII-1 cilia	experiment 1	none	cond	none
0.469828	AII-1 cilia	experiment 1	none	cond	none
0.515086	AII-1 cilia	experiment 1	none	cond	none
0.43319	AII-1 cilia	experiment 1	none	cond	none
0.478448	AII-1 cilia	experiment 1	none	cond	none
0.409483	AII-1 cilia	experiment 1	none	cond	none
0.584052	AII-1 no cilia	experiment 1	none	none	cond
0.560345	AII-1 no cilia	experiment 1	none	none	cond
0.471983	AII-1 no cilia	experiment 1	none	none	cond
0.452586	AII-1 no cilia	experiment 1	none	none	cond
0.545259	AII-1 no cilia	experiment 1	none	none	cond
0.4375	AII-1 no cilia	experiment 1	none	none	cond
0.510776	AII-1 no cilia	experiment 1	none	none	cond
0.456897	AII-1 no cilia	experiment 1	none	none	cond
0.435345	AII-1 no cilia	experiment 1	none	none	cond
0.385776	AII-1 no cilia	experiment 1	none	none	cond
0.431034	AII-1 no cilia	experiment 1	none	none	cond
0.448276	AII-1 no cilia	experiment 1	none	none	cond
0.392241	AII-1 no cilia	experiment 1	none	none	cond
0.392241	AII-1 no cilia	experiment 1	none	none	cond
0.450431	AII-1 no cilia	experiment 1	none	none	cond
0.400862	AII-1 no cilia	experiment 1	none	none	cond
0.44181	AII-1 no cilia	experiment 1	none	none	cond
0.461207	AII-1 no cilia	experiment 1	none	none	cond
0.426724	AII-1 no cilia	experiment 1	none	none	cond
0.532328	AII-1 no cilia	experiment 1	none	none	cond
0.43319	AII-1 no cilia	experiment 1	none	none	cond
0.426724	AII-1 no cilia	experiment 1	none	none	cond
0.394397	AII-1 no cilia	experiment 1	none	none	cond
0.461207	AII-1 no cilia	experiment 1	none	none	cond
0.428879	AII-1 no cilia	experiment 1	none	none	cond
0.506466	AII-1 no cilia	experiment 1	none	none	cond
0.446121	AII-1 no cilia	experiment 1	none	none	cond
0.461207	AII-1 no cilia	experiment 1	none	none	cond
0.346983	AII-1 no cilia	experiment 1	none	none	cond
0.484914	AII-1 no cilia	experiment 1	none	none	cond
0.387931	AII-1 no cilia	experiment 1	none	none	cond
0.435345	AII-1 no cilia	experiment 1	none	none	cond
0.517241	AII-1 no cilia	experiment 1	none	none	cond
0.594828	AII-1 no cilia	experiment 1	none	none	cond
0.410989	WT cilia	experiment 2	ctrl	ctrl	ctrl
0.492308	WT cilia	experiment 2	ctrl	ctrl	ctrl
0.492308	WT cilia	experiment 2	ctrl	ctrl	ctrl
0.391209	WT cilia	experiment 2	ctrl	ctrl	ctrl
0.437363	WT cilia	experiment 2	ctrl	ctrl	ctrl
0.481319	WT cilia	experiment 2	ctrl	ctrl	ctrl
0.567033	WT cilia	experiment 2	ctrl	ctrl	ctrl
0.527473	WT cilia	experiment 2	ctrl	ctrl	ctrl
0.52967	WT cilia	experiment 2	ctrl	ctrl	ctrl
0.520879	WT cilia	experiment 2	ctrl	ctrl	ctrl
0.382418	WT cilia	experiment 2	ctrl	ctrl	ctrl
0.520879	WT cilia	experiment 2	ctrl	ctrl	ctrl
0.549451	WT cilia	experiment 2	ctrl	ctrl	ctrl
0.514286	WT cilia	experiment 2	ctrl	ctrl	ctrl
0.443956	WT cilia	experiment 2	ctrl	ctrl	ctrl
0.4	WT cilia	experiment 2	ctrl	ctrl	ctrl
0.538462	WT cilia	experiment 2	ctrl	ctrl	ctrl
0.593407	WT cilia	experiment 2	ctrl	ctrl	ctrl
0.384615	WT cilia	experiment 2	ctrl	ctrl	ctrl
0.463736	WT cilia	experiment 2	ctrl	ctrl	ctrl
0.501099	WT cilia	experiment 2	ctrl	ctrl	ctrl
0.454945	WT cilia	experiment 2	ctrl	ctrl	ctrl
0.534066	WT cilia	experiment 2	ctrl	ctrl	ctrl
0.494505	WT cilia	experiment 2	ctrl	ctrl	ctrl
0.441758	WT cilia	experiment 2	ctrl	ctrl	ctrl
0.428571	WT cilia	experiment 2	ctrl	ctrl	ctrl
0.487912	WT cilia	experiment 2	ctrl	ctrl	ctrl
0.43956	WT cilia	experiment 2	ctrl	ctrl	ctrl
0.47033	WT cilia	experiment 2	ctrl	ctrl	ctrl
0.531868	WT cilia	experiment 2	ctrl	ctrl	ctrl
0.389011	WT cilia	experiment 2	ctrl	ctrl	ctrl
0.386813	WT cilia	experiment 2	ctrl	ctrl	ctrl
0.50989	WT cilia	experiment 2	ctrl	ctrl	ctrl
0.461538	WT no cilia	experiment 2	cond	none	none
0.386813	WT no cilia	experiment 2	cond	none	none
0.520879	WT no cilia	experiment 2	cond	none	none
0.437363	WT no cilia	experiment 2	cond	none	none
0.538462	WT no cilia	experiment 2	cond	none	none
0.426374	WT no cilia	experiment 2	cond	none	none
0.454945	WT no cilia	experiment 2	cond	none	none
0.382418	WT no cilia	experiment 2	cond	none	none
0.424176	WT no cilia	experiment 2	cond	none	none
0.404396	WT no cilia	experiment 2	cond	none	none
0.516484	WT no cilia	experiment 2	cond	none	none
0.534066	WT no cilia	experiment 2	cond	none	none
0.406593	WT no cilia	experiment 2	cond	none	none
0.421978	WT no cilia	experiment 2	cond	none	none
0.408791	WT no cilia	experiment 2	cond	none	none
0.483516	WT no cilia	experiment 2	cond	none	none
0.426374	WT no cilia	experiment 2	cond	none	none
0.424176	WT no cilia	experiment 2	cond	none	none
0.461538	WT no cilia	experiment 2	cond	none	none
0.404396	WT no cilia	experiment 2	cond	none	none
0.4	WT no cilia	experiment 2	cond	none	none
0.413187	WT no cilia	experiment 2	cond	none	none
0.492308	WT no cilia	experiment 2	cond	none	none
0.397802	WT no cilia	experiment 2	cond	none	none
0.417582	WT no cilia	experiment 2	cond	none	none
0.481319	WT no cilia	experiment 2	cond	none	none
0.492308	WT no cilia	experiment 2	cond	none	none
0.474725	AII-1 cilia	experiment 2	none	cond	none
0.371429	AII-1 cilia	experiment 2	none	cond	none
0.487912	AII-1 cilia	experiment 2	none	cond	none
0.512088	AII-1 cilia	experiment 2	none	cond	none
0.487912	AII-1 cilia	experiment 2	none	cond	none
0.457143	AII-1 cilia	experiment 2	none	cond	none
0.463736	AII-1 cilia	experiment 2	none	cond	none
0.437363	AII-1 cilia	experiment 2	none	cond	none
0.448352	AII-1 cilia	experiment 2	none	cond	none
0.454945	AII-1 cilia	experiment 2	none	cond	none
0.474725	AII-1 cilia	experiment 2	none	cond	none
0.507692	AII-1 cilia	experiment 2	none	cond	none
0.505495	AII-1 cilia	experiment 2	none	cond	none
0.406593	AII-1 cilia	experiment 2	none	cond	none
0.496703	AII-1 cilia	experiment 2	none	cond	none
0.373626	AII-1 cilia	experiment 2	none	cond	none
0.430769	AII-1 cilia	experiment 2	none	cond	none
0.457143	AII-1 cilia	experiment 2	none	cond	none
0.476923	AII-1 cilia	experiment 2	none	cond	none
0.402198	AII-1 cilia	experiment 2	none	cond	none
0.406593	AII-1 cilia	experiment 2	none	cond	none
0.437363	AII-1 cilia	experiment 2	none	cond	none
0.536264	AII-1 cilia	experiment 2	none	cond	none
0.432967	AII-1 cilia	experiment 2	none	cond	none
0.50989	AII-1 cilia	experiment 2	none	cond	none
0.4	AII-1 cilia	experiment 2	none	cond	none
0.512088	AII-1 cilia	experiment 2	none	cond	none
0.472527	AII-1 cilia	experiment 2	none	cond	none
0.512088	AII-1 cilia	experiment 2	none	cond	none
0.43956	AII-1 cilia	experiment 2	none	cond	none
0.516484	AII-1 no cilia	experiment 2	none	none	cond
0.441758	AII-1 no cilia	experiment 2	none	none	cond
0.4	AII-1 no cilia	experiment 2	none	none	cond
0.487912	AII-1 no cilia	experiment 2	none	none	cond
0.430769	AII-1 no cilia	experiment 2	none	none	cond
0.397802	AII-1 no cilia	experiment 2	none	none	cond
0.43956	AII-1 no cilia	experiment 2	none	none	cond
0.406593	AII-1 no cilia	experiment 2	none	none	cond
0.426374	AII-1 no cilia	experiment 2	none	none	cond
0.432967	AII-1 no cilia	experiment 2	none	none	cond
0.356044	AII-1 no cilia	experiment 2	none	none	cond
0.404396	AII-1 no cilia	experiment 2	none	none	cond
0.463736	AII-1 no cilia	experiment 2	none	none	cond
0.512088	AII-1 no cilia	experiment 2	none	none	cond
0.481319	AII-1 no cilia	experiment 2	none	none	cond
0.435165	AII-1 no cilia	experiment 2	none	none	cond
0.487912	AII-1 no cilia	experiment 2	none	none	cond
0.457143	AII-1 no cilia	experiment 2	none	none	cond
0.435165	AII-1 no cilia	experiment 2	none	none	cond
0.404396	AII-1 no cilia	experiment 2	none	none	cond
0.479121	AII-1 no cilia	experiment 2	none	none	cond
0.481319	AII-1 no cilia	experiment 2	none	none	cond
0.454945	AII-1 no cilia	experiment 2	none	none	cond
0.540659	AII-1 no cilia	experiment 2	none	none	cond
0.468132	AII-1 no cilia	experiment 2	none	none	cond
0.402198	AII-1 no cilia	experiment 2	none	none	cond
0.556044	AII-1 no cilia	experiment 2	none	none	cond
0.369231	AII-1 no cilia	experiment 2	none	none	cond
0.536264	AII-1 no cilia	experiment 2	none	none	cond
0.426374	AII-1 no cilia	experiment 2	none	none	cond
0.454945	AII-1 no cilia	experiment 2	none	none	cond
0.485714	AII-1 no cilia	experiment 2	none	none	cond
0.382418	AII-1 no cilia	experiment 2	none	none	cond
0.474725	AII-1 no cilia	experiment 2	none	none	cond
0.483516	AII-1 no cilia	experiment 2	none	none	cond
0.413187	AII-1 no cilia	experiment 2	none	none	cond
0.410989	AII-1 no cilia	experiment 2	none	none	cond
0.465934	AII-1 no cilia	experiment 2	none	none	cond
0.540659	AII-1 no cilia	experiment 2	none	none	cond
0.505495	AII-1 no cilia	experiment 2	none	none	cond
0.538462	AII-1 no cilia	experiment 2	none	none	cond
0.542857	AII-1 no cilia	experiment 2	none	none	cond
0.456897	WT cilia	experiment 3	ctrl	ctrl	ctrl
0.346983	WT cilia	experiment 3	ctrl	ctrl	ctrl
0.418103	WT cilia	experiment 3	ctrl	ctrl	ctrl
0.484914	WT cilia	experiment 3	ctrl	ctrl	ctrl
0.521552	WT cilia	experiment 3	ctrl	ctrl	ctrl
0.454741	WT cilia	experiment 3	ctrl	ctrl	ctrl
0.372845	WT cilia	experiment 3	ctrl	ctrl	ctrl
0.418103	WT cilia	experiment 3	ctrl	ctrl	ctrl
0.560345	WT cilia	experiment 3	ctrl	ctrl	ctrl
0.510776	WT cilia	experiment 3	ctrl	ctrl	ctrl
0.497845	WT cilia	experiment 3	ctrl	ctrl	ctrl
0.482759	WT cilia	experiment 3	ctrl	ctrl	ctrl
0.398707	WT cilia	experiment 3	ctrl	ctrl	ctrl
0.476293	WT cilia	experiment 3	ctrl	ctrl	ctrl
0.497845	WT cilia	experiment 3	ctrl	ctrl	ctrl
0.431034	WT cilia	experiment 3	ctrl	ctrl	ctrl
0.394397	WT cilia	experiment 3	ctrl	ctrl	ctrl
0.530172	WT cilia	experiment 3	ctrl	ctrl	ctrl
0.534483	WT cilia	experiment 3	ctrl	ctrl	ctrl
0.383621	WT cilia	experiment 3	ctrl	ctrl	ctrl
0.536638	WT cilia	experiment 3	ctrl	ctrl	ctrl
0.392241	WT cilia	experiment 3	ctrl	ctrl	ctrl
0.461207	WT cilia	experiment 3	ctrl	ctrl	ctrl
0.49569	WT cilia	experiment 3	ctrl	ctrl	ctrl
0.413793	WT cilia	experiment 3	ctrl	ctrl	ctrl
0.405172	WT cilia	experiment 3	ctrl	ctrl	ctrl
0.618534	WT cilia	experiment 3	ctrl	ctrl	ctrl
0.530172	WT cilia	experiment 3	ctrl	ctrl	ctrl
0.398707	WT cilia	experiment 3	ctrl	ctrl	ctrl
0.448276	WT cilia	experiment 3	ctrl	ctrl	ctrl
0.461207	WT cilia	experiment 3	ctrl	ctrl	ctrl
0.424569	WT cilia	experiment 3	ctrl	ctrl	ctrl
0.506466	WT cilia	experiment 3	ctrl	ctrl	ctrl
0.375	WT cilia	experiment 3	ctrl	ctrl	ctrl
0.418103	WT cilia	experiment 3	ctrl	ctrl	ctrl
0.435345	WT cilia	experiment 3	ctrl	ctrl	ctrl
0.448276	WT cilia	experiment 3	ctrl	ctrl	ctrl
0.489224	WT cilia	experiment 3	ctrl	ctrl	ctrl
0.411638	WT cilia	experiment 3	ctrl	ctrl	ctrl
0.482759	WT no cilia	experiment 3	cond	none	none
0.44181	WT no cilia	experiment 3	cond	none	none
0.37931	WT no cilia	experiment 3	cond	none	none
0.431034	WT no cilia	experiment 3	cond	none	none
0.439655	WT no cilia	experiment 3	cond	none	none
0.446121	WT no cilia	experiment 3	cond	none	none
0.456897	WT no cilia	experiment 3	cond	none	none
0.431034	WT no cilia	experiment 3	cond	none	none
0.420259	WT no cilia	experiment 3	cond	none	none
0.349138	WT no cilia	experiment 3	cond	none	none
0.435345	WT no cilia	experiment 3	cond	none	none
0.446121	WT no cilia	experiment 3	cond	none	none
0.435345	WT no cilia	experiment 3	cond	none	none
0.571121	WT no cilia	experiment 3	cond	none	none
0.528017	WT no cilia	experiment 3	cond	none	none
0.403017	WT no cilia	experiment 3	cond	none	none
0.413793	WT no cilia	experiment 3	cond	none	none
0.5	WT no cilia	experiment 3	cond	none	none
0.428879	WT no cilia	experiment 3	cond	none	none
0.450431	WT no cilia	experiment 3	cond	none	none
0.482759	WT no cilia	experiment 3	cond	none	none
0.44181	AII-1 cilia	experiment 3	none	cond	none
0.506466	AII-1 cilia	experiment 3	none	cond	none
0.487069	AII-1 cilia	experiment 3	none	cond	none
0.510776	AII-1 cilia	experiment 3	none	cond	none
0.409483	AII-1 cilia	experiment 3	none	cond	none
0.403017	AII-1 cilia	experiment 3	none	cond	none
0.633621	AII-1 cilia	experiment 3	none	cond	none
0.435345	AII-1 cilia	experiment 3	none	cond	none
0.461207	AII-1 cilia	experiment 3	none	cond	none
0.476293	AII-1 cilia	experiment 3	none	cond	none
0.534483	AII-1 cilia	experiment 3	none	cond	none
0.405172	AII-1 cilia	experiment 3	none	cond	none
0.512931	AII-1 cilia	experiment 3	none	cond	none
0.44181	AII-1 cilia	experiment 3	none	cond	none
0.418103	AII-1 cilia	experiment 3	none	cond	none
0.471983	AII-1 cilia	experiment 3	none	cond	none
0.403017	AII-1 cilia	experiment 3	none	cond	none
0.394397	AII-1 cilia	experiment 3	none	cond	none
0.5	AII-1 cilia	experiment 3	none	cond	none
0.50431	AII-1 cilia	experiment 3	none	cond	none
0.428879	AII-1 cilia	experiment 3	none	cond	none
0.497845	AII-1 cilia	experiment 3	none	cond	none
0.353448	AII-1 cilia	experiment 3	none	cond	none
0.418103	AII-1 cilia	experiment 3	none	cond	none
0.428879	AII-1 cilia	experiment 3	none	cond	none
0.476293	AII-1 cilia	experiment 3	none	cond	none
0.510776	AII-1 cilia	experiment 3	none	cond	none
0.454741	AII-1 cilia	experiment 3	none	cond	none
0.465517	AII-1 cilia	experiment 3	none	cond	none
0.461207	AII-1 no cilia	experiment 3	none	none	cond
0.375	AII-1 no cilia	experiment 3	none	none	cond
0.390086	AII-1 no cilia	experiment 3	none	none	cond
0.538793	AII-1 no cilia	experiment 3	none	none	cond
0.452586	AII-1 no cilia	experiment 3	none	none	cond
0.50431	AII-1 no cilia	experiment 3	none	none	cond
0.403017	AII-1 no cilia	experiment 3	none	none	cond
0.476293	AII-1 no cilia	experiment 3	none	none	cond
0.366379	AII-1 no cilia	experiment 3	none	none	cond
0.448276	AII-1 no cilia	experiment 3	none	none	cond
0.482759	AII-1 no cilia	experiment 3	none	none	cond
0.484914	AII-1 no cilia	experiment 3	none	none	cond
0.400862	AII-1 no cilia	experiment 3	none	none	cond
0.411638	AII-1 no cilia	experiment 3	none	none	cond
0.413793	AII-1 no cilia	experiment 3	none	none	cond
0.448276	AII-1 no cilia	experiment 3	none	none	cond
0.584052	AII-1 no cilia	experiment 3	none	none	cond
0.622845	AII-1 no cilia	experiment 3	none	none	cond
0.448276	AII-1 no cilia	experiment 3	none	none	cond
0.543103	AII-1 no cilia	experiment 3	none	none	cond
0.469828	AII-1 no cilia	experiment 3	none	none	cond
0.459052	AII-1 no cilia	experiment 3	none	none	cond
0.515086	AII-1 no cilia	experiment 3	none	none	cond
0.377155	AII-1 no cilia	experiment 3	none	none	cond
0.456897	AII-1 no cilia	experiment 3	none	none	cond
0.5625	AII-1 no cilia	experiment 3	none	none	cond
0.62931	AII-1 no cilia	experiment 3	none	none	cond
Fig. 6h
value	condition	experiment	ctrl1	ctrl1	ctrl1		Comparison	coef	ci.lwr	ci.upr	avg.CON	avg.AII1	raw.pvalue	adj.pval
46.3158	WT cilia	experiment 1	ctrl	ctrl	ctrl		WT cilia - AII-1 no cilia	892.326	720.139	1064.51	1336.85	919.392	0	< 2.22e-16
59.8131	WT cilia	experiment 1	ctrl	ctrl	ctrl		WT no cilia - AII-1 no cilia	852.761	666.975	1038.55	1336.85	919.392	0	< 2.22e-16
50.5263	WT cilia	experiment 1	ctrl	ctrl	ctrl		WT cilia - AII-1 cilia	466.441	284.93	647.952	1336.85	919.392	4.13445e-11	1.2652e-10
59.375	WT cilia	experiment 1	ctrl	ctrl	ctrl		AII-1 no cilia - AII-1 cilia	-425.885	-606.197	-245.573	1336.85	919.392	1.3157e-09	4.3736e-09
67	WT cilia	experiment 1	ctrl	ctrl	ctrl		WT no cilia - AII-1 cilia	426.875	231.773	621.978	1336.85	919.392	1.92427e-08	4.6105e-08
49.5283	WT cilia	experiment 1	ctrl	ctrl	ctrl		WT no cilia - WT cilia	-39.5656	-227.135	148.004	1336.85	919.392	0.588031	0.94869
64.0394	WT cilia	experiment 1	ctrl	ctrl	ctrl
53.2995	WT cilia	experiment 1	ctrl	ctrl	ctrl
45.9574	WT cilia	experiment 1	ctrl	ctrl	ctrl
50.5155	WT cilia	experiment 1	ctrl	ctrl	ctrl
51.1521	WT cilia	experiment 1	ctrl	ctrl	ctrl
57.8767	WT cilia	experiment 1	ctrl	ctrl	ctrl			WT cilia	WT no cilia	AII-1 cilia	AII-1 no cilia
47.8673	WT cilia	experiment 1	ctrl	ctrl	ctrl		exp1	55.6	53.7	49.4	34.9
60.5714	WT cilia	experiment 1	ctrl	ctrl	ctrl		exp2	53.1	53.4	45.4	35.8
52.1739	WT cilia	experiment 1	ctrl	ctrl	ctrl		exp3	54.2	53.8	42.5	36.6
54.4444	WT cilia	experiment 1	ctrl	ctrl	ctrl		mean	54.3	53.6333	45.7667	35.7667
63.0435	WT cilia	experiment 1	ctrl	ctrl	ctrl		SD	1.253	0.208167	3.46458	0.85049
44.964	WT cilia	experiment 1	ctrl	ctrl	ctrl
61.6071	WT cilia	experiment 1	ctrl	ctrl	ctrl
50.8264	WT cilia	experiment 1	ctrl	ctrl	ctrl
54.5455	WT cilia	experiment 1	ctrl	ctrl	ctrl
55.4945	WT cilia	experiment 1	ctrl	ctrl	ctrl
71.4976	WT cilia	experiment 1	ctrl	ctrl	ctrl
60.7735	WT cilia	experiment 1	ctrl	ctrl	ctrl
58	WT cilia	experiment 1	ctrl	ctrl	ctrl
54.8387	WT cilia	experiment 1	ctrl	ctrl	ctrl
55.794	WT no cilia	experiment 1	cond	none	none
59.8985	WT no cilia	experiment 1	cond	none	none
58.2222	WT no cilia	experiment 1	cond	none	none
59.8131	WT no cilia	experiment 1	cond	none	none
53.6232	WT no cilia	experiment 1	cond	none	none
54.9505	WT no cilia	experiment 1	cond	none	none
62.037	WT no cilia	experiment 1	cond	none	none
54.9107	WT no cilia	experiment 1	cond	none	none
60.5634	WT no cilia	experiment 1	cond	none	none
51.2563	WT no cilia	experiment 1	cond	none	none
50.4762	WT no cilia	experiment 1	cond	none	none
50.2513	WT no cilia	experiment 1	cond	none	none
39.5604	WT no cilia	experiment 1	cond	none	none
50.9009	WT no cilia	experiment 1	cond	none	none
56.1181	WT no cilia	experiment 1	cond	none	none
50.2513	WT no cilia	experiment 1	cond	none	none
50	WT no cilia	experiment 1	cond	none	none
56.701	WT no cilia	experiment 1	cond	none	none
55	WT no cilia	experiment 1	cond	none	none
59.893	WT no cilia	experiment 1	cond	none	none
38.2653	WT no cilia	experiment 1	cond	none	none
55.4945	AII-1 cilia	experiment 1	none	cond	none
44.7368	AII-1 cilia	experiment 1	none	cond	none
52.7363	AII-1 cilia	experiment 1	none	cond	none
54.4554	AII-1 cilia	experiment 1	none	cond	none
55.2764	AII-1 cilia	experiment 1	none	cond	none
34.4828	AII-1 cilia	experiment 1	none	cond	none
46.5116	AII-1 cilia	experiment 1	none	cond	none
45.2055	AII-1 cilia	experiment 1	none	cond	none
45.9016	AII-1 cilia	experiment 1	none	cond	none
53.0928	AII-1 cilia	experiment 1	none	cond	none
21.8085	AII-1 cilia	experiment 1	none	cond	none
56.3158	AII-1 cilia	experiment 1	none	cond	none
66.1111	AII-1 cilia	experiment 1	none	cond	none
51.269	AII-1 cilia	experiment 1	none	cond	none
46.9388	AII-1 cilia	experiment 1	none	cond	none
68.4211	AII-1 cilia	experiment 1	none	cond	none
50	AII-1 cilia	experiment 1	none	cond	none
46.0465	AII-1 cilia	experiment 1	none	cond	none
46.4088	AII-1 cilia	experiment 1	none	cond	none
46.8599	AII-1 cilia	experiment 1	none	cond	none
27.3063	AII-1 no cilia	experiment 1	none	none	cond
18.8462	AII-1 no cilia	experiment 1	none	none	cond
29.2237	AII-1 no cilia	experiment 1	none	none	cond
52.381	AII-1 no cilia	experiment 1	none	none	cond
48.6166	AII-1 no cilia	experiment 1	none	none	cond
34.4828	AII-1 no cilia	experiment 1	none	none	cond
40.0844	AII-1 no cilia	experiment 1	none	none	cond
24.5283	AII-1 no cilia	experiment 1	none	none	cond
41.5842	AII-1 no cilia	experiment 1	none	none	cond
48.6034	AII-1 no cilia	experiment 1	none	none	cond
38.5	AII-1 no cilia	experiment 1	none	none	cond
34.6154	AII-1 no cilia	experiment 1	none	none	cond
36.2637	AII-1 no cilia	experiment 1	none	none	cond
35.7143	AII-1 no cilia	experiment 1	none	none	cond
54.067	AII-1 no cilia	experiment 1	none	none	cond
25.2688	AII-1 no cilia	experiment 1	none	none	cond
46.3415	AII-1 no cilia	experiment 1	none	none	cond
50	AII-1 no cilia	experiment 1	none	none	cond
44.4444	AII-1 no cilia	experiment 1	none	none	cond
37.247	AII-1 no cilia	experiment 1	none	none	cond
32.3383	AII-1 no cilia	experiment 1	none	none	cond
39.3939	AII-1 no cilia	experiment 1	none	none	cond
0	AII-1 no cilia	experiment 1	none	none	cond
14.9533	AII-1 no cilia	experiment 1	none	none	cond
39.6985	AII-1 no cilia	experiment 1	none	none	cond
51.9149	AII-1 no cilia	experiment 1	none	none	cond
24.1546	AII-1 no cilia	experiment 1	none	none	cond
51.8692	AII-1 no cilia	experiment 1	none	none	cond
52.795	AII-1 no cilia	experiment 1	none	none	cond
0	AII-1 no cilia	experiment 1	none	none	cond
38.3333	AII-1 no cilia	experiment 1	none	none	cond
19.802	AII-1 no cilia	experiment 1	none	none	cond
39.5833	AII-1 no cilia	experiment 1	none	none	cond
14.8551	AII-1 no cilia	experiment 1	none	none	cond
58.8235	WT cilia	experiment 2	ctrl	ctrl	ctrl
59.375	WT cilia	experiment 2	ctrl	ctrl	ctrl
61.1607	WT cilia	experiment 2	ctrl	ctrl	ctrl
50.5618	WT cilia	experiment 2	ctrl	ctrl	ctrl
51.2563	WT cilia	experiment 2	ctrl	ctrl	ctrl
52.968	WT cilia	experiment 2	ctrl	ctrl	ctrl
52.7132	WT cilia	experiment 2	ctrl	ctrl	ctrl
56.6667	WT cilia	experiment 2	ctrl	ctrl	ctrl
58.5062	WT cilia	experiment 2	ctrl	ctrl	ctrl
63.7131	WT cilia	experiment 2	ctrl	ctrl	ctrl
50.5747	WT cilia	experiment 2	ctrl	ctrl	ctrl
51.0549	WT cilia	experiment 2	ctrl	ctrl	ctrl
64	WT cilia	experiment 2	ctrl	ctrl	ctrl
41.0256	WT cilia	experiment 2	ctrl	ctrl	ctrl
52.9703	WT cilia	experiment 2	ctrl	ctrl	ctrl
60.4396	WT cilia	experiment 2	ctrl	ctrl	ctrl
45.3061	WT cilia	experiment 2	ctrl	ctrl	ctrl
50.7407	WT cilia	experiment 2	ctrl	ctrl	ctrl
58.2857	WT cilia	experiment 2	ctrl	ctrl	ctrl
46.4455	WT cilia	experiment 2	ctrl	ctrl	ctrl
41.6667	WT cilia	experiment 2	ctrl	ctrl	ctrl
50.7246	WT cilia	experiment 2	ctrl	ctrl	ctrl
48.5597	WT cilia	experiment 2	ctrl	ctrl	ctrl
47.1111	WT cilia	experiment 2	ctrl	ctrl	ctrl
57.7114	WT cilia	experiment 2	ctrl	ctrl	ctrl
59.4872	WT cilia	experiment 2	ctrl	ctrl	ctrl
37.8378	WT cilia	experiment 2	ctrl	ctrl	ctrl
51.5	WT cilia	experiment 2	ctrl	ctrl	ctrl
51.4019	WT cilia	experiment 2	ctrl	ctrl	ctrl
54.9587	WT cilia	experiment 2	ctrl	ctrl	ctrl
49.7175	WT cilia	experiment 2	ctrl	ctrl	ctrl
57.3864	WT cilia	experiment 2	ctrl	ctrl	ctrl
58.6207	WT cilia	experiment 2	ctrl	ctrl	ctrl
60.9524	WT no cilia	experiment 2	cond	none	none
57.3864	WT no cilia	experiment 2	cond	none	none
57.384	WT no cilia	experiment 2	cond	none	none
57.7889	WT no cilia	experiment 2	cond	none	none
55.9184	WT no cilia	experiment 2	cond	none	none
56.701	WT no cilia	experiment 2	cond	none	none
54.5894	WT no cilia	experiment 2	cond	none	none
54.5977	WT no cilia	experiment 2	cond	none	none
36.2694	WT no cilia	experiment 2	cond	none	none
45.6522	WT no cilia	experiment 2	cond	none	none
54.0426	WT no cilia	experiment 2	cond	none	none
54.7325	WT no cilia	experiment 2	cond	none	none
46.4865	WT no cilia	experiment 2	cond	none	none
64.5833	WT no cilia	experiment 2	cond	none	none
56.4516	WT no cilia	experiment 2	cond	none	none
55	WT no cilia	experiment 2	cond	none	none
50	WT no cilia	experiment 2	cond	none	none
43.5233	WT no cilia	experiment 2	cond	none	none
52.8571	WT no cilia	experiment 2	cond	none	none
55.4348	WT no cilia	experiment 2	cond	none	none
45.0549	WT no cilia	experiment 2	cond	none	none
45.7447	WT no cilia	experiment 2	cond	none	none
59.8214	WT no cilia	experiment 2	cond	none	none
55.2486	WT no cilia	experiment 2	cond	none	none
54.7368	WT no cilia	experiment 2	cond	none	none
58.4475	WT no cilia	experiment 2	cond	none	none
53.125	WT no cilia	experiment 2	cond	none	none
45.3704	AII-1 cilia	experiment 2	none	cond	none
62.7219	AII-1 cilia	experiment 2	none	cond	none
49.5495	AII-1 cilia	experiment 2	none	cond	none
37.3391	AII-1 cilia	experiment 2	none	cond	none
39.6396	AII-1 cilia	experiment 2	none	cond	none
46.6346	AII-1 cilia	experiment 2	none	cond	none
52.6066	AII-1 cilia	experiment 2	none	cond	none
48.7437	AII-1 cilia	experiment 2	none	cond	none
32.3529	AII-1 cilia	experiment 2	none	cond	none
46.8599	AII-1 cilia	experiment 2	none	cond	none
31.0185	AII-1 cilia	experiment 2	none	cond	none
38.961	AII-1 cilia	experiment 2	none	cond	none
38.2609	AII-1 cilia	experiment 2	none	cond	none
49.1892	AII-1 cilia	experiment 2	none	cond	none
50	AII-1 cilia	experiment 2	none	cond	none
59.4118	AII-1 cilia	experiment 2	none	cond	none
51.0204	AII-1 cilia	experiment 2	none	cond	none
43.2692	AII-1 cilia	experiment 2	none	cond	none
45.1613	AII-1 cilia	experiment 2	none	cond	none
47.541	AII-1 cilia	experiment 2	none	cond	none
35.1351	AII-1 cilia	experiment 2	none	cond	none
39.6985	AII-1 cilia	experiment 2	none	cond	none
36.8852	AII-1 cilia	experiment 2	none	cond	none
30.4569	AII-1 cilia	experiment 2	none	cond	none
47.4138	AII-1 cilia	experiment 2	none	cond	none
42.8571	AII-1 cilia	experiment 2	none	cond	none
49.7854	AII-1 cilia	experiment 2	none	cond	none
58.1395	AII-1 cilia	experiment 2	none	cond	none
60.9442	AII-1 cilia	experiment 2	none	cond	none
44	AII-1 cilia	experiment 2	none	cond	none
39.1489	AII-1 no cilia	experiment 2	none	none	cond
38.806	AII-1 no cilia	experiment 2	none	none	cond
41.2088	AII-1 no cilia	experiment 2	none	none	cond
44.1441	AII-1 no cilia	experiment 2	none	none	cond
27.0408	AII-1 no cilia	experiment 2	none	none	cond
46.4088	AII-1 no cilia	experiment 2	none	none	cond
32	AII-1 no cilia	experiment 2	none	none	cond
46.4865	AII-1 no cilia	experiment 2	none	none	cond
44.8454	AII-1 no cilia	experiment 2	none	none	cond
30.4569	AII-1 no cilia	experiment 2	none	none	cond
32.0988	AII-1 no cilia	experiment 2	none	none	cond
28.2609	AII-1 no cilia	experiment 2	none	none	cond
32.2275	AII-1 no cilia	experiment 2	none	none	cond
30.0429	AII-1 no cilia	experiment 2	none	none	cond
45.6621	AII-1 no cilia	experiment 2	none	none	cond
35.3535	AII-1 no cilia	experiment 2	none	none	cond
27.4775	AII-1 no cilia	experiment 2	none	none	cond
34.6154	AII-1 no cilia	experiment 2	none	none	cond
37.8788	AII-1 no cilia	experiment 2	none	none	cond
44.5652	AII-1 no cilia	experiment 2	none	none	cond
17.8899	AII-1 no cilia	experiment 2	none	none	cond
20.5479	AII-1 no cilia	experiment 2	none	none	cond
39.6135	AII-1 no cilia	experiment 2	none	none	cond
23.5772	AII-1 no cilia	experiment 2	none	none	cond
51.6432	AII-1 no cilia	experiment 2	none	none	cond
28.9617	AII-1 no cilia	experiment 2	none	none	cond
31.6206	AII-1 no cilia	experiment 2	none	none	cond
41.6667	AII-1 no cilia	experiment 2	none	none	cond
43.0328	AII-1 no cilia	experiment 2	none	none	cond
50.5155	AII-1 no cilia	experiment 2	none	none	cond
46.8599	AII-1 no cilia	experiment 2	none	none	cond
28.5068	AII-1 no cilia	experiment 2	none	none	cond
44.8276	AII-1 no cilia	experiment 2	none	none	cond
30.5556	AII-1 no cilia	experiment 2	none	none	cond
42.2727	AII-1 no cilia	experiment 2	none	none	cond
41.4894	AII-1 no cilia	experiment 2	none	none	cond
44.9198	AII-1 no cilia	experiment 2	none	none	cond
32.5472	AII-1 no cilia	experiment 2	none	none	cond
34.5528	AII-1 no cilia	experiment 2	none	none	cond
17.3913	AII-1 no cilia	experiment 2	none	none	cond
26.5306	AII-1 no cilia	experiment 2	none	none	cond
24.6964	AII-1 no cilia	experiment 2	none	none	cond
41.5094	WT cilia	experiment 3	ctrl	ctrl	ctrl
62.7329	WT cilia	experiment 3	ctrl	ctrl	ctrl
67.0103	WT cilia	experiment 3	ctrl	ctrl	ctrl
51.5556	WT cilia	experiment 3	ctrl	ctrl	ctrl
58.2645	WT cilia	experiment 3	ctrl	ctrl	ctrl
53.5545	WT cilia	experiment 3	ctrl	ctrl	ctrl
56.6474	WT cilia	experiment 3	ctrl	ctrl	ctrl
53.0928	WT cilia	experiment 3	ctrl	ctrl	ctrl
52.3077	WT cilia	experiment 3	ctrl	ctrl	ctrl
49.789	WT cilia	experiment 3	ctrl	ctrl	ctrl
48.9177	WT cilia	experiment 3	ctrl	ctrl	ctrl
55.8036	WT cilia	experiment 3	ctrl	ctrl	ctrl
43.2432	WT cilia	experiment 3	ctrl	ctrl	ctrl
50.2262	WT cilia	experiment 3	ctrl	ctrl	ctrl
47.619	WT cilia	experiment 3	ctrl	ctrl	ctrl
59.5	WT cilia	experiment 3	ctrl	ctrl	ctrl
48.0874	WT cilia	experiment 3	ctrl	ctrl	ctrl
57.7236	WT cilia	experiment 3	ctrl	ctrl	ctrl
52.4194	WT cilia	experiment 3	ctrl	ctrl	ctrl
66.8539	WT cilia	experiment 3	ctrl	ctrl	ctrl
60.6426	WT cilia	experiment 3	ctrl	ctrl	ctrl
46.7033	WT cilia	experiment 3	ctrl	ctrl	ctrl
63.5514	WT cilia	experiment 3	ctrl	ctrl	ctrl
51.7391	WT cilia	experiment 3	ctrl	ctrl	ctrl
45.8333	WT cilia	experiment 3	ctrl	ctrl	ctrl
53.7234	WT cilia	experiment 3	ctrl	ctrl	ctrl
66.2021	WT cilia	experiment 3	ctrl	ctrl	ctrl
50.813	WT cilia	experiment 3	ctrl	ctrl	ctrl
51.3514	WT cilia	experiment 3	ctrl	ctrl	ctrl
48.5577	WT cilia	experiment 3	ctrl	ctrl	ctrl
60.7477	WT cilia	experiment 3	ctrl	ctrl	ctrl
52.7919	WT cilia	experiment 3	ctrl	ctrl	ctrl
55.7447	WT cilia	experiment 3	ctrl	ctrl	ctrl
51.7241	WT cilia	experiment 3	ctrl	ctrl	ctrl
64.433	WT cilia	experiment 3	ctrl	ctrl	ctrl
45.5446	WT cilia	experiment 3	ctrl	ctrl	ctrl
55.2885	WT cilia	experiment 3	ctrl	ctrl	ctrl
62.5551	WT cilia	experiment 3	ctrl	ctrl	ctrl
47.644	WT cilia	experiment 3	ctrl	ctrl	ctrl
49.5536	WT no cilia	experiment 3	cond	none	none
59.0244	WT no cilia	experiment 3	cond	none	none
51.7045	WT no cilia	experiment 3	cond	none	none
48.5	WT no cilia	experiment 3	cond	none	none
45.098	WT no cilia	experiment 3	cond	none	none
43.9614	WT no cilia	experiment 3	cond	none	none
45.283	WT no cilia	experiment 3	cond	none	none
52.5	WT no cilia	experiment 3	cond	none	none
52.8205	WT no cilia	experiment 3	cond	none	none
64.1975	WT no cilia	experiment 3	cond	none	none
48.5149	WT no cilia	experiment 3	cond	none	none
51.2077	WT no cilia	experiment 3	cond	none	none
63.8614	WT no cilia	experiment 3	cond	none	none
52.8302	WT no cilia	experiment 3	cond	none	none
69.3878	WT no cilia	experiment 3	cond	none	none
54.5455	WT no cilia	experiment 3	cond	none	none
52.0833	WT no cilia	experiment 3	cond	none	none
56.0345	WT no cilia	experiment 3	cond	none	none
50.7538	WT no cilia	experiment 3	cond	none	none
54.067	WT no cilia	experiment 3	cond	none	none
63.8393	WT no cilia	experiment 3	cond	none	none
28.2927	AII-1 cilia	experiment 3	none	cond	none
50.6383	AII-1 cilia	experiment 3	none	cond	none
31.4159	AII-1 cilia	experiment 3	none	cond	none
50.6329	AII-1 cilia	experiment 3	none	cond	none
59.4737	AII-1 cilia	experiment 3	none	cond	none
38.5027	AII-1 cilia	experiment 3	none	cond	none
46.5986	AII-1 cilia	experiment 3	none	cond	none
42.5743	AII-1 cilia	experiment 3	none	cond	none
27.5701	AII-1 cilia	experiment 3	none	cond	none
44.7964	AII-1 cilia	experiment 3	none	cond	none
52.4194	AII-1 cilia	experiment 3	none	cond	none
41.4894	AII-1 cilia	experiment 3	none	cond	none
40.3361	AII-1 cilia	experiment 3	none	cond	none
38.0488	AII-1 cilia	experiment 3	none	cond	none
56.701	AII-1 cilia	experiment 3	none	cond	none
23.7443	AII-1 cilia	experiment 3	none	cond	none
42.7807	AII-1 cilia	experiment 3	none	cond	none
42.623	AII-1 cilia	experiment 3	none	cond	none
40.5172	AII-1 cilia	experiment 3	none	cond	none
47.0085	AII-1 cilia	experiment 3	none	cond	none
43.2161	AII-1 cilia	experiment 3	none	cond	none
32.4675	AII-1 cilia	experiment 3	none	cond	none
33.5366	AII-1 cilia	experiment 3	none	cond	none
50.5155	AII-1 cilia	experiment 3	none	cond	none
50.2513	AII-1 cilia	experiment 3	none	cond	none
44.3439	AII-1 cilia	experiment 3	none	cond	none
43.8819	AII-1 cilia	experiment 3	none	cond	none
50.237	AII-1 cilia	experiment 3	none	cond	none
38.4259	AII-1 cilia	experiment 3	none	cond	none
37.3832	AII-1 no cilia	experiment 3	none	none	cond
23.5632	AII-1 no cilia	experiment 3	none	none	cond
28.7293	AII-1 no cilia	experiment 3	none	none	cond
28	AII-1 no cilia	experiment 3	none	none	cond
45.7143	AII-1 no cilia	experiment 3	none	none	cond
47.4359	AII-1 no cilia	experiment 3	none	none	cond
49.1979	AII-1 no cilia	experiment 3	none	none	cond
54.2986	AII-1 no cilia	experiment 3	none	none	cond
34.7059	AII-1 no cilia	experiment 3	none	none	cond
37.9808	AII-1 no cilia	experiment 3	none	none	cond
52.2321	AII-1 no cilia	experiment 3	none	none	cond
38.2222	AII-1 no cilia	experiment 3	none	none	cond
41.9355	AII-1 no cilia	experiment 3	none	none	cond
28.7958	AII-1 no cilia	experiment 3	none	none	cond
41.6667	AII-1 no cilia	experiment 3	none	none	cond
52.8846	AII-1 no cilia	experiment 3	none	none	cond
15.8672	AII-1 no cilia	experiment 3	none	none	cond
28.7197	AII-1 no cilia	experiment 3	none	none	cond
50.4808	AII-1 no cilia	experiment 3	none	none	cond
46.0317	AII-1 no cilia	experiment 3	none	none	cond
49.0826	AII-1 no cilia	experiment 3	none	none	cond
48.3568	AII-1 no cilia	experiment 3	none	none	cond
19.2469	AII-1 no cilia	experiment 3	none	none	cond
33.1429	AII-1 no cilia	experiment 3	none	none	cond
23.5849	AII-1 no cilia	experiment 3	none	none	cond
11.1111	AII-1 no cilia	experiment 3	none	none	cond
18.8356	AII-1 no cilia	experiment 3	none	none	cond

## Sheet: Supl. Fig.5
Supl. Fig. 5b											%	%
condition	positive	negative	experiment			Estimate	pvalue	adj.pval			ctrl	cond
ctrl	87	113	experiment 1		Intersect	-170188022562744	< 2.22e-16	1		exp1	43.5	13
cond	26	174	experiment 1		cond - ctrl	-134113898227774	< 2.22e-16	< 2.22e-16		exp2	36	28.8
ctrl	108	192	experiment 2							exp3	33	19
cond	87	215	experiment 2		cond	cond	ctrl			exp4	61.5	11.5
ctrl	66	134	experiment 3		probSucc	0.1542	0.4108			exp5	63	16
cond	38	163	experiment 3							mean	47.4	17.66
ctrl	123	77	experiment 4							SD	14.0952	6.86134
cond	23	177	experiment 4
ctrl	126	74	experiment 5
cond	32	168	experiment 5
Supl. Fig. 5c					Supl. Fig. 5c normalized (as displayed)
value	condition	experiment	ctrl		value	condition	experiment		Comparison	coef	ci.lwr	ci.upr	avg.CON	avg.AII1	raw.pvalue	adj.pval
270.265	con RNAi	experiment 1	ctrl		1.0099	con RNAi	experiment 1		GCP4 RNAi - con RNAi	-2.3197	-2.8667	-1.7726	9.94309	7.56783	0	< 2.22e-16
249.154	con RNAi	experiment 1	ctrl		0.931016	con RNAi	experiment 1
256.712	con RNAi	experiment 1	ctrl		0.959258	con RNAi	experiment 1
202.913	con RNAi	experiment 1	ctrl		0.758227	con RNAi	experiment 1					normalized	normalized
233.49	con RNAi	experiment 1	ctrl		0.872485	con RNAi	experiment 1			con RNAi	GCP4 RNAi	con RNAi	GCP4 RNAi
316.675	con RNAi	experiment 1	ctrl		1.18332	con RNAi	experiment 1		exp1	267.615	168.747	1	0.63056
306.113	con RNAi	experiment 1	ctrl		1.14386	con RNAi	experiment 1		exp2	107.752	40.9513	1	0.380051
262.028	con RNAi	experiment 1	ctrl		0.979123	con RNAi	experiment 1		exp3	108.346	49.0704	1	0.452906
233.419	con RNAi	experiment 1	ctrl		0.872219	con RNAi	experiment 1		mean			1	0.487839
327.072	con RNAi	experiment 1	ctrl		1.22217	con RNAi	experiment 1		SD				0.128856
277.674	con RNAi	experiment 1	ctrl		1.03759	con RNAi	experiment 1
264.606	con RNAi	experiment 1	ctrl		0.988756	con RNAi	experiment 1
211.596	con RNAi	experiment 1	ctrl		0.790673	con RNAi	experiment 1
334.741	con RNAi	experiment 1	ctrl		1.25083	con RNAi	experiment 1
245.585	con RNAi	experiment 1	ctrl		0.91768	con RNAi	experiment 1
271.164	con RNAi	experiment 1	ctrl		1.01326	con RNAi	experiment 1
229.264	con RNAi	experiment 1	ctrl		0.856693	con RNAi	experiment 1
352.089	con RNAi	experiment 1	ctrl		1.31565	con RNAi	experiment 1
224.737	con RNAi	experiment 1	ctrl		0.839777	con RNAi	experiment 1
291.565	con RNAi	experiment 1	ctrl		1.08949	con RNAi	experiment 1
230.157	con RNAi	experiment 1	ctrl		0.86003	con RNAi	experiment 1
264.215	con RNAi	experiment 1	ctrl		0.987295	con RNAi	experiment 1
200.346	con RNAi	experiment 1	ctrl		0.748635	con RNAi	experiment 1
216.055	con RNAi	experiment 1	ctrl		0.807335	con RNAi	experiment 1
298.375	con RNAi	experiment 1	ctrl		1.11494	con RNAi	experiment 1
220.211	con RNAi	experiment 1	ctrl		0.822865	con RNAi	experiment 1
258.284	con RNAi	experiment 1	ctrl		0.965133	con RNAi	experiment 1
316.44	con RNAi	experiment 1	ctrl		1.18244	con RNAi	experiment 1
278.323	con RNAi	experiment 1	ctrl		1.04001	con RNAi	experiment 1
300.198	con RNAi	experiment 1	ctrl		1.12175	con RNAi	experiment 1
347.519	con RNAi	experiment 1	ctrl		1.29858	con RNAi	experiment 1
190.495	con RNAi	experiment 1	ctrl		0.711825	con RNAi	experiment 1
266.729	con RNAi	experiment 1	ctrl		0.996689	con RNAi	experiment 1
267.771	con RNAi	experiment 1	ctrl		1.00058	con RNAi	experiment 1
286.457	con RNAi	experiment 1	ctrl		1.07041	con RNAi	experiment 1
226.637	con RNAi	experiment 1	ctrl		0.846877	con RNAi	experiment 1
204.011	con RNAi	experiment 1	ctrl		0.76233	con RNAi	experiment 1
334.641	con RNAi	experiment 1	ctrl		1.25046	con RNAi	experiment 1
298.829	con RNAi	experiment 1	ctrl		1.11664	con RNAi	experiment 1
303.298	con RNAi	experiment 1	ctrl		1.13334	con RNAi	experiment 1
261.865	con RNAi	experiment 1	ctrl		0.978514	con RNAi	experiment 1
145.433	con RNAi	experiment 1	ctrl		0.543441	con RNAi	experiment 1
290.882	con RNAi	experiment 1	ctrl		1.08694	con RNAi	experiment 1
285.875	con RNAi	experiment 1	ctrl		1.06823	con RNAi	experiment 1
331.115	con RNAi	experiment 1	ctrl		1.23728	con RNAi	experiment 1
223.963	con RNAi	experiment 1	ctrl		0.836885	con RNAi	experiment 1
266.258	con RNAi	experiment 1	ctrl		0.994929	con RNAi	experiment 1
319.508	con RNAi	experiment 1	ctrl		1.19391	con RNAi	experiment 1
326.591	con RNAi	experiment 1	ctrl		1.22038	con RNAi	experiment 1
248.857	con RNAi	experiment 1	ctrl		0.929907	con RNAi	experiment 1
269.227	con RNAi	experiment 1	ctrl		1.00602	con RNAi	experiment 1
276.556	con RNAi	experiment 1	ctrl		1.03341	con RNAi	experiment 1
113.696	GCP4 RNAi	experiment 1	cond		0.424849	GCP4 RNAi	experiment 1
133.861	GCP4 RNAi	experiment 1	cond		0.5002	GCP4 RNAi	experiment 1
111.039	GCP4 RNAi	experiment 1	cond		0.414921	GCP4 RNAi	experiment 1
157.454	GCP4 RNAi	experiment 1	cond		0.58836	GCP4 RNAi	experiment 1
151.261	GCP4 RNAi	experiment 1	cond		0.565219	GCP4 RNAi	experiment 1
127.174	GCP4 RNAi	experiment 1	cond		0.475212	GCP4 RNAi	experiment 1
162.645	GCP4 RNAi	experiment 1	cond		0.607757	GCP4 RNAi	experiment 1
94.778	GCP4 RNAi	experiment 1	cond		0.354158	GCP4 RNAi	experiment 1
227.897	GCP4 RNAi	experiment 1	cond		0.851585	GCP4 RNAi	experiment 1
176.482	GCP4 RNAi	experiment 1	cond		0.659462	GCP4 RNAi	experiment 1
117.776	GCP4 RNAi	experiment 1	cond		0.440095	GCP4 RNAi	experiment 1
136.676	GCP4 RNAi	experiment 1	cond		0.510719	GCP4 RNAi	experiment 1
143.003	GCP4 RNAi	experiment 1	cond		0.534361	GCP4 RNAi	experiment 1
208.302	GCP4 RNAi	experiment 1	cond		0.778364	GCP4 RNAi	experiment 1
140.305	GCP4 RNAi	experiment 1	cond		0.524279	GCP4 RNAi	experiment 1
318.855	GCP4 RNAi	experiment 1	cond		1.19147	GCP4 RNAi	experiment 1
147.241	GCP4 RNAi	experiment 1	cond		0.550197	GCP4 RNAi	experiment 1
156.512	GCP4 RNAi	experiment 1	cond		0.58484	GCP4 RNAi	experiment 1
164.574	GCP4 RNAi	experiment 1	cond		0.614965	GCP4 RNAi	experiment 1
217.742	GCP4 RNAi	experiment 1	cond		0.813639	GCP4 RNAi	experiment 1
313.281	GCP4 RNAi	experiment 1	cond		1.17064	GCP4 RNAi	experiment 1
139.858	GCP4 RNAi	experiment 1	cond		0.522609	GCP4 RNAi	experiment 1
183.352	GCP4 RNAi	experiment 1	cond		0.685133	GCP4 RNAi	experiment 1
134.27	GCP4 RNAi	experiment 1	cond		0.501728	GCP4 RNAi	experiment 1
159.181	GCP4 RNAi	experiment 1	cond		0.594813	GCP4 RNAi	experiment 1
118.117	GCP4 RNAi	experiment 1	cond		0.441369	GCP4 RNAi	experiment 1
120.165	GCP4 RNAi	experiment 1	cond		0.449022	GCP4 RNAi	experiment 1
197.647	GCP4 RNAi	experiment 1	cond		0.73855	GCP4 RNAi	experiment 1
99.274	GCP4 RNAi	experiment 1	cond		0.370958	GCP4 RNAi	experiment 1
134.248	GCP4 RNAi	experiment 1	cond		0.501646	GCP4 RNAi	experiment 1
170.998	GCP4 RNAi	experiment 1	cond		0.63897	GCP4 RNAi	experiment 1
154.331	GCP4 RNAi	experiment 1	cond		0.57669	GCP4 RNAi	experiment 1
193.149	GCP4 RNAi	experiment 1	cond		0.721742	GCP4 RNAi	experiment 1
178.312	GCP4 RNAi	experiment 1	cond		0.6663	GCP4 RNAi	experiment 1
122.854	GCP4 RNAi	experiment 1	cond		0.45907	GCP4 RNAi	experiment 1
195.692	GCP4 RNAi	experiment 1	cond		0.731244	GCP4 RNAi	experiment 1
139.09	GCP4 RNAi	experiment 1	cond		0.519739	GCP4 RNAi	experiment 1
144.482	GCP4 RNAi	experiment 1	cond		0.539887	GCP4 RNAi	experiment 1
167.177	GCP4 RNAi	experiment 1	cond		0.624692	GCP4 RNAi	experiment 1
146.085	GCP4 RNAi	experiment 1	cond		0.545877	GCP4 RNAi	experiment 1
187.991	GCP4 RNAi	experiment 1	cond		0.702468	GCP4 RNAi	experiment 1
152.76	GCP4 RNAi	experiment 1	cond		0.57082	GCP4 RNAi	experiment 1
196.207	GCP4 RNAi	experiment 1	cond		0.733169	GCP4 RNAi	experiment 1
207.663	GCP4 RNAi	experiment 1	cond		0.775977	GCP4 RNAi	experiment 1
152.047	GCP4 RNAi	experiment 1	cond		0.568156	GCP4 RNAi	experiment 1
222.906	GCP4 RNAi	experiment 1	cond		0.832935	GCP4 RNAi	experiment 1
200.112	GCP4 RNAi	experiment 1	cond		0.747761	GCP4 RNAi	experiment 1
159.551	GCP4 RNAi	experiment 1	cond		0.596196	GCP4 RNAi	experiment 1
369.193	GCP4 RNAi	experiment 1	cond		1.37957	GCP4 RNAi	experiment 1
181.301	GCP4 RNAi	experiment 1	cond		0.677469	GCP4 RNAi	experiment 1
157.553	GCP4 RNAi	experiment 1	cond		0.58873	GCP4 RNAi	experiment 1
107.111	con RNAi	experiment 2	ctrl		0.994051	con RNAi	experiment 2
106.912	con RNAi	experiment 2	ctrl		0.992204	con RNAi	experiment 2
125.752	con RNAi	experiment 2	ctrl		1.16705	con RNAi	experiment 2
149.167	con RNAi	experiment 2	ctrl		1.38435	con RNAi	experiment 2
107.198	con RNAi	experiment 2	ctrl		0.994858	con RNAi	experiment 2
71.264	con RNAi	experiment 2	ctrl		0.66137	con RNAi	experiment 2
119.397	con RNAi	experiment 2	ctrl		1.10807	con RNAi	experiment 2
135.238	con RNAi	experiment 2	ctrl		1.25509	con RNAi	experiment 2
108.548	con RNAi	experiment 2	ctrl		1.00739	con RNAi	experiment 2
76.313	con RNAi	experiment 2	ctrl		0.708228	con RNAi	experiment 2
155.377	con RNAi	experiment 2	ctrl		1.44199	con RNAi	experiment 2
99.409	con RNAi	experiment 2	ctrl		0.922572	con RNAi	experiment 2
126.69	con RNAi	experiment 2	ctrl		1.17576	con RNAi	experiment 2
93.392	con RNAi	experiment 2	ctrl		0.866731	con RNAi	experiment 2
128.243	con RNAi	experiment 2	ctrl		1.19017	con RNAi	experiment 2
87.159	con RNAi	experiment 2	ctrl		0.808885	con RNAi	experiment 2
71.534	con RNAi	experiment 2	ctrl		0.663876	con RNAi	experiment 2
108.709	con RNAi	experiment 2	ctrl		1.00888	con RNAi	experiment 2
109.615	con RNAi	experiment 2	ctrl		1.01729	con RNAi	experiment 2
130.981	con RNAi	experiment 2	ctrl		1.21558	con RNAi	experiment 2
153.618	con RNAi	experiment 2	ctrl		1.42566	con RNAi	experiment 2
104.285	con RNAi	experiment 2	ctrl		0.967824	con RNAi	experiment 2
118.304	con RNAi	experiment 2	ctrl		1.09793	con RNAi	experiment 2
88.687	con RNAi	experiment 2	ctrl		0.823066	con RNAi	experiment 2
83.989	con RNAi	experiment 2	ctrl		0.779466	con RNAi	experiment 2
113.921	con RNAi	experiment 2	ctrl		1.05725	con RNAi	experiment 2
103.293	con RNAi	experiment 2	ctrl		0.958618	con RNAi	experiment 2
66.632	con RNAi	experiment 2	ctrl		0.618383	con RNAi	experiment 2
110.77	con RNAi	experiment 2	ctrl		1.02801	con RNAi	experiment 2
98.365	con RNAi	experiment 2	ctrl		0.912883	con RNAi	experiment 2
128.595	con RNAi	experiment 2	ctrl		1.19343	con RNAi	experiment 2
88.01	con RNAi	experiment 2	ctrl		0.816783	con RNAi	experiment 2
106.71	con RNAi	experiment 2	ctrl		0.990329	con RNAi	experiment 2
105.485	con RNAi	experiment 2	ctrl		0.978961	con RNAi	experiment 2
104.321	con RNAi	experiment 2	ctrl		0.968158	con RNAi	experiment 2
76.654	con RNAi	experiment 2	ctrl		0.711393	con RNAi	experiment 2
92.45	con RNAi	experiment 2	ctrl		0.857988	con RNAi	experiment 2
91.612	con RNAi	experiment 2	ctrl		0.850211	con RNAi	experiment 2
140.227	con RNAi	experiment 2	ctrl		1.30139	con RNAi	experiment 2
107.342	con RNAi	experiment 2	ctrl		0.996195	con RNAi	experiment 2
122.006	con RNAi	experiment 2	ctrl		1.13228	con RNAi	experiment 2
85.639	con RNAi	experiment 2	ctrl		0.794778	con RNAi	experiment 2
99.972	con RNAi	experiment 2	ctrl		0.927797	con RNAi	experiment 2
81.999	con RNAi	experiment 2	ctrl		0.760997	con RNAi	experiment 2
108.29	con RNAi	experiment 2	ctrl		1.00499	con RNAi	experiment 2
147.495	con RNAi	experiment 2	ctrl		1.36884	con RNAi	experiment 2
112.506	con RNAi	experiment 2	ctrl		1.04412	con RNAi	experiment 2
110.238	con RNAi	experiment 2	ctrl		1.02307	con RNAi	experiment 2
107.877	con RNAi	experiment 2	ctrl		1.00116	con RNAi	experiment 2
111.547	con RNAi	experiment 2	ctrl		1.03522	con RNAi	experiment 2
113.164	con RNAi	experiment 2	ctrl		1.05023	con RNAi	experiment 2
91.513	con RNAi	experiment 2	ctrl		0.849293	con RNAi	experiment 2
117.333	con RNAi	experiment 2	ctrl		1.08892	con RNAi	experiment 2
42.791	GCP4 RNAi	experiment 2	cond		0.397125	GCP4 RNAi	experiment 2
32.715	GCP4 RNAi	experiment 2	cond		0.303614	GCP4 RNAi	experiment 2
44.922	GCP4 RNAi	experiment 2	cond		0.416902	GCP4 RNAi	experiment 2
44.589	GCP4 RNAi	experiment 2	cond		0.413811	GCP4 RNAi	experiment 2
32.2	GCP4 RNAi	experiment 2	cond		0.298834	GCP4 RNAi	experiment 2
39.002	GCP4 RNAi	experiment 2	cond		0.361961	GCP4 RNAi	experiment 2
40.166	GCP4 RNAi	experiment 2	cond		0.372763	GCP4 RNAi	experiment 2
46.732	GCP4 RNAi	experiment 2	cond		0.433699	GCP4 RNAi	experiment 2
53.42	GCP4 RNAi	experiment 2	cond		0.495768	GCP4 RNAi	experiment 2
48.782	GCP4 RNAi	experiment 2	cond		0.452725	GCP4 RNAi	experiment 2
61.244	GCP4 RNAi	experiment 2	cond		0.568379	GCP4 RNAi	experiment 2
32.912	GCP4 RNAi	experiment 2	cond		0.305442	GCP4 RNAi	experiment 2
40.314	GCP4 RNAi	experiment 2	cond		0.374137	GCP4 RNAi	experiment 2
47.38	GCP4 RNAi	experiment 2	cond		0.439713	GCP4 RNAi	experiment 2
37.068	GCP4 RNAi	experiment 2	cond		0.344012	GCP4 RNAi	experiment 2
35.736	GCP4 RNAi	experiment 2	cond		0.33165	GCP4 RNAi	experiment 2
39.515	GCP4 RNAi	experiment 2	cond		0.366722	GCP4 RNAi	experiment 2
52.515	GCP4 RNAi	experiment 2	cond		0.487369	GCP4 RNAi	experiment 2
42.186	GCP4 RNAi	experiment 2	cond		0.39151	GCP4 RNAi	experiment 2
71.705	GCP4 RNAi	experiment 2	cond		0.665463	GCP4 RNAi	experiment 2
34.796	GCP4 RNAi	experiment 2	cond		0.322927	GCP4 RNAi	experiment 2
45.512	GCP4 RNAi	experiment 2	cond		0.422377	GCP4 RNAi	experiment 2
38.396	GCP4 RNAi	experiment 2	cond		0.356337	GCP4 RNAi	experiment 2
28.843	GCP4 RNAi	experiment 2	cond		0.267679	GCP4 RNAi	experiment 2
31.879	GCP4 RNAi	experiment 2	cond		0.295855	GCP4 RNAi	experiment 2
54.527	GCP4 RNAi	experiment 2	cond		0.506041	GCP4 RNAi	experiment 2
27.741	GCP4 RNAi	experiment 2	cond		0.257452	GCP4 RNAi	experiment 2
36.178	GCP4 RNAi	experiment 2	cond		0.335752	GCP4 RNAi	experiment 2
26.916	GCP4 RNAi	experiment 2	cond		0.249796	GCP4 RNAi	experiment 2
45.845	GCP4 RNAi	experiment 2	cond		0.425468	GCP4 RNAi	experiment 2
58.258	GCP4 RNAi	experiment 2	cond		0.540667	GCP4 RNAi	experiment 2
36.56	GCP4 RNAi	experiment 2	cond		0.339298	GCP4 RNAi	experiment 2
35.758	GCP4 RNAi	experiment 2	cond		0.331855	GCP4 RNAi	experiment 2
15.643	GCP4 RNAi	experiment 2	cond		0.145176	GCP4 RNAi	experiment 2
44.856	GCP4 RNAi	experiment 2	cond		0.416289	GCP4 RNAi	experiment 2
60.02	GCP4 RNAi	experiment 2	cond		0.55702	GCP4 RNAi	experiment 2
38.696	GCP4 RNAi	experiment 2	cond		0.359121	GCP4 RNAi	experiment 2
31.368	GCP4 RNAi	experiment 2	cond		0.291113	GCP4 RNAi	experiment 2
54.006	GCP4 RNAi	experiment 2	cond		0.501206	GCP4 RNAi	experiment 2
42.15	GCP4 RNAi	experiment 2	cond		0.391176	GCP4 RNAi	experiment 2
44.227	GCP4 RNAi	experiment 2	cond		0.410452	GCP4 RNAi	experiment 2
32.024	GCP4 RNAi	experiment 2	cond		0.297201	GCP4 RNAi	experiment 2
38.32	GCP4 RNAi	experiment 2	cond		0.355631	GCP4 RNAi	experiment 2
44.08	GCP4 RNAi	experiment 2	cond		0.409087	GCP4 RNAi	experiment 2
38.994	GCP4 RNAi	experiment 2	cond		0.361886	GCP4 RNAi	experiment 2
56.158	GCP4 RNAi	experiment 2	cond		0.521178	GCP4 RNAi	experiment 2
29.432	GCP4 RNAi	experiment 2	cond		0.273146	GCP4 RNAi	experiment 2
34.285	GCP4 RNAi	experiment 2	cond		0.318184	GCP4 RNAi	experiment 2
29.162	GCP4 RNAi	experiment 2	cond		0.27064	GCP4 RNAi	experiment 2
65.31	GCP4 RNAi	experiment 2	cond		0.606114	GCP4 RNAi	experiment 2
31.154	GCP4 RNAi	experiment 2	cond		0.289127	GCP4 RNAi	experiment 2
33.446	GCP4 RNAi	experiment 2	cond		0.310398	GCP4 RNAi	experiment 2
28.983	GCP4 RNAi	experiment 2	cond		0.268979	GCP4 RNAi	experiment 2
54.766	GCP4 RNAi	experiment 2	cond		0.50826	GCP4 RNAi	experiment 2
23.928	GCP4 RNAi	experiment 2	cond		0.222065	GCP4 RNAi	experiment 2
35.161	GCP4 RNAi	experiment 2	cond		0.326314	GCP4 RNAi	experiment 2
91.167	con RNAi	experiment 3	ctrl		0.841446	con RNAi	experiment 3
147.898	con RNAi	experiment 3	ctrl		1.36506	con RNAi	experiment 3
92.345	con RNAi	experiment 3	ctrl		0.852319	con RNAi	experiment 3
89.351	con RNAi	experiment 3	ctrl		0.824685	con RNAi	experiment 3
113.843	con RNAi	experiment 3	ctrl		1.05074	con RNAi	experiment 3
107.407	con RNAi	experiment 3	ctrl		0.991337	con RNAi	experiment 3
106.081	con RNAi	experiment 3	ctrl		0.979098	con RNAi	experiment 3
107.097	con RNAi	experiment 3	ctrl		0.988476	con RNAi	experiment 3
116.423	con RNAi	experiment 3	ctrl		1.07455	con RNAi	experiment 3
113.823	con RNAi	experiment 3	ctrl		1.05055	con RNAi	experiment 3
94.3	con RNAi	experiment 3	ctrl		0.870363	con RNAi	experiment 3
104.535	con RNAi	experiment 3	ctrl		0.964829	con RNAi	experiment 3
158.464	con RNAi	experiment 3	ctrl		1.46258	con RNAi	experiment 3
97.573	con RNAi	experiment 3	ctrl		0.900572	con RNAi	experiment 3
85.009	con RNAi	experiment 3	ctrl		0.784609	con RNAi	experiment 3
120.392	con RNAi	experiment 3	ctrl		1.11118	con RNAi	experiment 3
125.249	con RNAi	experiment 3	ctrl		1.15601	con RNAi	experiment 3
109.51	con RNAi	experiment 3	ctrl		1.01075	con RNAi	experiment 3
166.382	con RNAi	experiment 3	ctrl		1.53566	con RNAi	experiment 3
98.928	con RNAi	experiment 3	ctrl		0.913078	con RNAi	experiment 3
114.826	con RNAi	experiment 3	ctrl		1.05981	con RNAi	experiment 3
114.029	con RNAi	experiment 3	ctrl		1.05246	con RNAi	experiment 3
106.109	con RNAi	experiment 3	ctrl		0.979357	con RNAi	experiment 3
83.416	con RNAi	experiment 3	ctrl		0.769906	con RNAi	experiment 3
91.209	con RNAi	experiment 3	ctrl		0.841834	con RNAi	experiment 3
102.777	con RNAi	experiment 3	ctrl		0.948603	con RNAi	experiment 3
88.286	con RNAi	experiment 3	ctrl		0.814855	con RNAi	experiment 3
67.268	con RNAi	experiment 3	ctrl		0.620865	con RNAi	experiment 3
68.833	con RNAi	experiment 3	ctrl		0.635309	con RNAi	experiment 3
93.393	con RNAi	experiment 3	ctrl		0.861991	con RNAi	experiment 3
80.898	con RNAi	experiment 3	ctrl		0.746666	con RNAi	experiment 3
106.505	con RNAi	experiment 3	ctrl		0.983012	con RNAi	experiment 3
68.192	con RNAi	experiment 3	ctrl		0.629393	con RNAi	experiment 3
143.041	con RNAi	experiment 3	ctrl		1.32023	con RNAi	experiment 3
104.563	con RNAi	experiment 3	ctrl		0.965087	con RNAi	experiment 3
94.527	con RNAi	experiment 3	ctrl		0.872458	con RNAi	experiment 3
87.862	con RNAi	experiment 3	ctrl		0.810942	con RNAi	experiment 3
92.204	con RNAi	experiment 3	ctrl		0.851017	con RNAi	experiment 3
118.47	con RNAi	experiment 3	ctrl		1.09345	con RNAi	experiment 3
131.347	con RNAi	experiment 3	ctrl		1.2123	con RNAi	experiment 3
138.673	con RNAi	experiment 3	ctrl		1.27991	con RNAi	experiment 3
99.635	con RNAi	experiment 3	ctrl		0.919603	con RNAi	experiment 3
135.858	con RNAi	experiment 3	ctrl		1.25393	con RNAi	experiment 3
116.449	con RNAi	experiment 3	ctrl		1.07479	con RNAi	experiment 3
176.122	con RNAi	experiment 3	ctrl		1.62556	con RNAi	experiment 3
112.652	con RNAi	experiment 3	ctrl		1.03975	con RNAi	experiment 3
100.303	con RNAi	experiment 3	ctrl		0.925769	con RNAi	experiment 3
103.876	con RNAi	experiment 3	ctrl		0.958747	con RNAi	experiment 3
131.199	con RNAi	experiment 3	ctrl		1.21093	con RNAi	experiment 3
92.514	con RNAi	experiment 3	ctrl		0.853878	con RNAi	experiment 3
114.814	con RNAi	experiment 3	ctrl		1.0597	con RNAi	experiment 3
39.193	GCP4 RNAi	experiment 3	cond		0.36174	GCP4 RNAi	experiment 3
33.425	GCP4 RNAi	experiment 3	cond		0.308503	GCP4 RNAi	experiment 3
39.458	GCP4 RNAi	experiment 3	cond		0.364186	GCP4 RNAi	experiment 3
48.502	GCP4 RNAi	experiment 3	cond		0.44766	GCP4 RNAi	experiment 3
53.311	GCP4 RNAi	experiment 3	cond		0.492046	GCP4 RNAi	experiment 3
58.813	GCP4 RNAi	experiment 3	cond		0.542828	GCP4 RNAi	experiment 3
40.278	GCP4 RNAi	experiment 3	cond		0.371755	GCP4 RNAi	experiment 3
60.228	GCP4 RNAi	experiment 3	cond		0.555888	GCP4 RNAi	experiment 3
42.547	GCP4 RNAi	experiment 3	cond		0.392697	GCP4 RNAi	experiment 3
51.096	GCP4 RNAi	experiment 3	cond		0.471602	GCP4 RNAi	experiment 3
70.542	GCP4 RNAi	experiment 3	cond		0.651083	GCP4 RNAi	experiment 3
45.739	GCP4 RNAi	experiment 3	cond		0.422158	GCP4 RNAi	experiment 3
46.648	GCP4 RNAi	experiment 3	cond		0.430548	GCP4 RNAi	experiment 3
41.314	GCP4 RNAi	experiment 3	cond		0.381317	GCP4 RNAi	experiment 3
74.199	GCP4 RNAi	experiment 3	cond		0.684836	GCP4 RNAi	experiment 3
47.743	GCP4 RNAi	experiment 3	cond		0.440655	GCP4 RNAi	experiment 3
80.328	GCP4 RNAi	experiment 3	cond		0.741405	GCP4 RNAi	experiment 3
30.125	GCP4 RNAi	experiment 3	cond		0.278045	GCP4 RNAi	experiment 3
51.477	GCP4 RNAi	experiment 3	cond		0.475118	GCP4 RNAi	experiment 3
38.334	GCP4 RNAi	experiment 3	cond		0.353812	GCP4 RNAi	experiment 3
62.666	GCP4 RNAi	experiment 3	cond		0.57839	GCP4 RNAi	experiment 3
80.413	GCP4 RNAi	experiment 3	cond		0.74219	GCP4 RNAi	experiment 3
55.762	GCP4 RNAi	experiment 3	cond		0.514668	GCP4 RNAi	experiment 3
56.523	GCP4 RNAi	experiment 3	cond		0.521692	GCP4 RNAi	experiment 3
49.521	GCP4 RNAi	experiment 3	cond		0.457065	GCP4 RNAi	experiment 3
38.627	GCP4 RNAi	experiment 3	cond		0.356516	GCP4 RNAi	experiment 3
87.148	GCP4 RNAi	experiment 3	cond		0.804352	GCP4 RNAi	experiment 3
43.752	GCP4 RNAi	experiment 3	cond		0.403819	GCP4 RNAi	experiment 3
43.384	GCP4 RNAi	experiment 3	cond		0.400422	GCP4 RNAi	experiment 3
36.457	GCP4 RNAi	experiment 3	cond		0.336488	GCP4 RNAi	experiment 3
34.12	GCP4 RNAi	experiment 3	cond		0.314918	GCP4 RNAi	experiment 3
23.346	GCP4 RNAi	experiment 3	cond		0.215477	GCP4 RNAi	experiment 3
29.85	GCP4 RNAi	experiment 3	cond		0.275507	GCP4 RNAi	experiment 3
47.43	GCP4 RNAi	experiment 3	cond		0.437766	GCP4 RNAi	experiment 3
43.033	GCP4 RNAi	experiment 3	cond		0.397183	GCP4 RNAi	experiment 3
49.649	GCP4 RNAi	experiment 3	cond		0.458246	GCP4 RNAi	experiment 3
40.852	GCP4 RNAi	experiment 3	cond		0.377053	GCP4 RNAi	experiment 3
36.401	GCP4 RNAi	experiment 3	cond		0.335971	GCP4 RNAi	experiment 3
37.051	GCP4 RNAi	experiment 3	cond		0.34197	GCP4 RNAi	experiment 3
34.376	GCP4 RNAi	experiment 3	cond		0.317281	GCP4 RNAi	experiment 3
58.125	GCP4 RNAi	experiment 3	cond		0.536478	GCP4 RNAi	experiment 3
35.747	GCP4 RNAi	experiment 3	cond		0.329935	GCP4 RNAi	experiment 3
53.955	GCP4 RNAi	experiment 3	cond		0.49799	GCP4 RNAi	experiment 3
44.846	GCP4 RNAi	experiment 3	cond		0.413916	GCP4 RNAi	experiment 3
55.939	GCP4 RNAi	experiment 3	cond		0.516301	GCP4 RNAi	experiment 3
76.528	GCP4 RNAi	experiment 3	cond		0.706332	GCP4 RNAi	experiment 3
49.539	GCP4 RNAi	experiment 3	cond		0.457231	GCP4 RNAi	experiment 3
62.607	GCP4 RNAi	experiment 3	cond		0.577845	GCP4 RNAi	experiment 3
47.279	GCP4 RNAi	experiment 3	cond		0.436372	GCP4 RNAi	experiment 3
39.09	GCP4 RNAi	experiment 3	cond		0.36079	GCP4 RNAi	experiment 3
56.931	GCP4 RNAi	experiment 3	cond		0.525457	GCP4 RNAi	experiment 3
47.414	GCP4 RNAi	experiment 3	cond		0.437618	GCP4 RNAi	experiment 3
Supl. Fig. 5e
condition	positive	negative	experiment			Estimate	pvalue	adj.pval
ctrl	75	26	experiment 1		Intersect	-0.872014016424431	2.9905e-06	1
cond	22	42	experiment 1		cond - ctrl	-2.10059232153913	< 2.22e-16	< 2.22e-16
ctrl	78	34	experiment 2
cond	30	70	experiment 2		cond	cond	ctrl
ctrl	67	32	experiment 3		probSucc	0.2948	0.7736
cond	34	90	experiment 3
ctrl	159	39	experiment 4
cond	55	151	experiment 4			%	%
ctrl	87	15	experiment 5			con	GCP4 RNAi
cond	44	59	experiment 5		exp1	74.4	34.4
ctrl	80	19	experiment 6		exp2	69.6	30
cond	62	72	experiment 6		exp3	67.7	27.4
ctrl	81	25	experiment 7		exp4	80.3	26.7
cond	25	70	experiment 7		exp5	85.3	42.7
ctrl	112	20	experiment 8		exp6	80.8	46.3
cond	62	137	experiment 8		exp7	76.4	26.3
ctrl	78	32	experiment 9		exp8	84.8	31.2
cond	25	63	experiment 9		exp9	70.9	28.4
ctrl	154	21	experiment 10		exp10	88	43.1
cond	28	37	experiment 10		exp11	84.3	37.7
ctrl	91	17	experiment 11		exp12	82.2	23.5
cond	43	71	experiment 11		mean	78.725	33.1417
ctrl	88	19	experiment 12		SD	6.78409	7.60615
cond	24	78	experiment 12
